# Supplementary material for: LiNa3(SO4)2·6H2O: a lithium double salt causing trouble in the industrial conversion of Li2SO4 into LiOH
Source: Acta Crystallogr E Crystallogr Commun. 2021 Aug 10;77(Pt 9):924–9. doi: 10.1107/S2056989021008057 (PMC8423005; doi:10.1107/S2056989021008057)
Supplement: Supplementary file 1 [file e-77-00924-sup1.cif]

##############################################################################
#                                                                            #
# This CIF contains the data in a paper accepted for publication in          #
# Acta Crystallographica Section E. It conforms to the requirements of       #
# Notes for Authors for Acta Crystallographica Section E, and has been       #
# peer reviewed under the auspices of the IUCr Commission on Journals.       #
#                                                                            #
# Full details of the Crystallographic Information File format               #
# are given in the paper "The Crystallographic Information File (CIF):       #
# a New Standard Archive File for Crystallography" by S. R. Hall, F. H.      #
# Allen and I. D. Brown [Acta Cryst. (1991), A47, 655-685].                  #
#                                                                            #
# The current version of the core CIF dictionary is obtainable from          #
# ftp://ftp.iucr.org/pub/cif_core.dic.                                       #
#                                                                            #
# Software is freely available for graphical display of the structure(s)     #
# in this CIF. For information consult the CIF software page                 #
# http://www.iucr.org/resources/cif/software.                                #
#                                                                            #
# This file may be used for bona fide research purposes within the           #
# scientific community so long as proper attribution is given to the journal # 
# article from which it was obtained.                                        #
#                                                                            #
##############################################################################
data_Na3_Li_2SO4_6H2O-90K
_audit_creation_method     'SHELXL-2018/3'
_journal_date_recd_electronic     2021-07-08
_journal_date_accepted     2021-08-05
_journal_name_full     'Acta Crystallographica, Section E'
_journal_year     2021
_journal_volume     77
_journal_issue      9
_journal_page_first     0
_journal_page_last     0
_journal_paper_category     GI
_journal_paper_doi     10.1107/S2056989021008057
_journal_coeditor_code     RU2076
_chemical_name_systematic
;
Lithium trisodium bis(sulfate) hexahydrate
;
_chemical_name_common     'Sodium lithium sulfate hexahydrate'
_chemical_formula_moiety     '3(Na +), Li +, 2(O4 S 2-), 6(H2 O)'
_chemical_formula_sum     'H12 Li Na3 O14 S2'
_chemical_formula_iupac     'Li Na3 (S O4)2, 6H2 O'
_chemical_formula_weight     376.13
_chemical_melting_point     ?
_chemical_absolute_configuration     ?
_space_group_crystal_system     trigonal
_space_group_name_H-M_alt     'R 3 c :H'
_space_group_name_Hall     'R 3 -2"c'
loop_
    _space_group_symop_operation_xyz
    'x, y, z'
    '-y, x-y, z'
    '-x+y, -x, z'
    '-y, -x, z+1/2'
    '-x+y, y, z+1/2'
    'x, x-y, z+1/2'
    'x+2/3, y+1/3, z+1/3'
    '-y+2/3, x-y+1/3, z+1/3'
    '-x+y+2/3, -x+1/3, z+1/3'
    '-y+2/3, -x+1/3, z+5/6'
    '-x+y+2/3, y+1/3, z+5/6'
    'x+2/3, x-y+1/3, z+5/6'
    'x+1/3, y+2/3, z+2/3'
    '-y+1/3, x-y+2/3, z+2/3'
    '-x+y+1/3, -x+2/3, z+2/3'
    '-y+1/3, -x+2/3, z+7/6'
    '-x+y+1/3, y+2/3, z+7/6'
    'x+1/3, x-y+2/3, z+7/6'
_cell_length_a     8.3876(13)
_cell_length_b     8.3876(13)
_cell_length_c     30.048(7)
_cell_angle_alpha     90
_cell_angle_beta     90
_cell_angle_gamma     120
_cell_volume     1830.7(7)
_cell_formula_units_Z     6
_cell_measurement_reflns_used     2749
_cell_measurement_theta_min     25.00
_cell_measurement_theta_max     27.50
_cell_measurement_temperature     90(2)
_exptl_crystal_description     'needle'
_exptl_crystal_colour     'colourless'
_exptl_crystal_size_max     0.3
_exptl_crystal_size_mid     0.15
_exptl_crystal_size_min     0.1
_exptl_crystal_density_diffrn     2.047
_exptl_crystal_density_meas     ?
_exptl_crystal_density_method     ?
_exptl_crystal_F_000     1152
_exptl_absorpt_coefficient_mu     0.619
_exptl_absorpt_correction_type     integration
_exptl_absorpt_process_details
;
Coppens (1970)
;
_exptl_absorpt_correction_T_min     0.9244
_exptl_absorpt_correction_T_max     0.9450
_diffrn_ambient_temperature     90(2)
_diffrn_source     'sealed X-ray tube, 12 x 0.4 mm long-fine focus'
_diffrn_source_power     2.000
_diffrn_source_voltage     50
_diffrn_source_current     40
_diffrn_radiation_type     'Mo K\a'
_diffrn_radiation_wavelength     0.71073
_diffrn_radiation_monochromator     'plane graphite'
_diffrn_measurement_device_type     'Stoe IPDS 2'
_diffrn_measurement_device     '2-circle goniometer'
_diffrn_measurement_method     'rotation method'
_diffrn_detector     'image plate (34 cm diameter)'
_diffrn_detector_area_resol_mean     6.67
_diffrn_reflns_number     12154
_diffrn_reflns_av_R_equivalents     0.0273
_diffrn_reflns_av_unetI/netI     0.0096
_diffrn_reflns_theta_min     3.123
_diffrn_reflns_theta_max     29.144
_diffrn_reflns_theta_full     25.242
_diffrn_measured_fraction_theta_max     0.987
_diffrn_measured_fraction_theta_full     0.981
_diffrn_reflns_limit_h_min     -10
_diffrn_reflns_limit_h_max     11
_diffrn_reflns_limit_k_min     -11
_diffrn_reflns_limit_k_max     11
_diffrn_reflns_limit_l_min     -40
_diffrn_reflns_limit_l_max     40
_refine_special_details     ?
_reflns_number_total     1089
_reflns_number_gt     1089
_reflns_threshold_expression     'I > 2\s(I)'
_refine_ls_structure_factor_coef     Fsqd
_refine_ls_matrix_type     full
_refine_ls_R_factor_all     0.0131
_refine_ls_R_factor_gt     0.0131
_refine_ls_wR_factor_gt     0.0360
_refine_ls_wR_factor_ref     0.0360
_refine_ls_goodness_of_fit_ref     1.144
_refine_ls_restrained_S_all     1.142
_refine_ls_number_reflns     1089
_refine_ls_number_parameters     78
_refine_ls_number_restraints     5
_refine_ls_hydrogen_treatment     refall
_refine_ls_weighting_scheme     calc
_refine_ls_weighting_details
              'w=1/[\s^2^(Fo^2^)+(0.0238P)^2^+0.6042P] where P=(Fo^2^+2Fc^2^)/3'
_atom_sites_solution_hydrogens     difmap
_atom_sites_solution_primary     ?
_atom_sites_solution_secondary     ?
_refine_ls_shift/su_max     0.000
_refine_ls_shift/su_mean     0.000
_refine_diff_density_max     0.158
_refine_diff_density_min     -0.182
_refine_ls_extinction_method
;
SHELXL2018/3 (Sheldrick 2015)
;
_refine_ls_extinction_coef     0.0037(7)
_refine_ls_extinction_expression
                                  'Fc^*^=kFc[1+0.001xFc^2^\l^3^/sin(2\q)]^-1/4^'
_refine_ls_abs_structure_details
;
Flack <i>x</i> determined using 539 quotients
[(<i>I</i>^+^)-(<i>I</i>^-^)]/[(<i>I</i>^+^)+(<i>I</i>^-^)]
(Parsons <i>et al.</i>,  2013)
;
_refine_ls_abs_structure_Flack     0.01(3)
loop_
    _atom_type_symbol
    _atom_type_description
    _atom_type_scat_dispersion_real
    _atom_type_scat_dispersion_imag
    _atom_type_scat_source
    'Li' 'Li' -0.0003 0.0001
                         'International Tables Vol C Tables 4.2.6.8 and 6.1.1.4'
    'Na' 'Na' 0.0362 0.0249
                         'International Tables Vol C Tables 4.2.6.8 and 6.1.1.4'
    'S' 'S' 0.1246 0.1234
                         'International Tables Vol C Tables 4.2.6.8 and 6.1.1.4'
    'O' 'O' 0.0106 0.0060
                         'International Tables Vol C Tables 4.2.6.8 and 6.1.1.4'
    'H' 'H' 0.0000 0.0000
                         'International Tables Vol C Tables 4.2.6.8 and 6.1.1.4'
_computing_data_collection
;
X-AREA (Stoe & Cie, 2015)
;
_computing_cell_refinement
;
X-AREA (Stoe & Cie, 2015)
;
_computing_data_reduction
;
X-RED (Stoe & Cie, 2015)
;
_computing_structure_solution
;
SHELXS97 (Sheldrick, 2008)
;
_computing_structure_refinement
;
<i>SHELXL2018/3</i> (Sheldrick, 2015)
;
_computing_molecular_graphics
;
DIAMOND (Brandenburg, 2017)
;
_computing_publication_material
;
publCIF (Westrip, 2010)
;
loop_
    _atom_site_type_symbol
    _atom_site_label
    _atom_site_fract_x
    _atom_site_fract_y
    _atom_site_fract_z
    _atom_site_U_iso_or_equiv
    _atom_site_adp_type
    _atom_site_calc_flag
    _atom_site_occupancy
    _atom_site_disorder_assembly
    _atom_site_disorder_group
    Li Li1 0.666667 0.333333 0.15432(13) 0.0085(7) Uani d 1 . .
    Na Na1 0.23426(7) 0.26504(7) 0.06063(2) 0.00705(14) Uani d 1 . .
    S S1 0.666667 0.333333 0.04323(2) 0.00332(12) Uani d 1 . .
    S S2 0.333333 0.666667 0.12552(2) 0.00325(12) Uani d 1 . .
    O O1 0.39254(13) 0.53800(12) 0.10892(3) 0.00609(18) Uani d 1 . .
    O O2 0.51766(12) 0.36335(12) 0.02615(3) 0.00667(18) Uani d 1 . .
    O O3 0.666667 0.333333 0.09154(6) 0.0095(4) Uani d 1 . .
    O O4 0.333333 0.666667 0.17470(6) 0.0067(3) Uani d 1 . .
    O O5 0.14513(13) 0.42897(12) 0.01016(3) 0.00656(17) Uani d 1 . .
    H H5A 0.053(2) 0.429(3) 0.0194(7) 0.016(5) Uiso d 1 . .
    H H5B 0.106(3) 0.363(3) -0.0120(6) 0.020(5) Uiso d 1 . .
    O O6 -0.02932(13) 0.20979(13) 0.10180(3) 0.00744(19) Uani d 1 . .
    H H6B -0.007(3) 0.316(2) 0.1019(8) 0.017(5) Uiso d 1 . .
    H H6A -0.022(3) 0.190(3) 0.1279(5) 0.017(5) Uiso d 1 . .
loop_
    _atom_site_aniso_label
    _atom_site_aniso_U_11
    _atom_site_aniso_U_22
    _atom_site_aniso_U_33
    _atom_site_aniso_U_12
    _atom_site_aniso_U_13
    _atom_site_aniso_U_23
    Li1 0.0089(10) 0.0089(10) 0.0078(16) 0.0044(5) 0.000 0.000
    Na1 0.0065(2) 0.0076(2) 0.0072(2) 0.00369(19) 0.00175(17) 0.00177(18)
    S1 0.00352(15) 0.00352(15) 0.0029(2) 0.00176(8) 0.000 0.000
    S2 0.00334(15) 0.00334(15) 0.0031(2) 0.00167(8) 0.000 0.000
    O1 0.0066(4) 0.0060(4) 0.0074(4) 0.0045(3) -0.0002(3) -0.0015(3)
    O2 0.0057(4) 0.0084(4) 0.0079(4) 0.0050(3) -0.0001(3) 0.0013(3)
    O3 0.0129(5) 0.0129(5) 0.0028(8) 0.0065(3) 0.000 0.000
    O4 0.0085(5) 0.0085(5) 0.0031(7) 0.0042(2) 0.000 0.000
    O5 0.0063(4) 0.0067(4) 0.0068(4) 0.0034(3) 0.0010(3) -0.0010(3)
    O6 0.0089(4) 0.0068(4) 0.0064(4) 0.0038(4) 0.0000(3) 0.0003(3)
_geom_special_details
;
 All esds (except the esd in the dihedral angle between two l.s. planes)
 are estimated using the full covariance matrix.  The cell esds are taken
 into account individually in the estimation of esds in distances, angles
 and torsion angles; correlations between esds in cell parameters are only
 used when they are defined by crystal symmetry.  An approximate (isotropic)
 treatment of cell esds is used for estimating esds involving l.s. planes.
;
loop_
    _geom_bond_atom_site_label_1
    _geom_bond_atom_site_label_2
    _geom_bond_site_symmetry_2
    _geom_bond_distance
    _geom_bond_publ_flag
    Li1 O3 . 1.886(4) ?
    Li1 O5 18_554 1.9434(17) ?
    Li1 O5 16_654 1.9435(17) ?
    Li1 O5 17_544 1.9435(17) ?
    Li1 Na1 18_554 3.748(2) ?
    Li1 Na1 17_544 3.748(2) ?
    Li1 Na1 16_654 3.748(2) ?
    Na1 O2 . 2.3331(10) ?
    Na1 O6 3 2.3498(11) ?
    Na1 O6 . 2.3682(11) ?
    Na1 O5 . 2.4036(11) ?
    Na1 O1 . 2.4638(10) ?
    Na1 O4 10_554 2.6330(14) ?
    Na1 Na1 2 3.6475(10) ?
    Na1 Na1 3 3.6475(10) ?
    S1 O3 . 1.4515(17) ?
    S1 O2 3_665 1.4844(9) ?
    S1 O2 . 1.4844(9) ?
    S1 O2 2_655 1.4844(9) ?
    S2 O4 . 1.4777(17) ?
    S2 O1 2_665 1.4818(9) ?
    S2 O1 . 1.4818(9) ?
    S2 O1 3_565 1.4818(9) ?
loop_
    _geom_angle_atom_site_label_1
    _geom_angle_atom_site_label_2
    _geom_angle_atom_site_label_3
    _geom_angle_site_symmetry_1
    _geom_angle_site_symmetry_3
    _geom_angle
    _geom_angle_publ_flag
    O3 Li1 O5 . 18_554 110.37(11) ?
    O3 Li1 O5 . 16_654 110.36(11) ?
    O5 Li1 O5 18_554 16_654 108.56(12) ?
    O3 Li1 O5 . 17_544 110.36(11) ?
    O5 Li1 O5 18_554 17_544 108.56(12) ?
    O5 Li1 O5 16_654 17_544 108.56(12) ?
    O3 Li1 Na1 . 18_554 125.81(5) ?
    O5 Li1 Na1 18_554 18_554 34.21(6) ?
    O5 Li1 Na1 16_654 18_554 74.41(8) ?
    O5 Li1 Na1 17_544 18_554 119.02(15) ?
    O3 Li1 Na1 . 17_544 125.81(5) ?
    O5 Li1 Na1 18_554 17_544 74.40(8) ?
    O5 Li1 Na1 16_654 17_544 119.01(15) ?
    O5 Li1 Na1 17_544 17_544 34.21(6) ?
    Na1 Li1 Na1 18_554 17_544 89.23(7) ?
    O3 Li1 Na1 . 16_654 125.81(5) ?
    O5 Li1 Na1 18_554 16_654 119.02(15) ?
    O5 Li1 Na1 16_654 16_654 34.21(6) ?
    O5 Li1 Na1 17_544 16_654 74.40(8) ?
    Na1 Li1 Na1 18_554 16_654 89.23(7) ?
    Na1 Li1 Na1 17_544 16_654 89.23(7) ?
    O2 Na1 O6 . 3 95.05(4) ?
    O2 Na1 O6 . . 170.96(4) ?
    O6 Na1 O6 3 . 88.14(5) ?
    O2 Na1 O5 . . 94.07(4) ?
    O6 Na1 O5 3 . 162.69(4) ?
    O6 Na1 O5 . . 85.10(4) ?
    O2 Na1 O1 . . 87.29(4) ?
    O6 Na1 O1 3 . 104.11(4) ?
    O6 Na1 O1 . . 83.73(3) ?
    O5 Na1 O1 . . 90.99(3) ?
    O2 Na1 O4 . 10_554 103.31(4) ?
    O6 Na1 O4 3 10_554 85.71(4) ?
    O6 Na1 O4 . 10_554 85.34(4) ?
    O5 Na1 O4 . 10_554 77.88(4) ?
    O1 Na1 O4 . 10_554 165.02(3) ?
    O2 Na1 Na1 . 2 149.40(3) ?
    O6 Na1 Na1 3 2 85.68(3) ?
    O6 Na1 Na1 . 2 39.18(3) ?
    O5 Na1 Na1 . 2 79.01(3) ?
    O1 Na1 Na1 . 2 122.28(3) ?
    O4 Na1 Na1 10_554 2 46.16(3) ?
    O2 Na1 Na1 . 3 102.41(3) ?
    O6 Na1 Na1 3 3 39.55(3) ?
    O6 Na1 Na1 . 3 85.42(3) ?
    O5 Na1 Na1 . 3 123.78(3) ?
    O1 Na1 Na1 . 3 142.40(2) ?
    O4 Na1 Na1 10_554 3 46.16(3) ?
    Na1 Na1 Na1 2 3 60.0 ?
    O2 Na1 Li1 . 10_564 72.17(3) ?
    O6 Na1 Li1 3 10_564 167.14(3) ?
    O6 Na1 Li1 . 10_564 104.31(4) ?
    O5 Na1 Li1 . 10_564 27.04(3) ?
    O1 Na1 Li1 . 10_564 74.64(5) ?
    O4 Na1 Li1 10_554 10_564 98.29(5) ?
    Na1 Na1 Li1 2 10_564 105.94(2) ?
    Na1 Na1 Li1 3 10_564 142.95(5) ?
    O3 S1 O2 . 3_665 110.23(4) ?
    O3 S1 O2 . . 110.23(4) ?
    O2 S1 O2 3_665 . 108.71(5) ?
    O3 S1 O2 . 2_655 110.23(4) ?
    O2 S1 O2 3_665 2_655 108.70(5) ?
    O2 S1 O2 . 2_655 108.71(5) ?
    O4 S2 O1 . 2_665 109.66(4) ?
    O4 S2 O1 . . 109.66(4) ?
    O1 S2 O1 2_665 . 109.28(4) ?
    O4 S2 O1 . 3_565 109.66(4) ?
    O1 S2 O1 2_665 3_565 109.28(4) ?
    O1 S2 O1 . 3_565 109.28(4) ?
    S2 O1 Na1 . . 130.83(5) ?
    S1 O2 Na1 . . 125.59(6) ?
    S1 O3 Li1 . . 180.0 ?
    S2 O4 Na1 . 17_554 126.89(4) ?
    S2 O4 Na1 . 16_554 126.89(4) ?
    Na1 O4 Na1 17_554 16_554 87.68(5) ?
    S2 O4 Na1 . 18_554 126.89(4) ?
    Na1 O4 Na1 17_554 18_554 87.68(5) ?
    Na1 O4 Na1 16_554 18_554 87.68(5) ?
    Li1 O5 Na1 10_564 . 118.75(8) ?
    Na1 O6 Na1 2 . 101.27(4) ?
_shelx_space_group_comment
;
The symmetry employed for this shelxl refinement is uniquely defined
by the following loop, which should always be used as a source of
symmetry information in preference to the above space-group names.
They are only intended as comments.
;
_shelx_estimated_absorpt_T_min     ?
_shelx_estimated_absorpt_T_max     ?
_shelx_hkl_file
;
   0   3   0 4700.16    8.10   0
   0   3   0 4717.37    7.76   0
  -3   0   0 5146.06    9.01   0
   3  -3   0 4870.35    8.47   0
   0  -3   0 4884.22    8.19   0
   3   0   0 4854.86    7.77   0
   3   0   0 4998.09    8.84   0
   0  -3   0 4788.02    7.77   0
  -2  -2   0  393.60    2.56   0
   2   2   0  442.78    2.69   0
   4  -2   0  417.20    2.94   0
  -2   4   0  434.65    2.65   0
  -2   4   0  400.63    2.65   0
   2   2   0  412.13    3.07   0
  -2  -2   0  409.87    3.11   0
   2  -4   0  428.65    2.52   0
   2  -4   0  422.79    2.66   0
   2   2   0  413.95    2.57   0
  -3   6   0 1894.35    4.60   0
   6  -3   0 1985.28    4.37   0
   6  -3   0 1937.17    6.50   0
   3  -6   0 2044.27    4.18   0
   3  -6   0 1867.51    4.50   0
  -3  -3   0 2015.73    5.47   0
   3   3   0 1987.55    4.23   0
   6  -3   0 1982.58    4.42   0
  -3  -3   0 1929.49    4.19   0
   6  -3   0 1932.96    5.20   0
  -3   6   0 1929.94    4.60   0
   3   3   0 2042.74    4.55   0
   6  -6   0 2739.47    5.15   0
   6  -6   0 2799.13    5.48   0
  -6   0   0 2896.70    5.35   0
   0   6   0 2990.56    7.73   0
   6  -6   0 2886.86    6.71   0
   6  -6   0 2991.28    6.69   0
   6  -6   0 2921.35    6.00   0
   0   6   0 2973.03    7.82   0
   0   6   0 2856.21    4.83   0
   6   0   0 2916.99    5.40   0
   6   0   0 2851.84    4.73   0
   0  -6   0 2743.62    4.95   0
   0  -6   0 2714.37    4.72   0
  -2   7   0 2971.43    5.19   0
   7  -5   0 3129.68    6.54   0
   7  -5   0 2972.44    6.25   0
  -5  -2   0 2955.99    5.08   0
   2   5   0 2959.24    6.16   0
   7  -5   0 3092.70    5.71   0
  -7   2   0 3147.67    5.96   0
   5  -7   0 3053.82    5.71   0
   7  -5   0 3059.53    5.66   0
   5  -7   0 2892.13    4.88   0
   7  -5   0 3173.50    6.37   0
   7  -5   0 2978.66    5.65   0
   2   5   0 2986.37    4.80   0
   2   5   0 3134.75    6.03   0
  -2   7   0 3163.21    5.14   0
  -2  -5   0 3103.88    4.95   0
  -5   7   0 3145.69    5.70   0
   7  -2   0 3132.87    5.97   0
   5   2   0 2997.34    5.13   0
   2  -7   0 3105.17    5.07   0
   7  -2   0 2972.78    4.86   0
  -5   7   0 2995.40    5.71   0
  -2  -5   0 2987.92    5.73   0
   2  -7   0 2904.78    4.71   0
   5   2   0 3150.03    5.07   0
   7  -2   0 3182.57    4.99   0
   4  -8   0 5223.23    6.84   0
   8  -4   0 5179.04    6.52   0
  -4  -4   0 5695.54    6.45   0
  -4   8   0 5405.12    6.93   0
   8  -4   0 5767.21    6.76   0
  -4   8   0 5503.73    7.07   0
   8  -4   0 5507.74    8.17   0
   4  -8   0 5770.30    6.33   0
   4   4   0 5438.44    6.91   0
   4   4   0 5801.92    7.06   0
   8  -4   0 5641.71   10.55   0
   4   4   0 5516.54    6.38   0
   7  -8   0 2882.85    4.99   0
   7  -8   0 3000.21    5.47   0
   1   7   0 3039.16    6.93   0
   8  -7   0 2969.52    5.88   0
  -7  -1   0 2852.18    4.97   0
   7  -8   0 3199.94    8.26   0
   7  -8   0 2975.83    8.09   0
   1   7   0 2875.61    4.53   0
   8  -7   0 3086.36    5.47   0
   8  -7   0 2988.59    5.91   0
  -8   1   0 2903.52    5.32   0
  -1   8   0 2857.61    4.58   0
   8  -7   0 2913.22    6.07   0
  -1   8   0 2977.09    4.85   0
   8  -7   0 2967.05    5.91   0
   8  -7   0 2951.87    5.35   0
   7  -8   0 2921.66    5.67   0
   1   7   0 2933.42    6.80   0
  -1  -7   0 2932.21    4.90   0
   8  -1   0 2873.04    5.40   0
   8  -1   0 2762.48    4.51   0
   1  -8   0 2963.47    4.67   0
   7   1   0 2774.00    4.90   0
   8  -1   0 2866.54    4.55   0
  -1  -7   0 3050.93    4.67   0
   7   1   0 2817.15    4.54   0
   1  -8   0 2947.42    4.67   0
   7   1   0 2753.91    4.53   0
   3   6   0 2539.13    5.25   0
   9  -6   0 2628.18    4.91   0
  -6  -3   0 2629.40    4.57   0
   9  -6   0 2652.55    5.92   0
   9  -6   0 2627.16    4.96   0
  -3   9   0 2616.46    4.61   0
   6  -9   0 2529.90    4.94   0
   9  -6   0 2652.18    5.84   0
   9  -6   0 2577.19    5.90   0
   9  -6   0 2591.68    4.93   0
   3   6   0 2600.81    4.34   0
   3   6   0 2623.89    5.25   0
   6  -9   0 2555.78    4.36   0
  -3   9   0 2459.72    4.67   0
   3  -9   0 2584.16    4.30   0
  -6   9   0 2763.39    5.16   0
  -3  -6   0 2642.05    5.17   0
   9  -3   0 2550.18    4.37   0
   6   3   0 2694.55    4.63   0
   9  -3   0 2725.84    4.47   0
   3  -9   0 2614.42    4.53   0
   6   3   0 2623.88    4.50   0
  -6   9   0 2644.66    5.18   0
   6   3   0 2490.77    4.63   0
   9  -3   0 2615.55    5.50   0
  -3  -6   0 2482.00    4.27   0
   9  -9   0 1241.17    4.13   0
   0   9   0 1252.71    7.99   0
   0   9   0 1227.16    3.15   0
   9  -9   0 1196.24    3.85   0
   9  -9   0 1263.12    4.86   0
  -9   0   0 1273.06    3.61   0
   9  -9   0 1207.77    3.49   0
   9  -9   0 1297.42    4.89   0
   9  -9   0 1223.57    4.14   0
   0   9   0 1188.57    7.84   0
   0  -9   0 1221.49    3.02   0
   0  -9   0 1229.44    3.12   0
   9   0   0 1260.65    3.74   0
   9   0   0 1301.03    3.22   0
   9   0   0 1232.33    3.10   0
  10  -5   0  638.11    3.06   0
  10  -5   0  605.76    2.47   0
  10  -5   0  646.58    3.22   0
   5 -10   0  638.55    2.64   0
  -5  10   0  664.91    2.71   0
  10  -5   0  652.03    4.78   0
   5   5   0  614.04    2.76   0
   5   5   0  609.01    2.51   0
   5 -10   0  606.76    2.43   0
  -5  10   0  677.91    2.79   0
  10  -5   0  650.61    2.67   0
   5   5   0  671.82    2.72   0
  10  -5   0  682.61    2.61   0
  -5  -5   0  615.82    2.42   0
  10  -8   0 1751.74    4.99   0
   2   8   0 1717.23    5.24   0
   2   8   0 1807.00    5.26   0
   8 -10   0 1716.10    3.79   0
  10  -8   0 1749.36    4.53   0
   8 -10   0 1775.82    4.45   0
  10  -8   0 1769.73    4.49   0
   2   8   0 1759.70    3.75   0
  -2  10   0 1718.66    3.94   0
  -8  -2   0 1805.51    4.05   0
  10  -8   0 1796.44    4.36   0
  10  -8   0 1747.52    5.04   0
  -2  10   0 1824.09    3.82   0
  10  -8   0 1703.68    4.49   0
  -2  -8   0 1688.66    3.68   0
  10  -2   0 1712.17    4.57   0
   2 -10   0 1713.00    3.69   0
   8   2   0 1777.75    3.76   0
  10  -2   0 1677.88    3.59   0
   2 -10   0 1733.98    3.75   0
  -2  -8   0 1782.67    4.11   0
   8   2   0 1729.94    3.69   0
   8   2   0 1746.36    3.98   0
  10  -2   0 1743.29    3.67   0
  -7  -4   0 1003.80    3.01   0
  11  -7   0  978.20    3.25   0
   4   7   0  992.41    3.59   0
  11  -7   0  976.15    4.03   0
   4   7   0  961.04    3.67   0
  11  -7   0  979.76    3.27   0
  -4  11   0  957.34    3.00   0
   7 -11   0 1091.10    3.07   0
   7 -11   0  982.55    3.28   0
   4   7   0 1014.34    2.98   0
  -4  11   0  971.14    3.15   0
  11  -7   0  989.72    4.46   0
  11  -7   0  947.69    4.08   0
  11  -7   0  982.30    3.29   0
  -7  11   0  995.11    3.34   0
   4 -11   0  938.32    2.82   0
  -7  11   0 1026.52    3.32   0
  11  -4   0  944.23    3.78   0
  11  -4   0  968.21    2.98   0
   4 -11   0  926.75    3.17   0
  -4  -7   0  996.04    2.99   0
   7   4   0  944.70    3.06   0
   7   4   0  992.42    3.04   0
  11  -4   0  950.47    2.76   0
   7   4   0 1024.05    3.14   0
   3  -1   1 2110.76    6.18   0
  -1  -2   1 2035.61    6.00   0
   1  -3   1 1854.41    5.10   0
   1  -3   1 1967.18    5.42   0
  -2   3   1 1975.17    5.81   0
  -2   3   1 2045.87    6.22   0
   2   1   1 1904.33    8.06   0
  -1  -2   1 1903.83    5.21   0
   2   1   1 1937.49    5.33   0
   2  -3  -1 1875.34    5.67   0
   2  -3  -1 2109.25   11.23   0
   2  -3  -1 1981.21    6.08   0
  -2  -1  -1 1886.38    5.40   0
  -1   3  -1 2024.82    5.40   0
   1   2  -1 1944.23    5.27   0
  -1   3  -1 1899.88    5.19   0
   1   2  -1 1910.49    5.88   0
   3  -2  -1 2002.90    5.87   0
   2  -3  -1 1977.62    5.32   0
   1   2  -1 1978.42    6.11   0
  -2  -1  -1 2070.64    8.09   0
  -3   1  -1 1990.02    6.21   0
   3  -2  -1 2050.60    7.17   0
  -1   4   1 2168.13    5.15   0
   3  -4   1 2279.89    5.20   0
   3  -4   1 2124.29    8.07   0
   3  -4   1 2114.30    5.79   0
   1   3   1 2047.58    4.93   0
   4  -3   1 2123.25    5.68   0
   1   3   1 2212.99    6.16   0
   3  -4   1 2109.24    5.53   0
   4  -3   1 2320.10    5.83   0
   4  -3   1 2159.67    6.01   0
  -4   1   1 2098.41    5.96   0
   4  -3   1 2141.76    6.00   0
  -3  -1   1 2139.48    5.29   0
   3   1  -1 2153.24    7.46   0
  -1  -3  -1 2172.64    5.02   0
   4  -1  -1 2150.79    6.00   0
  -3   4  -1 2163.39    5.76   0
   3   1  -1 2107.29    4.98   0
   4  -1  -1 2135.03    4.94   0
   1  -4  -1 2159.79    5.06   0
  -1  -3  -1 2173.84    5.43   0
   1  -4  -1 2135.34    4.86   0
   3   1  -1 2090.85    5.31   0
  -3   4  -1 2148.19    5.59   0
  -2  -3   1 4745.01    7.93   0
  -2  -3   1 4544.68    6.65   0
   2  -5   1 4921.46    7.00   0
   3   2   1 4635.63    6.76   0
   5  -2   1 4988.14    8.06   0
  -3   5   1 4644.47    7.45   0
   5  -2   1 4882.55    6.94   0
  -3   5   1 4886.79    7.58   0
   3   2   1 4744.15    7.00   0
   2  -5   1 4714.05    6.61   0
   5  -3  -1 4907.08    7.34   0
   2   3  -1 4778.97    7.74   0
   3  -5  -1 4965.44    6.81   0
  -3  -2  -1 4588.00    6.89   0
  -2   5  -1 5034.84    7.15   0
   2   3  -1 4925.03    6.86   0
   2   3  -1 4782.77    7.93   0
  -2   5  -1 4588.63    7.48   0
   3  -5  -1 4970.13    7.55   0
  -1  -5   1  169.68    1.80   0
   6  -1   1  180.37    1.92   0
   6  -1   1  199.15    1.79   0
   5   1   1  166.67    1.71   0
   6  -1   1  190.65    1.69   0
   5   1   1  178.79    1.87   0
   1  -6   1  166.10    1.69   0
  -5   6   1  170.19    2.02   0
  -5   6   1  180.64    1.96   0
  -1  -5   1  171.81    1.77   0
   1  -6   1  164.65    1.77   0
   5  -6  -1  173.96    2.08   0
   5  -6  -1  180.38    2.59   0
   6  -5  -1  168.94    2.19   0
  -1   6  -1  186.29    1.74   0
  -1   6  -1  178.01    3.31   0
   6  -5  -1  177.14    1.85   0
   5  -6  -1  167.87    1.75   0
   6  -5  -1  182.14    2.24   0
  -5  -1  -1  168.19    1.77   0
   1   5  -1  182.90    1.73   0
   5  -6  -1  176.01    2.72   0
  -6   1  -1  172.01    1.84   0
  -1   6  -1  171.61    3.25   0
   6  -5  -1  175.03    2.06   0
   5  -6  -1  174.77    1.99   0
   1   5  -1  177.90    2.16   0
   6  -5  -1  167.97    1.90   0
   4  -6   1 1554.82    3.75   0
   6  -4   1 1598.22    4.43   0
  -2   6   1 1549.75    3.95   0
   6  -4   1 1642.29    4.84   0
  -4  -2   1 1585.35    3.94   0
   6  -4   1 1540.62    4.15   0
   2   4   1 1612.31    3.73   0
   4  -6   1 1581.16    9.22   0
   2   4   1 1612.68    4.47   0
   6  -4   1 1573.67    4.23   0
  -2   6   1 1585.28    3.92   0
   4  -6   1 1652.24    9.09   0
  -6   2   1 1612.06    4.70   0
   6  -4   1 1570.85    4.91   0
   6  -4   1 1661.81    4.72   0
   4  -6   1 1595.06    4.17   0
   4   2  -1 1586.59    5.54   0
   2  -6  -1 1484.92    3.90   0
   6  -2  -1 1578.74    4.69   0
  -2  -4  -1 1598.81    4.40   0
  -2  -4  -1 1495.13    3.64   0
  -4   6  -1 1527.80    4.32   0
  -4   6  -1 1629.48    4.20   0
   6  -2  -1 1528.49    3.76   0
   4   2  -1 1531.59    3.83   0
   4   2  -1 1537.60    4.08   0
   2  -6  -1 1486.31    3.61   0
  -4   7   1  263.43    2.03   0
  -3  -4   1  263.06    2.35   0
  -4   7   1  273.85    2.08   0
  -3  -4   1  263.62    1.94   0
   7  -3   1  251.77    2.00   0
   7  -3   1  255.74    2.36   0
   7  -3   1  258.78    1.95   0
   4   3   1  243.33    1.93   0
   7  -3   1  270.82    3.22   0
   4   3   1  257.87    1.97   0
   3  -7   1  268.47    1.90   0
   4   3   1  261.97    2.00   0
   3  -7   1  261.79    2.04   0
   7  -4  -1  280.80    2.39   0
   7  -4  -1  275.89    2.07   0
  -4  -3  -1  248.17    1.95   0
  -3   7  -1  267.32    2.01   0
   3   4  -1  279.68    2.08   0
   7  -4  -1  276.22    2.52   0
   4  -7  -1  259.06    2.28   0
   3   4  -1  256.36    1.97   0
   4  -7  -1  247.41    1.91   0
  -3   7  -1  249.62    2.17   0
   7  -4  -1  271.58    2.00   0
   7  -4  -1  274.61    2.43   0
   7  -4  -1  266.49    2.05   0
  -7   1   1  767.52    3.05   0
   7  -6   1  785.03    3.03   0
  -1   7   1  694.01    8.38   0
   7  -6   1  759.18    3.19   0
   6  -7   1  788.20    3.05   0
   1   6   1  750.56    3.65   0
   6  -7   1  789.42    4.34   0
   7  -6   1  757.79    3.32   0
  -1   7   1  726.23    2.73   0
   6  -7   1  787.81    4.34   0
   6  -7   1  779.32    3.10   0
   7  -6   1  757.53    3.13   0
   6  -7   1  750.01    2.80   0
  -6  -1   1  734.60    2.81   0
   7  -6   1  788.73    3.23   0
   1   6   1  755.00    2.63   0
  -1   7   1  711.56    2.71   0
   7  -6   1  742.32    3.38   0
  -1   7   1  794.93    8.38   0
   1   6   1  749.39    3.67   0
   1  -7  -1  739.69    2.64   0
   6   1  -1  755.72    2.89   0
  -1  -6  -1  714.87    2.62   0
   7  -1  -1  730.97    2.62   0
  -1  -6  -1  763.91    2.80   0
   6   1  -1  789.12    2.67   0
   7  -1  -1  774.62    3.08   0
   1  -7  -1  760.05    2.68   0
   8  -2   1  147.72    1.57   0
  -6   8   1  141.74    1.67   0
   6   2   1  148.78    1.71   0
   6   2   1  155.66    1.66   0
  -6   8   1  147.72    1.93   0
  -2  -6   1  152.06    1.61   0
  -2  -6   1  143.03    1.68   0
   2  -8   1  152.18    1.65   0
   2  -8   1  146.12    1.56   0
   8  -2   1  156.86    1.56   0
   8  -2   1  145.11    1.92   0
   6   2   1  145.77    1.63   0
   2   6  -1  157.35    1.84   0
   8  -6  -1  153.64    1.77   0
   8  -6  -1  144.85    1.73   0
  -6  -2  -1  149.42    1.64   0
   6  -8  -1  144.46    1.79   0
   2   6  -1  144.94    1.95   0
  -2   8  -1  138.64    1.64   0
   8  -6  -1  155.86    1.76   0
   8  -6  -1  153.08    1.69   0
   8  -6  -1  144.77    2.06   0
   8  -6  -1  152.38    2.11   0
   2   6  -1  149.42    1.60   0
   6  -8  -1  145.72    1.62   0
  -2   8  -1  143.95    1.63   0
  -3   8   1  650.15    2.63   0
  -3   8   1  665.21    2.64   0
   5  -8   1  709.72    2.73   0
   8  -5   1  688.56    3.42   0
   8  -5   1  659.68    2.68   0
   5  -8   1  664.53    2.47   0
   3   5   1  659.32    2.81   0
   8  -5   1  708.37    2.78   0
   3   5   1  658.11    2.94   0
   8  -5   1  658.28    2.61   0
   8  -5   1  658.78    3.15   0
  -5  -3   1  662.48    2.56   0
   8  -5   1  694.49    3.05   0
   3   5   1  665.97    2.47   0
   3  -8  -1  688.86    2.62   0
   5   3  -1  701.07    2.59   0
   8  -3  -1  700.41    2.57   0
  -3  -5  -1  643.80    2.86   0
   3  -8  -1  628.91    2.39   0
  -5   8  -1  660.42    2.90   0
   8  -3  -1  704.24    2.51   0
  -5   8  -1  689.26    2.72   0
   8  -3  -1  686.11    3.17   0
   8  -3  -1  710.94    5.37   0
   5   3  -1  673.85    2.57   0
  -3  -5  -1  685.54    2.50   0
   9  -1   1  530.18    2.32   0
  -1  -8   1  523.40    2.44   0
   1  -9   1  520.25    2.38   0
   1  -9   1  528.76    2.35   0
  -1  -8   1  504.94    2.28   0
   9  -1   1  526.69    2.33   0
   8   1   1  557.83    2.55   0
   8   1   1  532.12    2.31   0
   8   1   1  558.68    2.34   0
   9  -1   1  525.57    2.76   0
   9  -8  -1  522.92    3.01   0
   8  -9  -1  536.61    2.44   0
   9  -8  -1  539.35    3.06   0
   8  -9  -1  544.34    4.31   0
  -9   1  -1  558.56    2.64   0
   1   8  -1  551.32    3.59   0
  -1   9  -1  519.40    2.35   0
   9  -8  -1  536.30    2.76   0
   8  -9  -1  526.71    2.94   0
  -8  -1  -1  527.15    2.53   0
   8  -9  -1  544.25    4.39   0
   9  -8  -1  526.95    3.03   0
   1   8  -1  541.09    2.32   0
   9  -8  -1  538.32    3.01   0
  -1   9  -1  546.26    2.44   0
   1   8  -1  508.63    3.53   0
   9  -8  -1  556.68    2.64   0
  -5   9   1  142.55    1.85   0
   5   4   1  148.02    1.81   0
   5   4   1  148.40    1.66   0
   9  -4   1  164.13    3.72   0
   4  -9   1  149.12    1.65   0
   9  -4   1  149.05    1.61   0
   9  -4   1  144.28    1.82   0
  -4  -5   1  152.34    1.69   0
   4  -9   1  147.13    1.75   0
  -5   9   1  150.23    1.88   0
   5   4   1  140.76    1.61   0
   9  -4   1  152.44    1.65   0
   4   5  -1  153.06    1.69   0
   5  -9  -1  152.89    1.74   0
  -4   9  -1  150.23    1.68   0
   9  -5  -1  148.37    1.67   0
   4   5  -1  183.46    1.72   0
   9  -5  -1  152.21    2.13   0
  -4   9  -1  141.45    1.72   0
   9  -5  -1  140.13    2.11   0
   9  -5  -1  152.49    2.41   0
   4   5  -1  143.21    1.89   0
  -5  -4  -1  155.95    1.67   0
   5  -9  -1  142.61    1.57   0
   9  -5  -1  145.55    1.67   0
   9  -5  -1  156.96    1.67   0
   9  -7   1  550.24    2.86   0
  -2   9   1  542.26    2.42   0
   9  -7   1  539.03    2.89   0
   9  -7   1  568.62    2.66   0
   7  -9   1  567.60    2.39   0
   2   7   1  540.87    2.92   0
   7  -9   1  525.94    2.78   0
   2   7   1  537.50    3.03   0
   2   7   1  529.13    2.22   0
  -7  -2   1  541.41    2.45   0
   9  -7   1  542.64    2.76   0
  -2   9   1  527.05    2.37   0
   9  -7   1  554.82    3.03   0
   9  -7   1  519.51    2.85   0
   9  -2  -1  540.97    2.86   0
   9  -2  -1  562.33    2.34   0
  -2  -7  -1  507.19    2.48   0
   9  -2  -1  545.90    2.32   0
   2  -9  -1  535.93    2.34   0
   7   2  -1  518.79    2.26   0
   2  -9  -1  618.78    2.42   0
   7   2  -1  538.15    2.43   0
   7   2  -1  539.42    2.32   0
  -2  -7  -1  532.42    2.29   0
   7   3   1   72.00    1.54   0
  10  -3   1   47.90    1.42   0
   3 -10   1   64.52    1.53   0
   3 -10   1   61.04    1.57   0
   7   3   1   56.01    1.58   0
  -3  -7   1   55.30    1.53   0
  10  -3   1   53.06    1.86   0
   7   3   1   62.65    1.55   0
  10  -3   1   59.47    1.44   0
  -3  10  -1   60.09    1.61   0
  10  -7  -1   74.78    1.63   0
  -3  10  -1   62.20    1.54   0
  10  -7  -1   56.62    1.56   0
   7 -10  -1   55.33    1.70   0
  10  -7  -1   58.71    2.01   0
  -7  -3  -1   57.17    1.44   0
   3   7  -1   54.03    1.51   0
  10  -7  -1   63.38    1.82   0
  10  -7  -1   56.66    1.66   0
   3   7  -1   58.72    1.83   0
   7 -10  -1   56.88    1.44   0
   3   7  -1   55.24    1.91   0
  10  -7  -1   61.63    1.93   0
   4   6   1  349.07    2.46   0
  -6  -4   1  380.41    2.21   0
  -4  10   1  386.08    2.29   0
   4   6   1  345.98    2.25   0
   6 -10   1  377.72    2.13   0
  10  -6   1  364.14    2.41   0
  10  -6   1  345.38    2.43   0
   6 -10   1  349.13    2.26   0
   4   6   1  389.08    2.16   0
  10  -6   1  359.75    2.64   0
  10  -6   1  372.56    2.24   0
  10  -6   1  356.55    2.72   0
  -4  10   1  358.76    2.14   0
  10  -6   1  362.18    3.11   0
  10  -4  -1  349.02    2.12   0
  -6  10  -1  361.80    2.31   0
   6   4  -1  355.66    2.16   0
  10  -4  -1  327.93    2.69   0
  10  -4  -1  343.44    2.18   0
   4 -10  -1  356.77    1.98   0
   6   4  -1  349.94    2.07   0
   6   4  -1  362.69    2.22   0
  -4  -6  -1  363.64    2.17   0
   4 -10  -1  336.64    2.13   0
  -6  10  -1  426.80    2.61   0
  10  -9   1  138.38    2.17   0
   9 -10   1  144.85    1.99   0
  10  -9   1  145.22    2.20   0
   1   9   1  141.10    2.80   0
   9 -10   1  135.09    1.72   0
  10  -9   1  134.85    2.09   0
  -1  10   1  135.58    1.81   0
  -9  -1   1  144.18    1.86   0
 -10   1   1  131.70    2.12   0
   9 -10   1  142.70    3.36   0
   1   9   1  129.43    1.62   0
  10  -9   1  141.23    2.21   0
  10  -9   1  137.22    2.12   0
   1   9   1  135.75    2.90   0
   9 -10   1  139.87    3.42   0
  -1  10   1  148.69    1.82   0
  10  -9   1  140.13    2.20   0
   1 -10  -1  129.30    1.65   0
   9   1  -1  138.44    1.91   0
  -1  -9  -1  138.71    1.78   0
  -1  -9  -1  135.65    1.66   0
   9   1  -1  149.09    1.76   0
  10  -1  -1  130.99    1.95   0
  10  -1  -1  132.47    1.75   0
   1 -10  -1  138.11    1.73   0
  10  -1  -1  128.50    1.60   0
   9   1  -1  125.48    1.69   0
   6   5   1  217.71    1.82   0
   5 -11   1  225.20    1.86   0
  11  -5   1  226.17    2.20   0
  11  -5   1  234.95    2.39   0
   5 -11   1  210.96    1.98   0
  11  -5   1  231.36    1.98   0
   6   5   1  224.51    2.05   0
  -6  11   1  230.88    2.09   0
  -6  11   1  256.94    2.12   0
   6   5   1  226.05    2.06   0
  11  -5   1  212.45    2.37   0
  11  -5   1  231.66    2.02   0
  -5  -6   1  230.77    1.94   0
   6 -11  -1  218.55    1.93   0
   5   6  -1  228.24    2.05   0
   5   6  -1  231.39    2.22   0
  11  -6  -1  212.45    2.67   0
  -5  11  -1  225.10    2.09   0
  11  -6  -1  223.86    1.97   0
  11  -6  -1  213.06    1.89   0
  -6  -5  -1  231.35    1.99   0
  11  -6  -1  220.81    2.17   0
   6 -11  -1  221.53    2.08   0
  -5  11  -1  213.30    2.04   0
  11  -6  -1  220.48    2.49   0
   5   6  -1  222.04    1.83   0
  11  -6  -1  223.79    3.30   0
  11  -8   1   23.30    1.64   0
  11  -8   1   22.34    1.65   0
  -3  11   1   24.54    1.59   0
   8 -11   1   19.07    1.72   0
   8 -11   1   22.20    1.54   0
   3   8   1   20.03    1.95   0
  11  -8   1   22.72    1.90   0
   3   8   1   15.19    1.57   0
  -8  -3   1   15.39    1.64   0
  -3  11   1   19.61    1.76   0
   3   8   1   31.06    1.95   0
  11  -8   1   18.93    1.92   0
  11  -8   1   19.70    1.66   0
  11  -8   1   21.34    1.57   0
   8   3  -1   24.49    1.59   0
  11  -3  -1   31.03    1.99   0
   3 -11  -1   18.83    1.61   0
   8   3  -1   26.41    1.54   0
   8   3  -1   30.34    1.59   0
  -3  -8  -1   22.47    1.69   0
   3 -11  -1   23.33    1.60   0
  11  -3  -1   32.73    1.58   0
  11  -3  -1   28.43    1.58   0
   1  -1   2  160.23    3.07   0
  -1   0   2  148.75    3.82   0
   1  -1   2  161.25    3.13   0
   0   1   2  163.95    3.06   0
   1  -1   2  157.21    3.55   0
  -1   0   2  153.19    2.94   0
   0   1   2  149.97    3.84   0
   1  -1   2  171.66    4.49   0
   0  -1  -2  154.54    3.10   0
   0  -1  -2  167.71    3.89   0
   1   0  -2  168.74    3.55   0
   1   0  -2  157.28    2.93   0
  -1   1  -2  147.62    3.08   0
  -1   1  -2  170.46    3.29   0
  -2   2   2  744.09    4.11   0
   2   0   2  755.24    4.07   0
   2   0   2  720.16    3.90   0
   0  -2   2  721.80    3.73   0
   0  -2   2  749.57    5.19   0
  -2   2   2  779.03    5.37   0
   0  -2   2  762.57    3.97   0
   0   2  -2  698.32    3.90   0
  -2   0  -2  734.78    4.10   0
   2  -2  -2  760.15    5.19   0
   0   2  -2  746.05    5.20   0
   2  -2  -2  772.92    4.09   0
   2  -2  -2  751.22    5.39   0
   0   2  -2  765.52    3.93   0
  -1   3   2 2720.16    6.48   0
  -2  -1   2 2513.14    6.44   0
   3  -2   2 2719.31    8.01   0
   1   2   2 2601.60    7.13   0
   1   2   2 2608.42    6.02   0
  -1   3   2 2461.08    6.14   0
   2  -3   2 2700.84    6.54   0
   2  -3   2 2711.18    6.18   0
   3  -2   2 2639.17    6.91   0
   3  -2   2 2623.33    6.60   0
  -3   1   2 2671.05    8.12   0
  -2   3  -2 2635.77    6.17   0
  -2   3  -2 2597.10    7.43   0
  -1  -2  -2 2494.34    7.01   0
   1  -3  -2 2544.95    5.90   0
   2   1  -2 2609.47    6.48   0
  -2   3  -2 2685.82    6.50   0
   2   1  -2 2614.91    8.09   0
   2   1  -2 2614.64    6.16   0
   3  -1  -2 2734.42    8.23   0
   1  -3  -2 2506.53    6.43   0
   3  -1  -2 2776.91    6.18   0
  -2   3  -2 2712.31   10.03   0
  -1  -2  -2 2623.30    6.01   0
  -3   4   2 2360.08    6.26   0
   1  -4   2 2163.69    5.17   0
   1  -4   2 2391.29    9.33   0
   3   1   2 2479.55    5.45   0
  -3   4   2 2307.41    5.48   0
   4  -1   2 2368.46    5.25   0
  -1  -3   2 2201.31    5.09   0
   1  -4   2 2430.95    5.18   0
  -1  -3   2 2346.57    5.48   0
   4  -1   2 2407.73    5.71   0
   4  -3  -2 2483.43    5.55   0
   4  -3  -2 2427.15    5.99   0
   3  -4  -2 2347.27    5.53   0
   3  -4  -2 2402.99    5.30   0
  -4   1  -2 2394.86    5.83   0
  -3  -1  -2 2430.14    5.44   0
   1   3  -2 2268.89    5.16   0
  -1   4  -2 2302.47    5.03   0
   4  -3  -2 2462.82    7.21   0
   1   3  -2 2372.58    5.70   0
   1   3  -2 2480.97    6.31   0
   3  -4  -2 2305.32    6.19   0
  -1   4  -2 2301.14    5.08   0
   4  -4   2  379.86    2.56   0
   0   4   2  378.57    3.41   0
   4  -4   2  365.36    2.41   0
   0   4   2  385.46    3.43   0
   0   4   2  370.17    2.29   0
  -4   0   2  373.08    2.55   0
   4  -4   2  390.87    2.69   0
   4  -4   2  359.14    2.78   0
   4   0  -2  362.47    2.70   0
   0  -4  -2  354.56    2.27   0
   4   0  -2  369.77    3.75   0
   4   0  -2  390.49    2.28   0
   0  -4  -2  359.97    2.28   0
   0  -5   2 1288.10    3.55   0
   0  -5   2 1213.39    3.39   0
   5   0   2 1244.34    3.40   0
   5   0   2 1168.01    3.65   0
   5   0   2 1164.80    3.28   0
   5  -5  -2 1211.01    4.35   0
   5  -5  -2 1264.98    4.74   0
   5  -5  -2 1218.66    4.68   0
  -5   0  -2 1209.28    3.70   0
   0   5  -2 1192.99    3.34   0
   5  -5  -2 1207.16    3.93   0
   5  -5  -2 1196.03    3.65   0
   0   5  -2 1230.25    5.04   0
   0   5  -2 1201.75    3.47   0
   3  -5   2  983.69    6.73   0
   5  -3   2  874.87    3.36   0
  -3  -2   2  883.75    3.30   0
   5  -3   2  981.05    3.80   0
   3  -5   2  904.37    3.04   0
   5  -3   2  948.94    4.36   0
   3  -5   2  900.40    3.33   0
   2   3   2  881.14    3.02   0
  -2   5   2  897.51    3.26   0
   2   3   2  906.25    3.63   0
  -2   5   2  918.49    3.35   0
   2   3   2  887.84    3.55   0
   5  -2  -2  953.80    4.15   0
   2  -5  -2  941.07    3.16   0
   2  -5  -2  881.21    3.31   0
  -2  -3  -2  880.65    3.86   0
   5  -2  -2  875.60    3.19   0
  -3   5  -2  928.76    3.38   0
  -2  -3  -2  886.24    3.13   0
   3   2  -2  921.35    3.27   0
   3   2  -2  927.00    4.15   0
   3   2  -2  958.52    3.30   0
  -3   5  -2  894.68    3.63   0
   2  -6   2 1593.26    3.70   0
  -4   6   2 1416.50    3.92   0
  -2  -4   2 1566.31    4.25   0
  -4   6   2 1464.51    4.21   0
   6  -2   2 1585.67   11.54   0
   2  -6   2 1503.90    3.77   0
   4   2   2 1484.91    3.80   0
  -2  -4   2 1394.45    3.45   0
   4   2   2 1507.20    3.81   0
   6  -2   2 1461.91    3.77   0
   4   2   2 1509.48    3.76   0
   6  -2   2 1509.53    4.26   0
   4  -6  -2 1510.81    4.29   0
   6  -4  -2 1558.65    5.15   0
  -2   6  -2 1484.87    4.07   0
   6  -4  -2 1577.06    4.03   0
   6  -4  -2 1554.29    5.23   0
  -4  -2  -2 1445.73    3.72   0
   6  -4  -2 1454.90    4.03   0
   2   4  -2 1484.44    3.65   0
   6  -4  -2 1543.50    4.64   0
   4  -6  -2 1442.37    3.63   0
   6  -4  -2 1516.09    4.16   0
   2   4  -2 1504.54    4.18   0
   2   4  -2 1490.08    4.28   0
  -2   6  -2 1557.82    3.80   0
   5  -6   2  238.89    2.69   0
   1   5   2  221.14    2.47   0
   6  -5   2  247.18    2.07   0
  -1   6   2  231.45    1.67   0
   5  -6   2  238.00    2.68   0
   6  -5   2  241.34    2.28   0
   1   5   2  220.24    1.84   0
   5  -6   2  238.53    2.03   0
  -5  -1   2  213.28    1.96   0
   5  -6   2  231.22    1.87   0
  -6   1   2  240.60    2.08   0
  -1   6   2  217.39    4.39   0
   6  -5   2  244.36    2.09   0
   6  -5   2  219.62    2.33   0
  -1   6   2  237.56    4.53   0
   1   5   2  222.97    2.41   0
   5  -6   2  224.25    2.06   0
   5   1  -2  231.39    2.98   0
   6  -1  -2  233.63    1.79   0
   6  -1  -2  244.24    3.81   0
  -1  -5  -2  224.78    1.90   0
   1  -6  -2  252.99    1.84   0
   5   1  -2  234.91    2.02   0
   5   1  -2  241.17    1.83   0
   6  -1  -2  249.92    2.16   0
  -1  -5  -2  224.15    1.90   0
   1  -6  -2  234.64    1.91   0
   7  -1   2  844.40    2.75   0
   1  -7   2  812.75    2.71   0
  -1  -6   2  820.81    3.01   0
   6   1   2  788.41    2.77   0
   7  -1   2  822.68    3.19   0
   6   1   2  841.69    2.96   0
   7  -1   2  818.50    2.71   0
   1  -7   2  863.38    2.81   0
   6   1   2  810.01    2.76   0
  -1  -6   2  806.49    2.68   0
   1   6  -2  855.42    2.76   0
   7  -6  -2  899.19    3.10   0
   6  -7  -2  875.89    4.73   0
   7  -6  -2  859.90    3.42   0
   6  -7  -2  838.95    4.71   0
  -1   7  -2  857.89    2.77   0
  -6  -1  -2  840.06    2.90   0
  -7   1  -2  885.99    3.09   0
   7  -6  -2  817.02    3.07   0
  -1   7  -2  845.07    5.87   0
   7  -6  -2  833.65    3.49   0
   6  -7  -2  848.21    3.34   0
  -1   7  -2  894.06    5.76   0
   7  -6  -2  873.74    3.78   0
   7  -6  -2  855.25    3.60   0
   6  -7  -2  847.48    3.07   0
   1   6  -2  845.84    3.76   0
   6  -7  -2  812.75    2.98   0
   7  -4   2  190.74    1.79   0
   7  -4   2  176.32    2.17   0
   7  -4   2  168.95    1.79   0
   3   4   2  184.17    1.84   0
   4  -7   2  185.54    1.87   0
   4  -7   2  184.87    1.76   0
  -3   7   2  183.09    1.81   0
   3   4   2  182.82    1.88   0
   7  -4   2  183.78    2.40   0
  -4  -3   2  183.50    1.82   0
  -3   7   2  188.62    1.87   0
   3   4   2  180.56    1.79   0
   7  -3  -2  182.49    1.79   0
  -3  -4  -2  179.43    2.02   0
   4   3  -2  180.12    1.84   0
   7  -3  -2  184.12    2.61   0
  -4   7  -2  198.95    1.90   0
   4   3  -2  191.65    1.83   0
  -3  -4  -2  167.19    1.71   0
   7  -3  -2  180.32    2.23   0
  -4   7  -2  175.48    1.86   0
   3  -7  -2  170.63    1.73   0
   4   3  -2  190.64    2.09   0
   3  -7  -2  174.62    1.87   0
   7  -7   2   64.09    1.50   0
   7  -7   2   60.43    1.45   0
   7  -7   2   66.81    1.45   0
   7  -7   2   61.22    1.87   0
   0   7   2   77.84    2.33   0
   7  -7   2   65.22    1.58   0
  -7   0   2   57.80    1.44   0
   0   7   2   58.61    1.39   0
   0   7   2   58.32    2.10   0
   0  -7  -2   56.30    1.42   0
   0  -7  -2   55.87    1.39   0
   7   0  -2   58.41    1.47   0
   7   0  -2   63.13    1.35   0
   0  -8   2  740.96    2.72   0
   0  -8   2  756.44    2.63   0
   8   0   2  761.96    2.88   0
   8   0   2  703.55    2.46   0
   8   0   2  745.03    2.58   0
   0   8  -2  769.59    2.60   0
  -8   0  -2  798.98    2.91   0
   0   8  -2  776.91    4.58   0
   8  -8  -2  750.55    3.84   0
   8  -8  -2  801.90    3.88   0
   8  -8  -2  708.57    2.89   0
   8  -8  -2  770.77    3.44   0
   8  -8  -2  759.54    3.12   0
   0   8  -2  775.83    4.56   0
   5   3   2  128.13    1.57   0
  -5   8   2  133.03    1.60   0
  -5   8   2  125.09    1.85   0
   3  -8   2  129.44    1.66   0
  -3  -5   2  121.57    1.52   0
   8  -3   2  134.99    1.52   0
   3  -8   2  126.25    1.57   0
   8  -3   2  144.62    1.62   0
   8  -3   2  124.12    1.66   0
   5   3   2  145.37    1.58   0
   5   3   2  139.81    1.63   0
   8  -5  -2  129.46    1.99   0
   8  -5  -2  122.70    1.82   0
   3   5  -2  131.54    1.57   0
   5  -8  -2  129.72    1.56   0
   8  -5  -2  135.42    1.59   0
   8  -5  -2  131.70    1.60   0
  -3   8  -2  140.90    1.65   0
   3   5  -2  141.64    1.64   0
   8  -5  -2  134.17    2.01   0
   5  -8  -2  137.54    1.71   0
   8  -5  -2  139.26    2.03   0
  -3   8  -2  135.06    1.61   0
  -5  -3  -2  134.28    1.60   0
   6  -8   2   89.03    1.52   0
   2   6   2   97.64    1.90   0
   8  -6   2   91.76    1.84   0
   8  -6   2   85.87    1.74   0
   8  -6   2   82.71    1.89   0
  -2   8   2   90.46    1.45   0
   8  -6   2   91.33    1.54   0
   8  -6   2   92.10    1.61   0
   6  -8   2   93.46    3.01   0
  -2   8   2   88.18    1.51   0
   2   6   2   94.83    1.60   0
   8  -6   2   90.06    1.57   0
   6  -8   2   89.42    1.65   0
  -6  -2   2   87.77    1.56   0
  -8   2   2   88.04    1.87   0
   2   6   2   93.68    1.56   0
   6  -8   2   92.71    2.94   0
  -2  -6  -2   89.23    1.71   0
   8  -2  -2   85.01    1.92   0
   8  -2  -2   90.11    1.52   0
   2  -8  -2   92.79    1.58   0
   8  -2  -2   84.08    1.48   0
   6   2  -2   89.97    1.50   0
  -2  -6  -2   99.66    1.56   0
   2  -8  -2   86.87    1.40   0
   6   2  -2   89.91    1.57   0
   7   2   2  213.71    1.71   0
   7   2   2  226.82    1.88   0
   9  -2   2  230.51    2.04   0
   7   2   2  227.93    1.80   0
   9  -2   2  240.42    1.86   0
  -2  -7   2  239.13    1.92   0
   2  -9   2  238.82    1.82   0
   2  -9   2  235.44    1.86   0
  -2  -7   2  235.52    1.83   0
   9  -2   2  223.49    1.78   0
   7  -9  -2  221.58    2.29   0
   2   7  -2  232.83    2.14   0
   9  -7  -2  226.11    2.39   0
   9  -7  -2  233.79    2.04   0
   2   7  -2  243.18    1.74   0
  -2   9  -2  235.64    1.90   0
   9  -7  -2  232.17    2.43   0
  -7  -2  -2  223.35    1.94   0
   9  -7  -2  234.06    2.04   0
   7  -9  -2  214.83    1.76   0
   9  -7  -2  233.37    1.97   0
  -2   9  -2  230.50    1.85   0
   2   7  -2  255.62    2.17   0
   9  -7  -2  235.75    2.03   0
   9  -5   2  216.70    1.92   0
   4   5   2  177.29    2.09   0
   5  -9   2  185.73    1.45   0
  -4   9   2  197.45    1.80   0
   9  -5   2  209.95    1.79   0
   4   5   2  196.55    1.71   0
   5  -9   2  184.32    1.84   0
  -4   9   2  182.59    1.91   0
  -5  -4   2  187.58    1.72   0
   4   5   2  185.20    1.80   0
   9  -5   2  190.52    1.78   0
   9  -5   2  203.10    2.15   0
   9  -5   2  190.38    1.96   0
   9  -5   2  189.16    2.69   0
   5   4  -2  192.71    1.71   0
  -5   9  -2  189.43    2.03   0
   9  -4  -2  189.07    2.27   0
   9  -4  -2  192.60    2.81   0
   9  -4  -2  179.77    1.72   0
   9  -4  -2  183.89    1.66   0
   4  -9  -2  178.56    1.98   0
  -4  -5  -2  187.52    1.76   0
   4  -9  -2  192.06    1.66   0
   5   4  -2  183.89    1.66   0
  -5   9  -2  184.43    1.71   0
   9  -8   2   34.43    1.84   0
  -9   1   2   40.12    1.67   0
   9  -8   2   40.26    1.62   0
   9  -8   2   36.43    1.87   0
   8  -9   2   37.00    2.23   0
   1   8   2   41.90    1.12   0
   9  -8   2   37.80    1.76   0
   8  -9   2   41.48    2.30   0
   1   8   2   35.82    2.09   0
   8  -9   2   40.25    1.82   0
  -1   9   2   35.84    1.57   0
  -8  -1   2   33.77    1.55   0
  -1   9   2   32.69    1.46   0
   9  -8   2   36.36    1.72   0
   1   8   2   42.09    1.91   0
   9  -8   2   38.60    1.57   0
   8  -9   2   31.64    1.52   0
  -1  -8  -2   40.86    1.53   0
   8   1  -2   34.23    1.52   0
   1  -9  -2   41.16    1.46   0
   8   1  -2   35.97    1.43   0
   8   1  -2   34.29    1.59   0
  -1  -8  -2   39.83    1.51   0
   9  -1  -2   32.18    1.77   0
   9  -1  -2   35.64    1.16   0
   9  -1  -2   42.26    1.45   0
   1  -9  -2   36.01    1.44   0
  10  -1   2  156.00    1.75   0
   1 -10   2  142.16    1.81   0
   9   1   2  143.36    1.89   0
  -1  -9   2  161.04    1.84   0
   1 -10   2  140.84    1.85   0
   9   1   2  151.32    1.82   0
  10  -1   2  150.06    1.93   0
  -1  -9   2  145.43    1.77   0
   9   1   2  146.83    1.75   0
  10  -1   2  143.90    1.75   0
   1   9  -2  139.09    2.80   0
   9 -10  -2  147.81    4.15   0
  10  -9  -2  147.31    2.38   0
   1   9  -2  148.29    1.82   0
  10  -9  -2  138.11    1.96   0
  10  -9  -2  148.26    2.18   0
   9 -10  -2  149.21    2.34   0
  -1  10  -2  134.02    1.74   0
  -1  10  -2  145.95    1.81   0
  10  -9  -2  139.12    2.31   0
  10  -9  -2  142.14    2.25   0
  -9  -1  -2  157.21    1.88   0
 -10   1  -2  154.70    1.90   0
  10  -9  -2  151.60    2.08   0
   9 -10  -2  140.13    1.91   0
   9 -10  -2  145.72    4.22   0
   1   9  -2  148.69    2.73   0
  -6  10   2  492.80    2.52   0
   4 -10   2  495.03    2.37   0
   6   4   2  477.99    2.41   0
  10  -4   2  472.07    2.28   0
  10  -4   2  467.82    2.67   0
   6   4   2  500.38    2.41   0
   4 -10   2  475.19    2.25   0
  10  -4   2  462.17    2.23   0
  -4  -6   2  453.91    2.22   0
  -6  10   2  493.80    2.51   0
   6   4   2  479.11    2.32   0
  10  -6  -2  471.92    2.41   0
  -4  10  -2  474.08    2.35   0
   6 -10  -2  481.22    2.30   0
   4   6  -2  461.41    2.21   0
  10  -6  -2  489.36    2.40   0
  10  -6  -2  484.16    3.15   0
  10  -6  -2  478.38    3.14   0
  10  -6  -2  467.97    3.25   0
   4   6  -2  487.65    2.55   0
  -6  -4  -2  462.20    2.31   0
  10  -6  -2  512.01    2.47   0
   6 -10  -2  468.18    2.45   0
   4   6  -2  501.24    2.57   0
  -4  10  -2  457.52    2.46   0
   7 -10   2  174.19    1.79   0
  10  -7   2  170.66    2.09   0
  -7  -3   2  174.56    1.83   0
   3   7   2  170.70    1.47   0
  10  -7   2  169.83    1.98   0
   7 -10   2  169.39    2.13   0
  -3  10   2  158.02    1.89   0
  10  -7   2  177.12    2.28   0
   3   7   2  186.98    2.14   0
   3   7   2  183.88    2.01   0
  -3  10   2  181.98    1.89   0
  10  -7   2  177.29    1.91   0
  10  -7   2  181.05    1.89   0
  10  -7   2  170.34    2.00   0
   3 -10  -2  158.63    1.82   0
   7   3  -2  158.99    1.79   0
  10  -3  -2  168.88    1.70   0
   7   3  -2  165.73    1.80   0
  10  -3  -2  171.33    1.76   0
   3 -10  -2  174.21    1.64   0
  -3  -7  -2  173.83    1.91   0
   7   3  -2  180.49    1.76   0
  10  -3  -2  164.81    2.03   0
  -3  -7  -2  181.90    1.81   0
  -3  -8   2  102.69    1.77   0
   8   3   2  104.43    1.59   0
   8   3   2  108.08    1.73   0
  11  -3   2  104.79    1.59   0
  11  -3   2  106.06    1.68   0
   8   3   2  110.34    1.97   0
  11  -3   2   91.39    2.23   0
   3 -11   2  107.75    1.72   0
   3 -11   2   98.35    1.78   0
   8 -11  -2  104.35    1.78   0
  11  -8  -2   98.89    2.52   0
  11  -8  -2  103.98    1.85   0
  -3  11  -2  117.07    1.77   0
  11  -8  -2  100.88    2.09   0
  -3  11  -2  105.69    2.03   0
   3   8  -2  106.66    1.64   0
   3   8  -2  109.51    2.14   0
  -8  -3  -2  110.55    1.83   0
  11  -8  -2  111.06    2.27   0
  11  -8  -2  110.92    1.88   0
   3   8  -2  114.66    2.13   0
   8 -11  -2   97.23    1.93   0
  11  -8  -2  109.42    1.84   0
  11  -6   2    9.08    1.53   0
   5   6   2   -0.79    1.56   0
  11  -6   2    5.99    1.49   0
  11  -6   2    6.35    1.78   0
  11  -6   2    3.92    1.84   0
   5   6   2    4.18    1.74   0
   5   6   2    7.82    1.51   0
   6 -11   2    0.94    1.53   0
  -6  -5   2   -5.44    1.65   0
  -5  11   2    5.61    1.58   0
  -5  11   2   -1.17    1.55   0
   6 -11   2    0.01    1.33   0
  11  -6   2    1.08    1.51   0
  -6  11  -2    7.25    1.86   0
   5 -11  -2    9.49    1.57   0
   6   5  -2    5.22    1.52   0
  -6  11  -2    3.90    1.59   0
  -5  -6  -2   17.88    1.58   0
  11  -5  -2    2.05    1.55   0
  11  -5  -2    7.64    1.51   0
   5 -11  -2    2.21    1.57   0
  11  -5  -2    8.22    1.84   0
  11  -5  -2    3.93    1.96   0
   6   5  -2    5.45    1.36   0
  11  -5  -2    0.58    1.46   0
   6   5  -2    3.74    1.41   0
   1  -2   3  558.65    3.56   0
  -1  -1   3  555.13    3.75   0
  -1  -1   3  552.90    3.81   0
  -2   1   3  554.47    3.73   0
   1  -2   3  542.37    4.98   0
  -1   2   3  563.33    4.15   0
   2  -1   3  558.21    3.75   0
  -1   2   3  551.22    6.71   0
  -1   2   3  540.41    3.57   0
  -2   1   3  538.13    6.13   0
   1   1   3  572.38    3.61   0
   2  -1   3  579.30    5.45   0
   1  -2   3  543.93    3.64   0
   1   1   3  530.26    3.85   0
   2  -1   3  594.67    3.84   0
   1   1  -3  570.19    3.82   0
   2  -1  -3  586.78    3.81   0
  -1   2  -3  557.67    4.92   0
  -2   1  -3  557.21    3.66   0
  -1   2  -3  562.17    3.63   0
   1  -2  -3  542.72    4.14   0
   1  -2  -3  541.59    3.56   0
   2  -1  -3  591.18    6.29   0
   1  -2  -3  600.00    6.86   0
  -1   2  -3  552.60    3.58   0
  -2   1  -3  535.05    5.27   0
   1   1  -3  579.17    4.07   0
   1   1  -3  549.78    3.73   0
  -1  -1  -3  535.88    3.57   0
   2  -4   3  357.56    4.05   0
   2  -4   3  348.79    2.30   0
   4  -2   3  362.75    3.67   0
   4  -2   3  356.66    2.53   0
   2   2   3  330.33    2.50   0
   2  -4   3  335.05    2.48   0
   2   2   3  345.93    2.40   0
   4  -2   3  361.10    2.49   0
  -2  -2   3  341.64    2.43   0
  -2   4   3  359.88    2.56   0
  -2   4   3  355.78    2.43   0
  -2   4  -3  341.64    2.75   0
   2  -4  -3  344.82    2.32   0
   2   2  -3  364.40    2.47   0
   2   2  -3  331.74    2.61   0
  -2   4  -3  365.35    2.42   0
   4  -2  -3  366.54    2.44   0
   2  -4  -3  334.18    2.70   0
  -2   4  -3  362.44    4.02   0
  -2  -2  -3  354.28    2.87   0
  -2  -2  -3  337.18    2.17   0
   4  -2  -3  358.45    3.31   0
  -2   4  -3  318.57    2.28   0
   2   2  -3  341.70    2.44   0
  -1  -4   3  974.99    3.19   0
   5  -1   3 1018.67    3.56   0
   1  -5   3 1056.51    5.68   0
   4   1   3 1101.01    3.44   0
   5  -1   3 1041.28    3.25   0
   4   1   3  983.44    3.31   0
  -4   5   3 1082.29    4.05   0
   1  -5   3 1068.11    3.28   0
   1  -5   3  966.91    3.22   0
  -1  -4   3 1080.47    3.50   0
  -4   5   3 1046.19    3.48   0
   4  -5  -3 1047.26    5.69   0
  -5   1  -3 1074.50    3.59   0
  -1   5  -3 1092.36    5.61   0
   1   4  -3 1072.68    4.01   0
   4  -5  -3  990.15    3.46   0
   5  -4  -3 1077.04    4.67   0
   5  -4  -3 1082.98    3.50   0
  -1   5  -3  996.99    3.27   0
   4  -5  -3 1034.56    4.14   0
   4  -5  -3 1127.51    5.65   0
   4  -5  -3 1040.47    3.33   0
  -4  -1  -3 1000.00    3.35   0
  -1   5  -3 1032.73    3.28   0
   5  -4  -3 1101.57    3.96   0
   1   4  -3 1053.78    3.51   0
   1   4  -3 1003.57    3.23   0
   5  -4   3 2154.41    5.30   0
   1   4   3 1985.23    5.83   0
  -1   5   3 2070.13    4.52   0
  -5   1   3 2161.16    5.67   0
   4  -5   3 2033.75    4.60   0
   1   4   3 2080.26    4.44   0
   4  -5   3 2105.86    6.73   0
  -4  -1   3 2077.63    4.92   0
   5  -4   3 2273.56    5.64   0
   5  -4   3 2222.59    5.48   0
   1   4   3 2110.69    5.72   0
   5  -4   3 2194.81    5.30   0
   4  -5   3 2111.18    5.56   0
  -1   5   3 2025.58   11.40   0
  -1   5   3 2181.95    4.69   0
   4  -5   3 2159.64    4.97   0
   1  -5  -3 1982.58    4.37   0
   4   1  -3 2163.29    4.48   0
   5  -1  -3 2020.18    4.43   0
   4   1  -3 2116.22    4.97   0
   4   1  -3 2142.87    6.83   0
   5  -1  -3 2155.81    5.66   0
   1  -5  -3 1975.17    4.53   0
  -1  -4  -3 2023.21    4.40   0
  -4   5  -3 2233.28    4.97   0
  -1  -4  -3 2159.01    4.96   0
  -4   5  -3 2135.74    5.62   0
   6  -3   3   44.05    1.45   0
  -3   6   3   53.21    1.49   0
   3   3   3   38.65    1.47   0
   6  -3   3   45.96    2.08   0
   3  -6   3   43.49    1.50   0
   3   3   3   41.31    1.46   0
  -3  -3   3   42.58    1.47   0
   3  -6   3   51.31    3.93   0
  -3   6   3   47.76    1.54   0
   6  -3   3   46.44    1.54   0
   3  -6   3   49.93    1.42   0
   3   3   3   43.58    1.70   0
   6  -3  -3   40.31    1.42   0
   3  -6  -3   40.53    1.34   0
   6  -3  -3   49.63    1.91   0
  -3  -3  -3   47.66    1.52   0
  -3   6  -3   40.17    1.50   0
  -3   6  -3   52.20    1.55   0
   3   3  -3   46.04    1.80   0
   3   3  -3   45.11    1.49   0
   3   3  -3   41.47    1.44   0
  -3  -3  -3   43.36    1.46   0
   3  -6  -3   39.66    1.75   0
   2  -7   3  569.26    2.39   0
   7  -2   3  587.22    2.70   0
   7  -2   3  544.52    2.38   0
  -5   7   3  564.20    2.97   0
   7  -2   3  546.10    2.43   0
   5   2   3  559.69    2.49   0
  -5   7   3  568.33    2.75   0
  -2  -5   3  556.33    2.59   0
  -2  -5   3  536.59    2.41   0
   5   2   3  614.22    2.54   0
   2  -7   3  582.72    2.48   0
   5   2   3  548.71    2.46   0
   5  -7  -3  584.01    2.83   0
   5  -7  -3  567.76    2.42   0
   7  -5  -3  585.83    2.57   0
   7  -5  -3  570.19    3.31   0
  -2   7  -3  567.32    2.41   0
   2   5  -3  563.70    2.97   0
  -5  -2  -3  571.99    2.50   0
  -2   7  -3  531.82    2.59   0
   7  -5  -3  580.44    3.48   0
   2   5  -3  586.45    2.49   0
   7  -5  -3  573.13    2.82   0
   7  -5  -3  604.56    2.79   0
   2   5  -3  572.62    2.68   0
   7  -5  -3  574.58    2.84   0
   5  -7   3  622.00    2.61   0
   2   5   3  629.44    2.98   0
   2   5   3  611.13    2.47   0
   5  -7   3  668.61    4.93   0
  -2   7   3  612.20    2.52   0
   5  -7   3  659.18    4.85   0
  -5  -2   3  641.68    2.68   0
   2   5   3  633.47    3.06   0
   7  -5   3  640.08    3.12   0
   7  -5   3  675.06    2.97   0
   7  -5   3  633.99    3.08   0
  -7   2   3  660.91    3.10   0
   7  -5   3  655.09    3.10   0
   7  -5   3  667.54    2.79   0
   7  -5   3  632.48    2.82   0
  -2   7   3  644.44    2.64   0
   5  -7   3  624.56    2.86   0
  -2  -5  -3  644.00    2.79   0
   5   2  -3  654.28    2.69   0
   7  -2  -3  618.70    3.26   0
   7  -2  -3  624.80    2.52   0
   2  -7  -3  620.90    2.64   0
   2  -7  -3  596.85    2.45   0
  -5   7  -3  672.98    2.78   0
  -5   7  -3  623.27    3.11   0
   5   2  -3  635.40    2.56   0
   5   2  -3  647.32    3.68   0
  -2  -5  -3  583.49    2.44   0
   8  -1   3  541.08    2.53   0
   7   1   3  567.31    2.32   0
   7   1   3  548.45    2.29   0
  -1  -7   3  553.03    2.45   0
   1  -8   3  537.63    2.36   0
  -1  -7   3  554.59    2.31   0
   1  -8   3  543.09    2.30   0
   8  -1   3  546.79    2.30   0
   8  -1   3  537.76    2.24   0
   7   1   3  608.19    2.53   0
   7  -8  -3  559.92    4.18   0
   1   7  -3  542.43    2.31   0
  -1   8  -3  542.37    5.35   0
   7  -8  -3  553.95    2.81   0
   7  -8  -3  535.64    2.47   0
  -8   1  -3  535.67    2.49   0
   7  -8  -3  531.04    2.38   0
   8  -7  -3  562.61    3.19   0
  -7  -1  -3  546.78    2.39   0
  -1   8  -3  533.73    2.11   0
   8  -7  -3  539.93    2.85   0
  -1   8  -3  560.65    5.30   0
   8  -7  -3  564.92    2.56   0
   1   7  -3  524.31    3.21   0
   7  -8  -3  590.24    4.11   0
   8  -7  -3  572.00    3.18   0
   8  -7  -3  557.96    3.02   0
   8  -7  -3  547.35    2.52   0
   1   7  -3  562.42    3.19   0
   8  -4   3  344.68    2.03   0
   4  -8   3  356.70    2.10   0
   4   4   3  341.47    2.13   0
   8  -4   3  368.99    2.08   0
  -4   8   3  392.93    2.16   0
   8  -4   3  367.41    3.50   0
  -4  -4   3  355.73    2.06   0
   4  -8   3  372.34    1.98   0
   8  -4   3  355.96    2.47   0
  -4   8   3  366.98    2.15   0
   4   4   3  354.76    2.10   0
   4   4   3  352.27    2.06   0
   8  -4  -3  348.63    2.77   0
   4  -8  -3  363.33    2.15   0
  -4   8  -3  352.07    2.20   0
   4   4  -3  362.61    2.08   0
   8  -4  -3  362.93    2.12   0
  -4  -4  -3  353.55    1.99   0
   8  -4  -3  386.10    2.84   0
  -4  -4  -3  358.01    2.65   0
   8  -4  -3  355.58    2.09   0
   4  -8  -3  338.41    1.93   0
  -4   8  -3  353.90    2.11   0
   4   4  -3  338.16    1.98   0
   8  -4  -3  360.00    2.87   0
   7  -8   3  835.72    4.31   0
  -1   8   3  748.91    2.67   0
   8  -7   3  841.45    3.23   0
   8  -7   3  820.64    3.14   0
   1   7   3  829.01    3.91   0
   8  -7   3  795.86    3.38   0
   8  -7   3  817.23    3.07   0
  -7  -1   3  807.28    2.94   0
   7  -8   3  845.60    2.85   0
   1   7   3  767.88    2.59   0
  -1   8   3  775.76    2.69   0
   8  -7   3  835.08    3.32   0
   8  -7   3  797.60    3.18   0
  -8   1   3  798.19    3.30   0
   7  -8   3  817.40    4.30   0
   7  -8   3  808.60    3.01   0
   1   7   3  786.88    3.98   0
   8  -1  -3  816.28    2.63   0
   1  -8  -3  828.17    2.71   0
  -1  -7  -3  747.69    2.71   0
  -1  -7  -3  783.07    2.46   0
   8  -1  -3  811.58    3.36   0
   1  -8  -3  780.59    2.60   0
   7   1  -3  750.59    3.01   0
   7   1  -3  799.06    2.61   0
   9  -3   3  550.09    2.38   0
   3  -9   3  540.46    2.36   0
   6   3   3  544.24    2.42   0
   3  -9   3  553.60    2.32   0
  -3  -6   3  517.11    2.13   0
   9  -3   3  544.36    2.33   0
   6   3   3  550.38    2.40   0
  -6   9   3  559.47    2.69   0
   6   3   3  536.17    2.38   0
  -6   9   3  532.68    2.50   0
   9  -3   3  549.96    2.69   0
  -6  -3  -3  544.26    2.39   0
   9  -6  -3  555.75    2.60   0
   3   6  -3  545.35    2.32   0
   9  -6  -3  569.69    3.33   0
  -3   9  -3  539.17    2.37   0
   6  -9  -3  555.41    2.68   0
   6  -9  -3  572.65    2.37   0
   9  -6  -3  568.50    2.73   0
   9  -6  -3  529.98    2.61   0
   3   6  -3  546.01    2.84   0
   9  -6  -3  547.01    3.33   0
  -3   9  -3  573.00    2.60   0
   9  -6  -3  551.27    3.04   0
   9  -6   3  416.96    2.33   0
  -6  -3   3  425.92    2.31   0
   3   6   3  406.24    2.11   0
   9  -6   3  429.85    2.92   0
   9  -6   3  430.79    2.55   0
  -3   9   3  440.80    2.30   0
   6  -9   3  417.67    2.34   0
   6  -9   3  429.62    2.19   0
   3   6   3  404.60    2.69   0
  -3   9   3  423.17    2.26   0
   3   6   3  429.74    2.52   0
   9  -6   3  442.12    2.36   0
   9  -6   3  424.90    2.66   0
   9  -6   3  434.18    2.70   0
  -6   9  -3  407.85    2.67   0
   9  -3  -3  429.05    2.18   0
  -3  -6  -3  403.58    2.12   0
   9  -3  -3  412.96    2.07   0
   9  -3  -3  416.56    2.85   0
   6   3  -3  410.22    2.18   0
   3  -9  -3  429.36    2.14   0
   3  -9  -3  423.39    2.26   0
   9  -3  -3  447.24    6.23   0
   6   3  -3  433.13    2.27   0
  -6   9  -3  445.53    2.37   0
  -3  -6  -3  415.99    2.43   0
   8   2   3  169.89    1.84   0
   2 -10   3  159.77    1.84   0
   2 -10   3  170.74    1.81   0
  10  -2   3  160.80    1.80   0
  10  -2   3  164.11    1.95   0
  10  -2   3  160.34    1.77   0
  -2  -8   3  146.41    1.72   0
   8   2   3  158.99    1.76   0
   8   2   3  157.32    1.81   0
  10  -8  -3  159.33    1.99   0
  10  -8  -3  149.83    2.14   0
  -2  10  -3  160.82    1.92   0
  10  -8  -3  161.58    1.93   0
   8 -10  -3  148.27    1.65   0
   2   8  -3  151.76    2.22   0
  -2  10  -3  158.14    1.82   0
  10  -8  -3  157.55    2.50   0
   2   8  -3  159.95    1.82   0
  10  -8  -3  159.59    1.93   0
   8 -10  -3  156.02    2.01   0
  10  -8  -3  157.79    2.41   0
  -8  -2  -3  174.38    1.88   0
   2   8  -3  155.51    2.33   0
   5 -10   3  312.16    2.06   0
   5 -10   3  313.43    1.95   0
  10  -5   3  322.76    2.18   0
  10  -5   3  296.16    2.42   0
  10  -5   3  296.88    1.96   0
   5   5   3  297.69    2.02   0
  -5  10   3  308.92    2.12   0
  -5  10   3  307.11    2.15   0
  10  -5   3  331.69    2.32   0
   5   5   3  300.23    2.04   0
  -5  -5   3  319.94    2.09   0
   5   5   3  312.98    2.06   0
  10  -5   3  296.06    2.29   0
  10  -5  -3  313.32    2.76   0
   5 -10  -3  316.52    2.18   0
   5   5  -3  311.06    2.29   0
   5 -10  -3  310.53    2.02   0
  10  -5  -3  290.76    2.04   0
  -5  -5  -3  310.01    1.99   0
  10  -5  -3  324.53    2.11   0
  10  -5  -3  316.87    2.71   0
  10  -5  -3  309.37    2.04   0
  -5  10  -3  307.93    2.02   0
   5   5  -3  328.15    2.13   0
  -5  10  -3  321.17    2.23   0
   5   5  -3  320.19    2.03   0
  10  -5  -3  305.87    3.10   0
  10  -8   3  133.11    1.93   0
   2   8   3  144.13    1.74   0
  10  -8   3  139.66    2.20   0
   2   8   3  146.35    2.24   0
  -2  10   3  155.35    1.78   0
  -8  -2   3  146.60    1.91   0
  10  -8   3  144.51    2.04   0
  10  -8   3  142.37    1.93   0
  10  -8   3  142.80    2.17   0
   2   8   3  148.93    2.27   0
  10  -8   3  146.24    1.93   0
  -2  10   3  149.10    1.89   0
   8 -10   3  135.65    1.77   0
   8 -10   3  139.38    2.18   0
  -2  -8  -3  135.16    1.77   0
  10  -2  -3  140.52    1.98   0
   2 -10  -3  151.98    1.75   0
   8   2  -3  144.46    1.83   0
  -2  -8  -3  143.56    1.79   0
   8   2  -3  138.89    1.87   0
  10  -2  -3  149.40    1.82   0
  10  -2  -3  156.56    1.78   0
   8   2  -3  141.32    1.76   0
   2 -10  -3  156.41    1.85   0
   7   4   3  454.60    2.34   0
  -4  -7   3  443.20    2.37   0
  11  -4   3  466.97    2.67   0
   4 -11   3  460.59    2.30   0
   7   4   3  447.36    2.31   0
   7   4   3  499.97    2.40   0
  11  -4   3  489.82    2.34   0
  -7  11   3  453.21    2.71   0
   4 -11   3  464.16    2.40   0
  -7  11   3  479.38    2.48   0
  11  -4   3  465.13    2.34   0
  11  -7  -3  454.18    3.52   0
  -4  11  -3  490.18    2.58   0
  11  -7  -3  476.41    2.47   0
   4   7  -3  467.36    2.75   0
  11  -7  -3  475.55    2.54   0
  11  -7  -3  472.68    3.21   0
  -7  -4  -3  513.99    2.41   0
   7 -11  -3  442.21    2.83   0
   7 -11  -3  457.65    2.32   0
   4   7  -3  463.00    2.74   0
  11  -7  -3  475.86    3.57   0
  -4  11  -3  488.83    2.41   0
   4   7  -3  447.97    2.28   0
  11  -7  -3  488.78    2.48   0
   4   7   3   87.44    1.79   0
   4   7   3   85.88    1.32   0
   4   7   3   94.23    1.77   0
  11  -7   3   88.71    2.15   0
   7 -11   3   87.30    1.84   0
  11  -7   3   86.72    2.20   0
  11  -7   3   96.65    1.73   0
  -4  11   3  100.77    1.72   0
  11  -7   3   92.21    1.73   0
  -7  -4   3   89.08    1.69   0
  11  -7   3   90.22    2.36   0
   7 -11   3   80.90    1.65   0
  11  -7   3   84.32    1.99   0
  -4  11   3   86.83    1.66   0
   4 -11  -3   91.37    1.76   0
  11  -4  -3   86.77    1.73   0
   7   4  -3   94.44    1.69   0
  11  -4  -3   87.97    2.18   0
  -4  -7  -3   91.97    1.72   0
   7   4  -3   87.69    1.69   0
   7   4  -3   86.56    1.71   0
  11  -4  -3   95.30    1.67   0
   4 -11  -3  100.40    1.57   0
   1   0   4 6508.78   12.56   0
   0  -4   4 3920.74    6.34   0
   4   0   4 4210.60    6.78   0
   4   0   4 3886.03    6.41   0
   0  -4   4 4328.43    6.69   0
  -4   0  -4 3933.71    6.71   0
   0   4  -4 4074.21    8.75   0
   4  -4  -4 4234.09    8.73   0
   4  -4  -4 4100.84    6.85   0
   0   4  -4 3837.91    6.52   0
   0   4  -4 4260.98    6.48   0
  -1   4   4  670.96    3.02   0
  -1   4   4  677.39    3.30   0
   3  -4   4  684.29    3.07   0
   4  -3   4  675.48    3.46   0
   4  -3   4  742.19    3.31   0
  -1   4   4  738.57    6.78   0
   4  -3   4  719.85    3.92   0
   1   3   4  731.57    3.07   0
  -3  -1   4  657.17    3.26   0
   4  -3   4  745.14    3.70   0
  -4   1   4  711.99    4.10   0
  -1   4   4  698.60    6.83   0
   1   3   4  697.32    3.63   0
   3  -4   4  693.10    3.24   0
   3  -4   4  700.82    4.14   0
   3   1  -4  653.22    3.89   0
   4  -1  -4  688.39    2.94   0
   1  -4  -4  619.10    3.05   0
  -3   4  -4  624.97    3.79   0
   3   1  -4  677.89    2.90   0
  -3   4  -4  630.10    2.92   0
  -1  -3  -4  608.88    3.30   0
  -1  -3  -4  612.71    2.90   0
   3   1  -4  636.46    3.20   0
  -3   4  -4  703.67    4.29   0
  -3   4  -4  674.80    3.10   0
   1  -4  -4  665.45    2.95   0
   4  -1  -4  681.35    3.90   0
  -3   5   4 5286.09    8.16   0
   3   2   4 4766.69    7.16   0
   2  -5   4 4866.38    6.74   0
  -3   5   4 5226.17    7.32   0
   5  -2   4 4796.17    7.10   0
   2  -5   4 5074.31    6.99   0
  -2  -3   4 4838.49    6.94   0
   5  -2   4 5015.84    7.63   0
   3   2   4 4969.36    6.93   0
   5  -3  -4 4926.34    7.44   0
  -2   5  -4 4733.69    6.75   0
  -3  -2  -4 4861.24    6.86   0
   2   3  -4 5064.66    7.55   0
   2   3  -4 4778.90    6.89   0
  -2   5  -4 4930.59    7.12   0
   5  -3  -4 5401.79    7.35   0
  -2   5  -4 4817.60    8.04   0
   3  -5  -4 4926.72    8.04   0
   2   3  -4 5077.87    7.88   0
   3  -5  -4 5141.54    6.97   0
   0   5   4 1380.62    3.62   0
   5  -5   4 1381.10    4.75   0
   5  -5   4 1446.48    4.02   0
   0   5   4 1444.54    5.64   0
  -5   0   4 1339.55    4.34   0
   5  -5   4 1362.32    4.85   0
   5  -5   4 1419.79    4.06   0
   0   5   4 1311.30    5.75   0
   0  -5  -4 1296.66    3.63   0
   5   0  -4 1317.44    4.37   0
   5   0  -4 1344.73    5.76   0
   5   0  -4 1346.59    3.47   0
   0  -5  -4 1321.74    3.57   0
  -1  -5   4 4477.69    5.98   0
  -5   6   4 4707.72    8.07   0
  -1  -5   4 4666.35    6.45   0
   5   1   4 4431.77    6.08   0
  -5   6   4 4628.98    6.75   0
   6  -1   4 4512.37    5.98   0
   6  -1   4 4657.83    6.64   0
   5   1   4 4767.82    6.37   0
   1  -6   4 4713.31    6.09   0
   1  -6   4 4406.44    6.03   0
   5  -6  -4 4619.82    6.29   0
  -6   1  -4 4706.09    6.69   0
   6  -5  -4 4590.88    6.56   0
  -5  -1  -4 4930.39    6.51   0
   5  -6  -4 4679.21    7.96   0
   6  -5  -4 4777.12    7.57   0
   5  -6  -4 4593.63    6.57   0
   6  -5  -4 4809.51    9.20   0
   1   5  -4 4850.57    6.60   0
  -1   6  -4 4623.14    6.10   0
   1   5  -4 4675.56    7.83   0
   1   5  -4 4819.86    6.15   0
  -1   6  -4 4552.91    5.96   0
   6  -5  -4 4791.76    9.01   0
   2   4   4 3076.71    5.04   0
   6  -4   4 2950.92    5.56   0
  -2   6   4 3071.51    5.41   0
   4  -6   4 3094.93    5.43   0
   6  -4   4 2938.87    5.87   0
   2   4   4 3114.39    6.06   0
   2   4   4 3008.59    6.06   0
   6  -4   4 3147.98    7.00   0
  -2   6   4 3005.56    5.21   0
   6  -4   4 3091.07    6.22   0
   4  -6   4 3038.79    5.13   0
  -6   2   4 3070.55    7.01   0
   6  -4   4 3163.45    5.92   0
   4  -6   4 3003.39    9.27   0
  -4  -2   4 2930.20    5.38   0
   4   2  -4 2881.41    6.95   0
   6  -2  -4 3046.98    7.02   0
   4   2  -4 2962.23    5.21   0
  -4   6  -4 3057.61    6.41   0
   6  -2  -4 3126.83    5.14   0
  -2  -4  -4 2830.20    4.77   0
   2  -6  -4 2917.87    5.35   0
   2  -6  -4 2971.63    4.94   0
   4   2  -4 2894.64    5.35   0
  -4   6  -4 3171.84    5.52   0
  -2  -4  -4 2867.01    6.02   0
   0  -7   4 2225.68    4.07   0
   7   0   4 2186.55    4.05   0
   7   0   4 2279.95    4.08   0
   7   0   4 2156.99    4.32   0
   0  -7   4 2283.66    4.23   0
   7  -7  -4 2129.43    4.52   0
   7  -7  -4 2374.06    6.15   0
   7  -7  -4 2260.97    5.83   0
   0   7  -4 2207.65    4.06   0
   0   7  -4 2244.06    6.60   0
   7  -7  -4 2283.29    6.16   0
  -7   0  -4 2228.28    4.42   0
   7  -7  -4 2256.15    4.45   0
  -3  -4   4 4492.27    6.10   0
   4   3   4 4616.60    6.37   0
  -4   7   4 5044.11    7.13   0
   3  -7   4 4754.53    6.22   0
   7  -3   4 4905.18    7.10   0
   4   3   4 4575.55    6.38   0
   7  -3   4 4845.96    6.30   0
  -4   7   4 4654.66    6.38   0
   3  -7   4 4481.41    5.99   0
   4   3   4 4576.41    6.02   0
  -3   7  -4 4786.75    7.15   0
   4  -7  -4 4672.04    5.98   0
   3   4  -4 4629.43    6.11   0
  -4  -3  -4 4500.25    6.11   0
  -4  -3  -4 4719.50    8.95   0
   7  -4  -4 5091.78    9.37   0
  -3   7  -4 4873.86    6.30   0
   4  -7  -4 4790.59    7.00   0
   3   4  -4 5066.23    6.90   0
   7  -4  -4 4869.95    6.57   0
   7  -4  -4 4891.61    9.07   0
   3   4  -4 4735.19    7.38   0
   7  -4  -4 5046.24    6.54   0
  -1   7   4 6836.30    7.24   0
   6  -7   4 6736.32    8.13   0
   1   6   4 6568.14    7.05   0
   7  -6   4 6806.92    8.83   0
   7  -6   4 6890.00    8.30   0
   1   6   4 6762.36   10.03   0
   6  -7   4 6950.73    7.57   0
   1   6   4 6683.38   10.10   0
   6  -7   4 6776.44   11.08   0
   7  -6   4 6759.71    8.36   0
  -7   1   4 6656.75    8.91   0
  -1   7   4 6305.90    7.05   0
   7  -6   4 6885.75    9.10   0
   7  -6   4 6870.59    8.32   0
  -6  -1   4 6510.47    7.98   0
  -1  -6  -4 6483.53    7.52   0
   1  -7  -4 6691.99    7.12   0
   6   1  -4 6567.66    6.94   0
  -1  -6  -4 6424.47    7.00   0
   1  -7  -4 6899.56    7.26   0
   7  -1  -4 6691.77    8.73   0
   7  -1  -4 6967.44    7.03   0
   6   1  -4 6830.24    7.98   0
  -6   8   4 2039.61    5.04   0
   2  -8   4 1982.85    3.99   0
   2  -8   4 2166.81    4.08   0
  -2  -6   4 2122.86    4.07   0
   6   2   4 1961.39    3.96   0
  -2  -6   4 2189.49    4.50   0
   8  -2   4 1987.27    3.90   0
   8  -2   4 1985.92    4.38   0
   6   2   4 2016.24    4.09   0
  -6   8   4 2046.41    4.34   0
   8  -2   4 2019.32    4.00   0
   6   2   4 1992.28    4.03   0
   2   6  -4 1979.46    5.01   0
   8  -6  -4 2103.68    5.95   0
   8  -6  -4 2047.25    4.72   0
   8  -6  -4 2085.76    6.02   0
   8  -6  -4 1988.22    4.86   0
   6  -8  -4 1971.38    3.98   0
   8  -6  -4 1992.25    4.22   0
  -2   8  -4 1979.83    3.94   0
   8  -6  -4 2170.78    4.78   0
  -2   8  -4 2047.65    4.41   0
   2   6  -4 2075.81    3.99   0
   6  -8  -4 1995.14    4.80   0
  -6  -2  -4 1928.17    4.09   0
   3   5   4 1277.57    3.70   0
   8  -5   4 1292.44    3.50   0
   8  -5   4 1265.90    4.66   0
  -3   8   4 1215.57    3.42   0
  -3   8   4 1281.79    3.43   0
   8  -5   4 1349.59    3.84   0
  -5  -3   4 1198.66    3.33   0
   3   5   4 1236.17    3.14   0
   3   5   4 1250.52    3.80   0
   8  -5   4 1235.75    3.40   0
   8  -5   4 1229.91    3.89   0
   5  -8   4 1273.06    3.41   0
   5  -8   4 1330.40    3.28   0
   8  -5   4 1316.76    3.81   0
  -5   8  -4 1217.71    3.35   0
  -3  -5  -4 1216.21    3.13   0
   8  -3  -4 1175.71    3.10   0
   3  -8  -4 1206.87    3.34   0
   3  -8  -4 1221.18    3.10   0
   5   3  -4 1193.16    3.21   0
   8  -3  -4 1218.03    4.40   0
  -3  -5  -4 1173.88    3.73   0
   5   3  -4 1282.71    3.35   0
  -5   8  -4 1154.40    3.86   0
   5   3  -4 1199.81    4.43   0
   8  -8   4  783.06    3.68   0
   8  -8   4  800.66    3.28   0
   0   8   4  783.62    2.68   0
   8  -8   4  837.51    3.11   0
   8  -8   4  802.57    3.64   0
   0   8   4  796.48    5.43   0
   0   8   4  825.96    5.45   0
  -8   0   4  812.40    3.24   0
   8  -8   4  842.11    2.97   0
   8   0  -4  802.60    3.06   0
   8   0  -4  802.81    2.61   0
   0  -8  -4  753.69    2.70   0
   0  -8  -4  743.09    2.75   0
  -1  -8   4  657.97    2.54   0
   1  -9   4  682.05    2.56   0
   1  -9   4  632.83    2.45   0
   9  -1   4  660.64    2.52   0
   8   1   4  642.36    2.50   0
  -1  -8   4  698.14    2.68   0
   8   1   4  655.68    2.50   0
   9  -1   4  665.00    2.72   0
   8   1   4  668.81    2.59   0
   9  -1   4  667.81    2.44   0
   9  -8  -4  628.19    3.14   0
  -9   1  -4  656.09    2.87   0
   1   8  -4  683.35    2.52   0
  -1   9  -4  647.67    2.47   0
   8  -9  -4  627.66    2.58   0
   8  -9  -4  640.45    3.35   0
   1   8  -4  651.01    3.59   0
   8  -9  -4  649.04    4.98   0
  -8  -1  -4  633.73    2.61   0
   9  -8  -4  626.76    2.74   0
   8  -9  -4  670.29    2.73   0
  -1   9  -4  651.56    2.65   0
   9  -8  -4  640.06    2.82   0
   9  -8  -4  659.79    3.19   0
   8  -9  -4  694.53    5.08   0
   9  -8  -4  649.68    3.59   0
   9  -8  -4  656.96    3.55   0
   1   8  -4  658.93    3.58   0
  -4  -5   4  306.63    1.97   0
   9  -4   4  301.52    1.97   0
   9  -4   4  305.84    2.19   0
  -5   9   4  301.13    2.19   0
   5   4   4  319.94    2.06   0
  -5   9   4  310.22    2.01   0
   4  -9   4  291.84    1.91   0
   5   4   4  315.85    2.04   0
   9  -4   4  295.14    2.02   0
   4  -9   4  306.05    2.05   0
   5   4   4  316.34    2.05   0
   5  -9  -4  289.77    2.11   0
   9  -5  -4  292.75    2.60   0
  -4   9  -4  282.59    1.96   0
   4   5  -4  303.47    2.19   0
   5  -9  -4  280.78    1.89   0
   4   5  -4  294.07    1.89   0
  -5  -4  -4  277.83    1.95   0
   9  -5  -4  291.58    2.72   0
   9  -5  -4  291.63    2.03   0
   9  -5  -4  320.67    2.02   0
   9  -5  -4  291.67    2.01   0
  -4   9  -4  291.91    2.15   0
   9  -5  -4  301.00    2.80   0
   2   7   4  218.61    2.16   0
   9  -7   4  259.97    2.27   0
   9  -7   4  229.13    2.24   0
  -7  -2   4  216.93    1.89   0
   9  -7   4  209.46    2.17   0
   2   7   4  220.72    1.81   0
   7  -9   4  221.80    1.95   0
   9  -7   4  279.41    2.09   0
   7  -9   4  221.27    1.82   0
   7  -9   4  230.54    3.66   0
   2   7   4  214.83    2.27   0
  -2   9   4  227.38    1.83   0
   7  -9   4  226.33    3.75   0
   9  -7   4  229.36    2.04   0
  -2   9   4  234.64    1.86   0
   9  -7   4  231.99    2.26   0
  -2  -7  -4  209.89    1.78   0
   7   2  -4  208.81    1.93   0
  -2  -7  -4  219.08    1.90   0
   9  -2  -4  213.35    1.84   0
   9  -2  -4  245.55    1.82   0
   7   2  -4  216.20    1.78   0
   9  -2  -4  210.37    2.30   0
   2  -9  -4  214.46    1.84   0
   2  -9  -4  199.59    1.78   0
   3 -10   4 1061.73    3.01   0
  10  -3   4 1021.18    3.47   0
   3 -10   4 1003.11    2.85   0
   7   3   4 1054.97    3.05   0
  10  -3   4 1007.11    2.93   0
  10  -3   4 1130.61    2.99   0
  -3  -7   4 1051.21    2.92   0
   7   3   4 1035.62    3.03   0
   7   3   4 1007.84    2.95   0
  10  -7  -4 1094.40    3.40   0
  -3  10  -4 1018.68    2.97   0
  10  -7  -4 1032.12    4.75   0
   3   7  -4 1039.65    3.76   0
  10  -7  -4 1010.27    4.66   0
   7 -10  -4  995.16    2.95   0
  10  -7  -4 1013.78    3.33   0
  -7  -3  -4 1009.48    2.96   0
   3   7  -4 1034.86    2.90   0
  10  -7  -4 1017.03    3.73   0
  10  -7  -4 1031.88    3.19   0
   3   7  -4 1020.96    3.75   0
   7 -10  -4 1028.36    3.49   0
  -3  10  -4 1069.21    3.33   0
   6 -10   4 1954.66    4.34   0
  -4  10   4 2025.08    4.35   0
   4   6   4 2116.28    4.68   0
   4   6   4 2063.55    3.98   0
  10  -6   4 2061.41    4.93   0
  10  -6   4 2125.48    6.72   0
  10  -6   4 2019.23    4.18   0
  -4  10   4 2090.99    4.24   0
  10  -6   4 2183.00    4.74   0
  10  -6   4 2109.72    4.85   0
   6 -10   4 2191.08    4.05   0
  -6  -4   4 2080.12    4.15   0
  10  -6   4 2085.69    4.30   0
   4   6   4 2062.43    4.73   0
  -6  10  -4 2041.20    4.18   0
   6   4  -4 2036.30    4.13   0
   6   4  -4 2013.47    4.10   0
  -4  -6  -4 1945.57    3.79   0
  10  -4  -4 2057.86    4.06   0
   4 -10  -4 2152.82    3.96   0
   4 -10  -4 2019.92    4.36   0
  -6  10  -4 2110.23    4.88   0
  10  -4  -4 2097.56    9.08   0
  -4  -6  -4 2017.22    5.14   0
  10  -4  -4 1977.79    3.92   0
  10  -4  -4 2009.11    5.64   0
  10  -9   4 1160.22    4.20   0
   9 -10   4 1181.26    3.67   0
   9 -10   4 1251.52    6.06   0
  10  -9   4 1210.11    4.30   0
  10  -9   4 1180.97    3.69   0
   9 -10   4 1221.86    3.42   0
  -1  10   4 1253.79    3.31   0
  -1  10   4 1218.06    3.23   0
  10  -9   4 1185.53    3.80   0
 -10   1   4 1219.73    3.87   0
   1   9   4 1155.38    3.13   0
  10  -9   4 1179.35    4.17   0
  -9  -1   4 1250.03    3.67   0
   1   9   4 1182.52    5.86   0
  10  -9   4 1146.78    3.91   0
   1   9   4 1192.00    5.82   0
   9 -10   4 1182.02    5.90   0
   9   1  -4 1089.94    3.54   0
  -1  -9  -4 1164.28    3.38   0
   9   1  -4 1160.50    3.13   0
  10  -1  -4 1240.63    3.17   0
  -1  -9  -4 1179.49    3.22   0
  10  -1  -4 1175.11    3.11   0
   9   1  -4 1124.40    3.05   0
   1 -10  -4 1103.54    3.05   0
   1 -10  -4 1096.02    3.22   0
  10  -1  -4 1105.37    3.87   0
  11  -5   4 1096.91    3.80   0
  11  -5   4 1021.31    3.08   0
  11  -5   4 1086.21    3.13   0
  11  -5   4 1163.36    3.51   0
  -5  -6   4 1170.86    3.24   0
   6   5   4 1190.26    3.39   0
   6   5   4 1153.41    3.17   0
   5 -11   4 1093.96    2.88   0
   6   5   4 1077.35    3.29   0
  -6  11   4 1142.63    3.50   0
  11  -5   4 1103.90    3.83   0
   5 -11   4 1068.96    3.20   0
  -6  11   4 1099.39    3.49   0
   5   6  -4 1106.49    3.57   0
   5   6  -4 1068.61    3.03   0
  11  -6  -4 1058.99    4.95   0
  -5  11  -4 1076.58    3.16   0
  11  -6  -4 1088.72    3.24   0
  -5  11  -4 1128.12    3.62   0
  11  -6  -4 1079.18    4.86   0
   6 -11  -4 1094.09    3.08   0
   6 -11  -4 1099.67    3.43   0
  11  -6  -4 1097.14    4.90   0
   5   6  -4 1071.06    3.42   0
  11  -6  -4 1047.16    3.15   0
  11  -6  -4 1074.53    3.26   0
  -6  -5  -4 1084.84    3.06   0
   3   8   4  842.68    3.65   0
  -3  11   4  834.75    2.84   0
  -8  -3   4  834.15    3.17   0
   3   8   4  898.54    2.80   0
   8 -11   4  841.29    3.14   0
   8 -11   4  823.87    2.79   0
  11  -8   4  842.49    3.89   0
  11  -8   4  841.26    3.21   0
   3   8   4  892.44    3.70   0
  11  -8   4  818.37    3.30   0
  11  -8   4  877.92    3.59   0
  11  -8   4  863.71    3.44   0
  -3  11   4  830.47    2.91   0
  11  -8   4  824.13    3.43   0
  -3  -8  -4  879.41    2.85   0
  11  -3  -4  871.95    2.82   0
   8   3  -4  880.99    2.92   0
   3 -11  -4  888.47    2.98   0
   8   3  -4  836.04    2.94   0
   3 -11  -4  881.57    2.81   0
  11  -3  -4  866.62    2.80   0
  -3  -8  -4  882.49    3.25   0
  11  -3  -4  849.11    3.81   0
   8   3  -4  867.75    2.91   0
   3   1   5  283.98    2.14   0
  -3   4   5  275.01    2.17   0
  -3   4   5  297.36    2.78   0
   4  -1   5  282.12    2.17   0
   1  -4   5  289.00    2.15   0
  -1  -3   5  271.75    2.18   0
   3   1   5  277.77    2.19   0
   1  -4   5  313.35    2.19   0
   1  -4   5  297.31    3.00   0
   4  -1   5  294.92    2.29   0
  -1  -3   5  293.49    2.25   0
  -1  -3   5  297.62    2.36   0
   3  -4  -5  274.67    2.81   0
  -3  -1  -5  282.60    2.20   0
   3  -4  -5  275.25    2.20   0
  -1   4  -5  299.64    2.97   0
   1   3  -5  305.37    2.55   0
   4  -3  -5  293.93    2.37   0
  -3  -1  -5  301.03    3.61   0
   3  -4  -5  320.87    3.57   0
   1   3  -5  298.61    2.20   0
   4  -3  -5  316.29    3.55   0
  -1   4  -5  318.96    2.20   0
  -4   1  -5  293.89    2.27   0
   4  -3  -5  319.06    2.28   0
   1   3  -5  275.66    2.37   0
  -1   4  -5  297.43    2.17   0
   4  -3  -5  301.04    3.56   0
   5  -3   5  347.56    3.00   0
  -2   5   5  331.78    2.33   0
   5  -3   5  328.01    2.29   0
  -2   5   5  311.73    2.13   0
   2   3   5  338.92    2.36   0
   2   3   5  351.71    2.20   0
   3  -5   5  334.70    2.21   0
   5  -3   5  336.71    2.32   0
  -3  -2   5  331.84    2.30   0
   3  -5   5  354.71    3.26   0
   3  -5   5  316.24    2.13   0
   5  -2  -5  341.53    2.17   0
  -2  -3  -5  323.92    2.20   0
   5  -2  -5  361.09    3.13   0
  -3   5  -5  356.87    2.24   0
   3   2  -5  362.60    2.60   0
  -3   5  -5  356.83    3.38   0
  -3   5  -5  336.52    2.14   0
  -2  -3  -5  352.04    2.52   0
   3   2  -5  352.12    2.24   0
   2  -5  -5  340.53    2.39   0
   2  -5  -5  317.15    1.91   0
  -3   5  -5  338.15    2.69   0
   3   2  -5  372.45    2.33   0
   2  -6   5  106.67    1.61   0
   6  -2   5  108.90    1.59   0
   6  -2   5  117.96    1.72   0
   4   2   5  106.16    1.62   0
   4   2   5  110.95    1.62   0
  -4   6   5  118.00    1.66   0
  -2  -4   5  116.38    1.62   0
   2  -6   5  112.46    1.56   0
  -4   6   5  116.64    1.84   0
   2  -6   5  119.94    2.63   0
  -4  -2  -5  112.20    1.58   0
   6  -4  -5  116.09    2.38   0
   6  -4  -5  116.18    1.63   0
   4  -6  -5  116.67    1.84   0
  -2   6  -5  117.60    1.62   0
  -2   6  -5  120.51    1.73   0
   6  -4  -5  114.40    1.89   0
   2   4  -5  114.10    1.92   0
  -2   6  -5  116.05    2.79   0
  -4  -2  -5  115.32    2.41   0
   2   4  -5  112.71    1.88   0
   4  -6  -5  115.33    1.70   0
   6  -4  -5  119.78    2.49   0
   2   4  -5  118.19    1.62   0
   4  -6  -5  107.85    1.56   0
  -2   6  -5  118.33    1.55   0
   5  -6   5   16.23    1.53   0
   6  -5   5   67.45    1.72   0
  -6   1   5   23.41    1.36   0
   6  -5   5   20.39    1.31   0
  -1   6   5   12.85    1.33   0
   6  -5   5   14.50    1.32   0
   1   5   5   18.64    1.62   0
  -5  -1   5   18.63    1.31   0
   1   5   5   26.17    1.61   0
   6  -5   5   17.43    1.34   0
   1   5   5   17.29    1.31   0
  -1   6   5   17.78    1.27   0
  -1   6   5   18.85    2.42   0
   5  -6   5   19.15    1.71   0
   5  -6   5   15.73    1.30   0
  -1   6   5   18.85    2.55   0
   1  -6  -5   20.20    1.34   0
   5   1  -5   19.34    1.67   0
   6  -1  -5   14.58    1.23   0
   1  -6  -5   41.12    1.27   0
   5   1  -5   22.30    1.24   0
   6  -1  -5   24.42    1.39   0
  -1  -5  -5   28.97    1.37   0
   5   1  -5   16.15    1.37   0
  -1  -5  -5   19.95    1.27   0
   6   1   5  239.29    1.81   0
   1  -7   5  235.94    1.83   0
  -1  -6   5  246.99    1.90   0
   6   1   5  230.45    1.85   0
  -1  -6   5  230.00    1.84   0
   6   1   5  230.00    1.86   0
   7  -1   5  219.75    1.81   0
   7  -1   5  227.57    1.96   0
   1  -7   5  226.71    1.72   0
   6  -7  -5  231.30    2.38   0
   7  -6  -5  242.29    1.88   0
  -1   7  -5  231.74    2.93   0
   1   6  -5  241.50    2.35   0
  -1   7  -5  253.25    1.88   0
   7  -6  -5  241.90    2.24   0
   1   6  -5  225.14    1.81   0
   7  -6  -5  246.54    2.17   0
   7  -6  -5  228.03    1.96   0
   6  -7  -5  244.66    2.98   0
   6  -7  -5  233.75    1.90   0
  -6  -1  -5  240.65    1.91   0
   1   6  -5  238.41    1.87   0
   7  -6  -5  244.89    2.61   0
  -7   1  -5  239.80    1.93   0
   6  -7  -5  235.84    3.01   0
   7  -6  -5  243.91    2.54   0
   6  -7  -5  232.39    1.86   0
   4  -7   5  202.40    3.56   0
  -4  -3   5  183.47    1.82   0
   7  -4   5  193.04    1.89   0
   4  -7   5  192.52    1.85   0
   4  -7   5  183.85    1.74   0
   3   4   5  185.05    1.99   0
  -3   7   5  171.92    1.77   0
   7  -4   5  197.69    2.49   0
  -3   7   5  185.38    2.03   0
   3   4   5  184.62    1.87   0
   7  -4   5  193.25    1.92   0
   3   4   5  190.33    1.81   0
   3  -7  -5  180.60    1.90   0
  -4   7  -5  190.63    1.97   0
   4   3  -5  182.59    1.75   0
  -4   7  -5  204.79    1.85   0
   7  -3  -5  195.07    2.46   0
   4   3  -5  181.58    1.83   0
   3  -7  -5  184.01    1.71   0
  -3  -4  -5  177.41    2.16   0
   7  -3  -5  181.53    1.78   0
   4   3  -5  194.32    2.16   0
  -3  -4  -5  184.58    1.77   0
   8  -3   5 1184.83    3.14   0
  -5   8   5 1257.90    3.84   0
   3  -8   5 1263.88    3.14   0
   5   3   5 1200.15    3.28   0
  -5   8   5 1169.79    3.34   0
   8  -3   5 1222.13    3.53   0
   3  -8   5 1240.42    3.23   0
  -3  -5   5 1144.63    3.09   0
   5   3   5 1183.51    3.26   0
   8  -3   5 1273.32    3.21   0
   5   3   5 1150.09    3.09   0
  -3   8  -5 1219.87    3.63   0
   8  -5  -5 1214.65    3.28   0
   8  -5  -5 1224.59    4.97   0
   8  -5  -5 1226.56    3.50   0
   8  -5  -5 1251.92    3.46   0
   5  -8  -5 1180.69    3.09   0
   8  -5  -5 1264.95    5.07   0
   5  -8  -5 1193.44    3.66   0
  -5  -3  -5 1189.60    3.17   0
   3   5  -5 1226.37    3.53   0
   3   5  -5 1214.44    3.18   0
   8  -5  -5 1169.19    4.02   0
  -3   8  -5 1192.25    3.26   0
   3   5  -5 1224.66    3.59   0
   8  -6   5  982.17    3.31   0
  -6  -2   5  958.01    3.20   0
   8  -6   5  946.84    3.77   0
   8  -6   5  997.98    3.32   0
   8  -6   5 1018.29    3.38   0
   6  -8   5 1005.91    5.47   0
   2   6   5  939.83    3.66   0
   6  -8   5  994.02    3.17   0
   8  -6   5 1038.58    3.65   0
  -2   8   5  951.02    3.17   0
   6  -8   5 1016.81    3.01   0
  -2   8   5  926.45    2.96   0
   2   6   5  964.30    2.94   0
   8  -6   5  985.38    3.36   0
   2   6   5  994.88    3.69   0
   6  -8   5 1032.12    5.32   0
  -8   2   5  993.96    3.79   0
   6   2  -5 1017.75    4.53   0
  -2  -6  -5  950.26    3.23   0
   6   2  -5  946.87    3.13   0
   8  -2  -5  951.02    3.93   0
  -2  -6  -5  980.70    2.92   0
   6   2  -5  962.21    2.93   0
   8  -2  -5  989.53    2.92   0
   2  -8  -5  940.06    2.87   0
   2  -8  -5  985.50    3.08   0
   2  -9   5  731.80    2.55   0
   7   2   5  738.19    2.66   0
   7   2   5  675.70    2.52   0
   9  -2   5  729.91    2.84   0
   9  -2   5  756.09    2.56   0
  -2  -7   5  690.26    2.51   0
   2  -9   5  730.07    2.57   0
   7   2   5  689.22    2.60   0
   9  -2   5  686.75    2.56   0
   9  -7  -5  746.29    2.77   0
   9  -7  -5  716.23    4.03   0
   9  -7  -5  730.04    3.96   0
   2   7  -5  701.85    2.55   0
   9  -7  -5  691.33    3.16   0
   7  -9  -5  704.66    3.09   0
  -7  -2  -5  742.39    2.66   0
   7  -9  -5  709.18    2.58   0
  -2   9  -5  672.56    2.77   0
   2   7  -5  695.02    3.35   0
  -2   9  -5  724.36    2.60   0
   9  -7  -5  725.32    2.96   0
   9  -7  -5  722.52    3.21   0
   5  -9   5  141.51    1.72   0
   9  -5   5  138.46    1.80   0
   5  -9   5  141.33    1.61   0
  -4   9   5  135.29    1.73   0
   9  -5   5  135.57    1.70   0
   9  -5   5  139.99    1.86   0
   4   5   5  138.85    1.71   0
   9  -5   5  138.61    2.07   0
  -5  -4   5  145.59    1.70   0
   9  -5   5  135.19    1.68   0
  -4   9   5  124.33    1.64   0
   4   5   5  123.78    1.60   0
   4   5   5  129.47    1.91   0
   9  -4  -5  133.84    2.23   0
   5   4  -5  131.83    1.71   0
  -5   9  -5  130.26    2.01   0
   9  -4  -5  126.71    2.24   0
   9  -4  -5  142.64    1.72   0
   4  -9  -5  132.81    1.58   0
  -4  -5  -5  128.71    1.67   0
   9  -4  -5  135.75    2.25   0
   4  -9  -5  130.96    1.89   0
  -4  -5  -5  132.48    1.85   0
   5   4  -5  127.79    1.70   0
   9  -4  -5  132.49    1.67   0
  -5   9  -5  132.09    1.61   0
   1   8   5    8.85    1.37   0
   9  -8   5    2.52    1.66   0
  -8  -1   5    1.16    1.49   0
   9  -8   5    2.82    1.40   0
   1   8   5    5.82    1.68   0
   9  -8   5    4.53    1.55   0
  -1   9   5   12.38    1.28   0
  -1   9   5   -1.65    1.41   0
   8  -9   5    8.30    1.42   0
  -9   1   5    1.55    1.69   0
   8  -9   5    2.40    1.45   0
   8  -9   5    5.32    1.91   0
   9  -8   5    0.69    1.43   0
   9  -8   5    7.98    1.69   0
   8  -9   5    6.51    1.93   0
   9  -8   5    6.96    1.44   0
   1   8   5    5.48    1.71   0
  -1  -8  -5   17.66    1.39   0
   8   1  -5    7.85    1.49   0
   1  -9  -5    3.70    1.38   0
   9  -1  -5   11.62    1.46   0
   1  -9  -5    4.98    1.41   0
  -1  -8  -5    6.23    1.30   0
   8   1  -5    5.37    1.49   0
   9  -1  -5    5.90    1.34   0
  10  -1   5  227.78    1.86   0
   9   1   5  209.82    1.96   0
  -1  -9   5  218.14    2.01   0
  10  -1   5  218.14    2.19   0
   1 -10   5  221.83    1.83   0
   9   1   5  221.97    1.91   0
   9   1   5  229.42    2.04   0
   1 -10   5  240.09    1.97   0
  10  -1   5  237.27    1.94   0
  10  -9  -5  223.38    2.74   0
   9 -10  -5  219.74    1.86   0
  10  -9  -5  225.11    2.09   0
   1   9  -5  223.95    2.77   0
  10  -9  -5  226.93    2.08   0
 -10   1  -5  243.17    2.08   0
  -1  10  -5  221.00    2.04   0
  10  -9  -5  223.88    2.36   0
  10  -9  -5  227.84    2.58   0
   9 -10  -5  233.73    2.60   0
  -1  10  -5  250.29    2.01   0
  10  -9  -5  226.67    2.78   0
  -9  -1  -5  226.38    2.03   0
   1   9  -5  229.49    2.86   0
   1   9  -5  241.02    1.97   0
   4 -10   5  182.77    1.81   0
  -6  10   5  174.26    1.93   0
  10  -4   5  167.78    1.74   0
   6   4   5  170.24    1.85   0
   4 -10   5  174.01    1.83   0
  10  -4   5  162.23    2.09   0
   6   4   5  158.41    1.72   0
  10  -4   5  165.89    1.65   0
  -6  10   5  178.93    1.92   0
  -4  -6   5  173.30    1.79   0
   6   4   5  171.50    1.81   0
  10  -6  -5  175.68    2.66   0
  -4  10  -5  175.54    1.93   0
  -6  -4  -5  164.46    1.53   0
   6 -10  -5  174.70    1.74   0
  10  -6  -5  172.77    1.84   0
  10  -6  -5  180.21    1.87   0
  10  -6  -5  179.20    1.85   0
  10  -6  -5  171.07    2.74   0
   6 -10  -5  163.70    2.15   0
   4   6  -5  170.96    2.11   0
  -4  10  -5  169.79    1.70   0
  10  -6  -5  172.59    2.33   0
   4   6  -5  163.63    1.81   0
  10  -7   5  146.20    1.87   0
  10  -7   5  156.89    2.41   0
  -7  -3   5  159.52    1.82   0
   3   7   5  153.04    1.76   0
   7 -10   5  146.39    1.84   0
  10  -7   5  158.75    1.98   0
  -3  10   5  151.85    1.78   0
  10  -7   5  148.86    1.74   0
  -3  10   5  149.49    1.73   0
  10  -7   5  146.89    1.86   0
   3   7   5  159.45    2.09   0
  10  -7   5  157.97    2.03   0
   3   7   5  139.26    2.24   0
   7 -10   5  137.21    1.75   0
   7   3  -5  155.89    1.71   0
   3 -10  -5  155.40    1.84   0
   7   3  -5  157.51    1.78   0
  -3  -7  -5  147.58    1.72   0
  -3  -7  -5  149.43    1.85   0
  10  -3  -5  148.68    1.61   0
  10  -3  -5  153.36    1.69   0
  10  -3  -5  154.37    2.33   0
   3 -10  -5  157.52    1.72   0
  11  -3   5  107.81    1.69   0
   8   3   5   97.29    1.73   0
   3 -11   5  117.75    1.75   0
  11  -3   5  118.17    1.74   0
   3 -11   5  116.73    1.50   0
  -3  -8   5  106.93    1.74   0
  11  -8  -5  110.85    1.93   0
  11  -8  -5  106.12    2.20   0
  -8  -3  -5  117.72    1.77   0
  -3  11  -5  110.48    1.78   0
   3   8  -5  112.44    1.73   0
  11  -8  -5  109.83    2.90   0
  11  -8  -5  105.11    2.61   0
   3   8  -5  120.71    1.96   0
  11  -8  -5  113.94    2.12   0
  -3  11  -5   24.28    1.49   0
   8 -11  -5  115.60    1.69   0
   5   6   5  177.69    1.72   0
  -5  11   5  175.30    1.81   0
  11  -6   5  178.81    2.06   0
  11  -6   5  177.47    1.93   0
  11  -6   5  173.06    1.99   0
   6 -11   5  183.66    1.91   0
  11  -6   5  174.02    2.19   0
  11  -6   5  186.88    1.86   0
   5   6   5  182.21    1.95   0
   6 -11   5  183.82    1.98   0
   5   6   5  175.80    2.15   0
  -5  11   5  188.45    2.03   0
  -6  -5   5  184.08    1.86   0
   6   5  -5  186.45    1.89   0
  11  -5  -5  173.50    2.73   0
  11  -5  -5  171.36    2.72   0
  -5  -6  -5  164.54    1.74   0
  11  -5  -5  177.65    1.91   0
   6   5  -5  171.79    1.91   0
   6   5  -5  173.63    1.89   0
  -6  11  -5  191.14    1.95   0
  11  -5  -5  182.35    1.84   0
   5 -11  -5  181.23    1.93   0
  -6  11  -5  170.58    2.23   0
  11  -5  -5  178.98    3.43   0
   5 -11  -5  182.19    1.96   0
  11  -5  -5  179.88    1.88   0
   0   0   6 2266.45    9.07   0
   0   0   6 2222.94    7.45   0
   0   0  -6 2269.67    7.42   0
   0   0  -6 2256.67    9.03   0
   2  -1   6  578.11    3.34   0
   1  -2   6  581.06    3.30   0
  -1   2   6  557.21    4.15   0
   1   1   6  572.31    3.32   0
   1  -2   6  574.28    3.30   0
  -1  -1   6  564.92    3.59   0
  -1   2   6  562.12    3.22   0
   1  -2   6  549.65    3.86   0
  -1  -1   6  573.40    3.39   0
   2  -1   6  594.20    3.32   0
   1   1   6  534.05    3.41   0
  -1   2   6  568.18    4.36   0
  -2   1   6  581.26    3.41   0
  -2   1   6  553.94   11.38   0
  -1   2  -6  554.04    3.26   0
  -1   2  -6  584.89    3.71   0
  -1  -1  -6  566.12    3.49   0
  -2   1  -6  600.31    3.36   0
  -2   1  -6  580.47    4.43   0
   1  -2  -6  588.33    4.43   0
  -1   2  -6  612.44    3.30   0
   2  -1  -6  602.21    3.47   0
   2  -1  -6  732.31   11.42   0
   1  -2  -6  571.80    3.24   0
   1   1  -6  557.16    3.31   0
   1   1  -6  573.52    3.62   0
   1  -2  -6  554.90    4.21   0
  -1  -1  -6  557.04    3.28   0
   0  -3   6 1185.26    3.82   0
  -3   3   6 1254.43    6.62   0
  -3   3   6 1184.18    4.89   0
   0  -3   6 1176.68    3.92   0
   3   0   6 1278.43    4.03   0
  -3   3   6 1187.47    3.84   0
   0  -3   6 1202.83    4.68   0
   3   0   6 1126.00    3.74   0
   3  -3  -6 1219.39    6.59   0
   0   3  -6 1199.51    4.66   0
   3  -3  -6 1201.34    3.85   0
  -3   0  -6 1137.32    3.89   0
   3  -3  -6 1237.97    4.95   0
   0   3  -6 1222.78    3.96   0
   0   3  -6 1171.90    3.91   0
   3  -3   6 4408.46    7.50   0
   3  -3   6 4250.34    7.84   0
   0   3   6 4189.32    7.13   0
  -3   0   6 4552.88    7.21   0
   3  -3   6 4144.56    8.20   0
  -3   3  -6 3929.51    7.71   0
  -3   3  -6 4273.65    8.14   0
   3   0  -6 4200.62    6.89   0
   3   0  -6 4302.22    9.25   0
   0  -3  -6 4159.54    7.13   0
   2  -4   6  272.90    2.20   0
   4  -2   6  284.08    2.19   0
   2   2   6  276.86    2.27   0
   2  -4   6  288.35    2.93   0
  -2   4   6  257.93    2.05   0
   2   2   6  267.94    2.16   0
  -2   4   6  279.99    2.47   0
   2  -4   6  270.47    2.14   0
  -2   4   6  279.71    4.23   0
  -2  -2   6  282.22    2.28   0
  -4   2   6  273.46    2.16   0
   4  -2   6  295.17    2.22   0
  -2  -2   6  289.44    2.22   0
   2   2  -6  267.31    2.32   0
   2  -4  -6  291.97    4.30   0
  -2   4  -6  276.52    2.86   0
  -2  -2  -6  281.75    2.16   0
   2   2  -6  269.71    2.33   0
  -2   4  -6  266.81    2.09   0
   4  -2  -6  290.17    2.22   0
   2   2  -6  276.05    2.42   0
  -2   4  -6  289.02    2.19   0
  -2  -2  -6  273.94    2.63   0
  -2   4  -6  264.11    2.59   0
  -4   2  -6  268.01    3.01   0
   4  -2  -6  293.66    3.80   0
   2  -4  -6  270.86    2.39   0
  -1  -4   6  398.91    2.59   0
   5  -1   6  361.78    2.14   0
   4   1   6  400.20    2.27   0
   4   1   6  391.52    2.26   0
  -1  -4   6  365.90    2.26   0
   5  -1   6  370.37    2.30   0
   1  -5   6  356.09    3.33   0
  -4   5   6  377.09    2.22   0
   1  -5   6  338.56    2.19   0
   1  -5   6  362.38    2.15   0
  -1  -4   6  365.41    2.21   0
  -4   5   6  369.86    2.91   0
  -1   5  -6  364.74    3.24   0
   1   4  -6  369.13    2.53   0
   1   4  -6  364.91    2.23   0
  -1   5  -6  381.21    2.28   0
  -1   5  -6  346.42    2.16   0
   4  -5  -6  366.05    2.78   0
   1   4  -6  393.51    2.34   0
   5  -4  -6  377.12    2.74   0
  -4  -1  -6  397.63    5.00   0
   4  -5  -6  372.32    2.26   0
  -5   1  -6  362.82    2.28   0
   5  -4  -6  386.67    3.68   0
   5  -4  -6  370.42    2.25   0
  -4  -1  -6  372.75    2.21   0
   5  -4  -6  397.42    3.64   0
   4  -5  -6  391.30    3.41   0
   1   4   6  736.15    2.80   0
  -1   5   6  716.24    2.95   0
   5  -4   6  689.01    3.09   0
  -5   1   6  740.43    3.89   0
   1   4   6  714.24    3.58   0
   4  -5   6  717.07    3.70   0
   5  -4   6  762.38    3.47   0
  -4  -1   6  722.20    3.18   0
   5  -4   6  764.20    3.11   0
  -1   5   6  752.04    5.68   0
   5  -4   6  744.81    3.86   0
  -1   5   6  701.00    5.75   0
   4  -5   6  697.12    2.92   0
  -1   5   6  660.41    2.71   0
   4  -5   6  752.63    2.97   0
   5  -1  -6  740.01    3.82   0
   4   1  -6  692.57    3.34   0
   1  -5  -6  682.71    2.77   0
  -1  -4  -6  679.33    2.79   0
   4   1  -6  741.18    3.61   0
  -4   5  -6  728.10    3.89   0
  -1  -4  -6  693.09    3.02   0
   1  -5  -6  726.55    2.96   0
  -4   5  -6  750.99    3.82   0
   4   1  -6  720.28    2.74   0
   5  -1  -6  755.31    2.78   0
  -4   5  -6  744.05    2.94   0
   0  -6   6  377.42    2.13   0
   0  -6   6  392.50    2.16   0
   6   0   6  388.69    2.27   0
   6   0   6  386.27    2.12   0
   6  -6  -6  405.80    2.84   0
   6  -6  -6  406.75    3.14   0
   6  -6  -6  394.02    2.23   0
   0   6  -6  413.89    2.21   0
  -6   0  -6  413.91    2.26   0
   6  -6  -6  428.34    2.96   0
   0   6  -6  413.98    2.16   0
   0   6  -6  402.16    2.90   0
  -3  -3   6  409.37    2.28   0
   6  -3   6  439.48    2.35   0
   3   3   6  406.43    2.39   0
   3  -6   6  412.11    2.28   0
   3   3   6  428.85    2.28   0
   6  -3   6  456.05    2.49   0
  -3   6   6  399.82    2.27   0
   3  -6   6  451.35    2.26   0
   3  -6   6  432.14    3.88   0
  -3   6   6  424.76    2.51   0
   3   3  -6  415.83    2.50   0
  -3   6  -6  446.34    2.33   0
   3   3  -6  436.82    2.59   0
  -3  -3  -6  413.77    2.25   0
   3   3  -6  397.38    2.27   0
   6  -3  -6  409.44    2.33   0
   3  -6  -6  461.60    2.28   0
  -3   6  -6  424.01    3.80   0
   3  -6  -6  427.63    2.55   0
   6  -3  -6  424.32    3.72   0
  -3   6  -6  437.71    2.75   0
  -3   6  -6  469.07    2.26   0
  -3  -3  -6  405.14    2.97   0
  -6   0   6 2541.36    5.70   0
   6  -6   6 2681.09    5.90   0
   0   6   6 2600.65    4.67   0
   6  -6   6 2631.50    5.12   0
   0   6   6 2585.27    7.56   0
   0   6   6 2764.47    7.53   0
   6  -6   6 2624.76    5.05   0
   6  -6   6 2726.59    6.42   0
   0  -6  -6 2557.04    4.63   0
   0  -6  -6 2743.04    4.89   0
   6   0  -6 2817.43    7.38   0
   6   0  -6 2630.57    4.55   0
   6   0  -6 2671.37    5.68   0
   2  -7   6  225.95    1.81   0
   2  -7   6  246.60    1.85   0
   5   2   6  240.82    1.86   0
   7  -2   6  242.48    1.82   0
   5   2   6  221.06    1.85   0
  -5   7   6  240.40    2.31   0
   7  -2   6  249.63    2.13   0
   5   2   6  237.65    1.84   0
  -2  -5   6  238.12    1.84   0
  -5   7   6  237.93    1.88   0
  -5  -2  -6  238.84    1.90   0
  -2   7  -6  244.42    1.79   0
  -2   7  -6  249.47    3.24   0
   7  -5  -6  263.65    2.20   0
   7  -5  -6  250.78    2.94   0
  -2   7  -6  241.17    1.80   0
   5  -7  -6  241.88    1.92   0
   2   5  -6  252.13    1.96   0
   5  -7  -6  239.14    2.34   0
   7  -5  -6  241.08    1.91   0
   2   5  -6  232.73    1.78   0
   7  -5  -6  251.41    2.90   0
  -2   7  -6  234.87    1.97   0
   2   5  -6  242.46    2.01   0
   5  -7  -6  235.13    1.82   0
   2   5   6  525.59    2.80   0
  -5  -2   6  494.43    2.53   0
  -2   7   6  492.93    2.33   0
  -2   7   6  498.53    2.45   0
   2   5   6  510.52    2.31   0
   7  -5   6  508.30    2.71   0
   7  -5   6  535.11    2.59   0
   5  -7   6  523.82    3.79   0
   2   5   6  496.84    2.71   0
   7  -5   6  518.48    2.54   0
   5  -7   6  493.02    2.45   0
   5  -7   6  510.50    2.36   0
   7  -5   6  517.77    2.80   0
   7  -5   6  525.89    3.03   0
  -7   2   6  512.46    3.17   0
   2  -7  -6  516.85    2.45   0
   5   2  -6  531.09    3.21   0
   7  -2  -6  526.20    2.31   0
  -5   7  -6  487.08    2.98   0
  -2  -5  -6  473.21    2.68   0
  -2  -5  -6  505.89    2.30   0
   5   2  -6  503.53    2.35   0
   2  -7  -6  472.67    2.22   0
   5   2  -6  515.00    2.48   0
  -5   7  -6  518.33    2.46   0
   7  -2  -6  517.09    3.19   0
   8  -1   6   89.31    1.58   0
   1  -8   6   86.49    1.51   0
   8  -1   6   93.76    1.60   0
   7   1   6  100.02    1.51   0
  -1  -7   6   87.79    1.53   0
   7   1   6   96.06    1.61   0
   1  -8   6   89.22    1.50   0
   8  -1   6   94.24    1.48   0
  -1  -7   6   99.33    1.56   0
   7   1   6  102.04    1.50   0
   8  -7  -6   95.81    2.24   0
   8  -7  -6   91.68    1.88   0
  -1   8  -6   95.92    1.50   0
  -8   1  -6   96.01    1.54   0
   8  -7  -6   90.49    1.96   0
   7  -8  -6   95.88    2.44   0
   7  -8  -6   96.81    1.99   0
   8  -7  -6   96.04    1.56   0
   7  -8  -6  100.38    1.57   0
   8  -7  -6   89.88    2.17   0
   1   7  -6   91.48    1.71   0
   8  -7  -6   90.45    1.48   0
  -7  -1  -6   88.10    1.75   0
   1   7  -6   95.92    1.50   0
  -1   8  -6  101.78    2.47   0
   7  -8  -6   90.74    1.53   0
   7  -8  -6   93.78    2.41   0
   4  -8   6  563.88    2.47   0
   4  -8   6  568.62    2.34   0
   4   4   6  603.44    2.60   0
  -4   8   6  579.40    2.62   0
   8  -4   6  584.91    2.44   0
  -4  -4   6  580.56    2.42   0
   8  -4   6  615.19    2.65   0
   4   4   6  603.12    2.38   0
   4   4   6  569.04    2.51   0
  -4   8   6  561.93    2.35   0
   8  -4  -6  608.46    2.49   0
   8  -4  -6  597.04    2.47   0
   4   4  -6  584.13    2.46   0
  -4  -4  -6  603.30    2.38   0
   4   4  -6  571.45    2.42   0
  -4   8  -6  621.75    2.49   0
  -4   8  -6  575.72    2.79   0
   4  -8  -6  596.46    2.65   0
   4  -8  -6  636.58    2.38   0
  -4  -4  -6  605.78    3.30   0
   8  -4  -6  638.37    3.82   0
   8  -4  -6  601.77    3.91   0
   4   4  -6  596.02    2.82   0
   1   7   6  110.93    2.03   0
   1   7   6  112.98    1.59   0
  -7  -1   6  132.08    1.67   0
   8  -7   6  118.56    1.63   0
  -1   8   6  113.67    1.56   0
   7  -8   6  120.13    2.05   0
   8  -7   6  118.46    1.69   0
   8  -7   6  110.41    1.65   0
   7  -8   6  114.24    1.81   0
   7  -8   6  112.72    1.63   0
   8  -7   6  105.10    1.97   0
   1   7   6  112.00    2.02   0
   8  -7   6  114.36    1.94   0
   7  -8   6  113.97    2.10   0
  -1   8   6  110.86    1.56   0
   8  -7   6  112.53    1.65   0
  -8   1   6  119.77    1.73   0
   7   1  -6  108.58    1.67   0
  -1  -7  -6  112.66    1.58   0
   1  -8  -6  121.04    1.67   0
   8  -1  -6  126.56    1.51   0
   7   1  -6  113.00    1.56   0
   7   1  -6  111.67    2.43   0
   8  -1  -6  112.21    2.73   0
  -1  -7  -6  115.12    1.60   0
   1  -8  -6  100.56    1.48   0
   8  -1  -6  112.81    1.71   0
   9   0   6  387.30    2.22   0
   0  -9   6  370.83    1.90   0
   9   0   6  401.70    2.17   0
   9   0   6  396.54    2.14   0
   0  -9   6  400.41    2.20   0
   0   9  -6  382.22    2.10   0
   0   9  -6  399.26    3.57   0
   0   9  -6  395.58    3.63   0
   9  -9  -6  397.25    3.08   0
  -9   0  -6  393.12    2.30   0
   9  -9  -6  406.84    2.30   0
   9  -9  -6  402.45    3.37   0
   9  -9  -6  404.80    3.36   0
   9  -9  -6  418.65    2.35   0
   9  -9  -6  405.12    3.09   0
  -6   9   6   90.26    1.93   0
   6   3   6   81.77    1.58   0
   9  -3   6   78.28    1.59   0
   6   3   6   76.66    1.49   0
   9  -3   6   90.42    1.61   0
  -3  -6   6   85.85    1.58   0
   9  -3   6   74.53    1.50   0
  -6   9   6   86.07    1.54   0
   6   3   6   78.68    1.50   0
   3  -9   6   81.12    1.55   0
   3  -9   6   90.22    1.50   0
   9  -6  -6   83.10    1.57   0
  -6  -3  -6   81.73    1.59   0
   6  -9  -6   78.29    1.67   0
   9  -6  -6   89.75    1.65   0
   9  -6  -6   81.06    2.32   0
   6  -9  -6   98.93    1.56   0
  -3   9  -6   89.53    1.63   0
   9  -6  -6   85.39    1.84   0
   3   6  -6   85.48    1.54   0
  -3   9  -6   98.11    1.57   0
   9  -6  -6   82.03    1.67   0
   9  -6  -6   88.35    2.38   0
   3   6  -6  101.46    1.68   0
   9  -6   6  576.81    2.99   0
   6  -9   6  565.83    2.35   0
  -3   9   6  571.71    2.43   0
   3   6   6  568.66    2.78   0
  -6  -3   6  573.16    2.52   0
   6  -9   6  587.12    2.54   0
   9  -6   6  604.58    2.60   0
  -3   9   6  607.51    2.53   0
   9  -6   6  583.95    3.32   0
   3   6   6  611.54    2.80   0
   3   6   6  613.70    2.36   0
   9  -6   6  572.78    2.69   0
   9  -6   6  568.01    2.59   0
   9  -6   6  586.43    2.91   0
   6   3  -6  564.23    2.41   0
   6   3  -6  571.35    3.32   0
   6   3  -6  558.02    2.50   0
  -6   9  -6  574.76    2.50   0
   3  -9  -6  574.00    2.34   0
  -3  -6  -6  553.84    2.32   0
  -6   9  -6  594.48    2.96   0
  -3  -6  -6  564.29    2.90   0
   9  -3  -6  562.77    3.36   0
   9  -3  -6  573.53    2.35   0
   3  -9  -6  555.48    2.42   0
   9  -9   6  233.95    2.45   0
   9  -9   6  228.33    2.57   0
   9  -9   6  222.39    2.05   0
   0   9   6  231.24    1.96   0
   9  -9   6  215.97    2.35   0
   0   9   6  233.45    1.93   0
   9  -9   6  249.85    2.26   0
  -9   0   6  219.14    2.30   0
   9   0  -6  224.97    1.92   0
   0  -9  -6  221.71    1.91   0
   0  -9  -6  213.54    1.95   0
   9   0  -6  215.53    2.15   0
  10  -2   6  382.81    2.21   0
   8   2   6  395.02    2.20   0
   2 -10   6  373.24    2.09   0
   2 -10   6  391.08    2.20   0
   8   2   6  408.72    2.27   0
  10  -2   6  380.09    2.32   0
  -2  -8   6  386.77    2.21   0
  10  -2   6  377.07    1.88   0
   8   2   6  404.72    2.13   0
  10  -8  -6  390.75    3.71   0
   2   8  -6  396.74    2.78   0
  10  -8  -6  392.86    2.58   0
  -2  10  -6  407.90    2.14   0
  10  -8  -6  386.56    2.44   0
  -8  -2  -6  410.97    2.25   0
   8 -10  -6  424.38    2.23   0
   2   8  -6  392.26    2.75   0
  10  -8  -6  394.19    3.67   0
  -2  10  -6  403.56    2.33   0
   8 -10  -6  394.84    2.64   0
   2   8  -6  411.65    2.18   0
  10  -8  -6  407.21    2.41   0
  10  -8  -6  402.56    2.56   0
   5   5   6   56.03    1.57   0
  -5  10   6   48.21    1.61   0
  10  -5   6   60.16    1.63   0
  10  -5   6   56.86    1.54   0
   5   5   6   60.47    1.75   0
  -5  -5   6   55.93    1.65   0
  10  -5   6   53.91    1.44   0
  10  -5   6   71.09    1.63   0
   5 -10   6   53.97    1.56   0
   5   5   6   58.88    1.55   0
  -5  10   6   56.58    1.55   0
   5 -10   6   56.67    1.61   0
  10  -5   6   60.40    1.63   0
   5 -10  -6   70.14    1.68   0
  -5  10  -6   62.30    1.63   0
   5   5  -6   52.66    1.57   0
  10  -5  -6   56.65    1.50   0
   5   5  -6   53.91    1.54   0
  10  -5  -6   53.73    1.46   0
   5 -10  -6   55.54    1.42   0
  -5  -5  -6   58.82    1.28   0
  -5  10  -6   63.58    1.58   0
  10  -5  -6   58.51    2.31   0
  10  -5  -6   61.89    1.55   0
  10  -5  -6   59.76    2.11   0
  10  -5  -6   64.57    2.22   0
  10  -8   6  105.25    2.10   0
  10  -8   6  107.35    2.07   0
   2   8   6  101.46    2.28   0
  -2  10   6  101.42    1.71   0
  10  -8   6   97.11    1.80   0
  -8  -2   6  107.38    1.84   0
   2   8   6  109.48    1.70   0
   8 -10   6  110.08    1.78   0
   2   8   6  110.65    2.30   0
  10  -8   6  104.29    1.84   0
  10  -8   6  111.18    1.74   0
  10  -8   6   99.48    2.02   0
   8 -10   6  100.76    3.72   0
   8 -10   6  109.10    3.65   0
  -2  10   6  109.82    1.73   0
   8 -10   6  113.64    1.73   0
   2 -10  -6  105.84    1.64   0
  -2  -8  -6   94.77    1.75   0
  10  -2  -6  115.53    1.69   0
  10  -2  -6  113.05    1.72   0
  10  -2  -6  104.84    1.92   0
   2 -10  -6   99.26    1.60   0
  -2  -8  -6  110.77    1.79   0
   8   2  -6  106.27    1.69   0
   8   2  -6  105.48    1.75   0
  11  -4   6   45.71    1.45   0
   7   4   6   44.68    1.60   0
  -4  -7   6   47.62    1.57   0
  -7  11   6   52.59    1.96   0
   4 -11   6   55.33    1.61   0
  11  -4   6   47.79    1.60   0
   7   4   6   55.94    1.54   0
  11  -4   6   45.53    1.73   0
  -7  11   6   47.34    1.46   0
   7   4   6   49.13    1.50   0
   4 -11   6   52.75    1.61   0
  -4  11  -6   53.80    1.71   0
  11  -7  -6   52.49    1.81   0
  11  -7  -6   49.80    1.62   0
   4   7  -6   21.97    1.58   0
  -4  11  -6   28.63    1.47   0
  11  -7  -6   48.31    2.72   0
  11  -7  -6   44.08    1.59   0
  11  -7  -6   47.06    2.63   0
   4   7  -6   44.33    1.60   0
   7 -11  -6   48.41    1.90   0
   7 -11  -6   56.21    1.57   0
  -7  -4  -6   47.46    1.66   0
   4   7  -6   43.41    1.82   0
  11  -7  -6   50.83    1.83   0
   4   7   6  278.38    2.31   0
   7 -11   6  318.77    2.20   0
  11  -7   6  323.68    2.40   0
   7 -11   6  319.66    2.17   0
   4   7   6  339.80    2.06   0
  11  -7   6  318.36    2.28   0
  -7  -4   6  315.22    2.19   0
  -4  11   6  314.65    2.08   0
  -4  11   6  317.98    2.15   0
  11  -7   6  324.76    2.17   0
   4   7   6  339.93    2.41   0
  11  -7   6  330.13    2.37   0
  11  -7   6  325.83    2.56   0
   7   4  -6  317.88    2.16   0
  11  -4  -6  326.27    3.00   0
  11  -4  -6  331.01    2.12   0
   7   4  -6  334.38    2.22   0
  11  -4  -6  340.10    2.11   0
   4 -11  -6  338.50    2.10   0
  -4  -7  -6  320.49    2.39   0
   7   4  -6  351.32    2.18   0
  11  -4  -6  353.43    2.15   0
   4 -11  -6  332.52    2.21   0
  -4  -7  -6  346.19    2.18   0
  11  -4  -6  330.28    3.03   0
  -2   3   7  351.28    3.29   0
   3  -1   7  321.94    2.42   0
  -1  -2   7  331.61    2.47   0
   2   1   7  345.12    2.41   0
   2   1   7  348.71    2.41   0
   3  -1   7  363.00    2.44   0
   1  -3   7  346.61    2.42   0
  -2   3   7  335.56    2.40   0
  -1  -2   7  351.12    2.51   0
  -3   2   7  347.28    2.55   0
   1  -3   7  358.75    2.42   0
   1  -3   7  350.92    2.83   0
  -2   3   7  354.04    3.10   0
  -1   3  -7  336.04    2.19   0
  -2  -1  -7  367.10    2.49   0
  -1   3  -7  353.76    2.91   0
  -1   3  -7  389.05    2.49   0
   1   2  -7  360.64    2.55   0
   1   2  -7  368.58    2.48   0
  -3   1  -7  355.17    3.89   0
   3  -2  -7  355.06    2.45   0
   1   2  -7  378.19    2.58   0
  -3   1  -7  351.28    2.25   0
   2  -3  -7  369.90    3.38   0
   2  -3  -7  347.55    3.22   0
   2  -3  -7  336.08    2.38   0
  -3   1  -7  341.22    2.25   0
  -2  -1  -7  358.63    2.64   0
   3  -2  -7  369.30    2.69   0
   3  -4   7 2439.95    5.31   0
   3  -4   7 2524.89    6.58   0
  -1   4   7 2481.68    8.86   0
   4  -3   7 2549.59    5.64   0
   4  -3   7 2736.19    7.92   0
   1   3   7 2383.27    6.24   0
  -1   4   7 2475.54    5.58   0
  -3  -1   7 2535.82    5.93   0
  -1   4   7 2435.21    4.97   0
  -4   1   7 2705.62    5.31   0
  -4   1   7 2564.63    8.03   0
   1   3   7 2617.64    5.22   0
  -3  -1   7 2476.22    5.15   0
   4  -3   7 2655.25    6.49   0
   4  -3   7 2737.41    5.61   0
   3  -4   7 2465.38    5.25   0
  -4   3  -7 2484.65    6.28   0
  -3   4  -7 2566.50    8.29   0
  -3   4  -7 2538.00    5.30   0
  -3   4  -7 2628.50    6.66   0
   1  -4  -7 2544.21    5.59   0
  -1  -3  -7 2566.83    5.26   0
  -4   3  -7 2583.16    5.67   0
   3   1  -7 2452.39    5.18   0
   4  -1  -7 2680.62    5.29   0
   3   1  -7 2491.99    5.96   0
   4  -1  -7 2658.91    7.98   0
  -3   4  -7 2405.11    5.33   0
   3   2   7 2980.18    5.36   0
   5  -2   7 3317.66    5.79   0
  -3   5   7 3187.89    6.65   0
   5  -2   7 3106.56    5.41   0
   3   2   7 3049.04    5.59   0
   2  -5   7 3136.43    7.97   0
   2  -5   7 2933.94    5.26   0
  -2  -3   7 3081.37    5.82   0
  -2  -3   7 3036.89    5.51   0
  -3   5   7 3263.24    5.55   0
   2  -5   7 3163.34    5.40   0
  -2   5  -7 3239.35    5.42   0
  -3  -2  -7 3017.50    7.75   0
   5  -3  -7 3307.83    5.90   0
  -3  -2  -7 3085.51    5.29   0
  -2   5  -7 3107.78    5.29   0
   2   3  -7 3306.83    6.08   0
   2   3  -7 3021.59    5.83   0
  -2   5  -7 3101.97    8.00   0
   3  -5  -7 3100.91    5.38   0
  -2   5  -7 3005.27    6.78   0
   3  -5  -7 3111.26    6.60   0
   2   3  -7 3166.14    5.59   0
   5  -3  -7 3318.79    5.55   0
   5   1   7 1563.80    3.73   0
  -5   6   7 1527.47    3.75   0
  -5   6   7 1561.45    5.04   0
   6  -1   7 1505.91    3.82   0
   6  -1   7 1433.85    3.54   0
   5   1   7 1446.74    3.57   0
  -1  -5   7 1431.62    3.55   0
  -1  -5   7 1548.43    4.47   0
   1  -6   7 1561.06    3.64   0
   1  -6   7 1539.30    5.44   0
   1  -6   7 1588.68    3.66   0
  -1  -5   7 1492.32    3.72   0
   6  -5  -7 1583.90    4.43   0
  -5  -1  -7 1479.72    3.66   0
   5  -6  -7 1618.65    5.95   0
   5  -6  -7 1550.76    4.98   0
   6  -5  -7 1563.94    6.27   0
   1   5  -7 1481.71    3.59   0
   6  -5  -7 1563.06    6.45   0
  -1   6  -7 1536.52    5.48   0
   6  -5  -7 1502.78    3.73   0
  -1   6  -7 1516.09    3.59   0
   1   5  -7 1541.53    3.77   0
   5  -6  -7 1464.82    3.69   0
   1   5  -7 1497.88    4.33   0
  -1   6  -7 1585.08    3.68   0
  -6   1  -7 1473.64    3.89   0
   4  -6   7   59.18    1.43   0
   6  -4   7   67.24    1.91   0
   6  -4   7   56.87    1.52   0
   2   4   7   65.54    1.55   0
   6  -4   7   59.58    1.53   0
   6  -4   7   59.62    1.51   0
   6  -4   7   58.50    1.85   0
  -6   2   7   56.11    1.89   0
   2   4   7   62.20    1.52   0
   4  -6   7   61.93    1.50   0
  -2   6   7   56.31    1.44   0
  -4  -2   7   55.61    1.51   0
  -2   6   7   52.35    1.74   0
   4  -6   7   61.07    1.91   0
   4   2  -7   62.26    1.55   0
  -2  -4  -7   58.50    1.48   0
  -4   6  -7   81.75    1.98   0
   6  -2  -7   65.29    1.94   0
   4   2  -7   57.77    1.82   0
  -4   6  -7   66.06    1.50   0
  -4   6  -7   70.85    1.87   0
   2  -6  -7   62.18    1.39   0
   6  -2  -7   59.43    1.39   0
   2  -6  -7   58.35    1.78   0
  -2  -4  -7   55.10    1.48   0
  -4   6  -7   61.56    1.42   0
   4   2  -7   55.48    1.44   0
  -3  -4   7  668.25    2.66   0
   7  -3   7  686.85    2.63   0
   3  -7   7  624.69    2.45   0
   7  -3   7  645.33    2.75   0
  -4   7   7  684.33    2.96   0
   4   3   7  629.42    2.65   0
  -4   7   7  646.20    2.63   0
   3  -7   7  648.71    2.57   0
   4   3   7  667.87    2.55   0
   3  -7   7  684.45    4.84   0
  -3   7  -7  652.60    2.60   0
   3   4  -7  666.98    2.63   0
  -3   7  -7  662.02    4.72   0
   7  -4  -7  698.94    2.65   0
   4  -7  -7  668.12    2.96   0
   3   4  -7  691.38    2.88   0
  -4  -3  -7  642.69    2.39   0
   7  -4  -7  672.86    4.50   0
  -3   7  -7  635.03    2.50   0
   7  -4  -7  656.76    2.68   0
   3   4  -7  656.19    2.69   0
  -3   7  -7  666.38    3.06   0
   4  -7  -7  678.81    2.57   0
   7  -4  -7  699.86    4.61   0
  -4  -3  -7  673.82    3.74   0
  -1   7   7  314.28    1.93   0
   1   6   7  296.77    1.85   0
   7  -6   7  353.78    2.30   0
   6  -7   7  329.65    2.02   0
   6  -7   7  319.42    2.68   0
  -1   7   7  322.30    2.00   0
  -6  -1   7  317.57    2.18   0
   7  -6   7  342.56    2.63   0
   6  -7   7  314.22    2.05   0
   7  -6   7  317.04    2.19   0
   7  -6   7  346.71    2.15   0
   1   6   7  315.76    2.65   0
   7  -6   7  308.28    2.06   0
   1   6   7  322.63    2.56   0
  -7   1   7  317.61    2.52   0
   6   1  -7  324.38    2.17   0
   7  -1  -7  358.46    2.65   0
  -1  -6  -7  337.10    2.08   0
  -1  -6  -7  321.24    2.00   0
   6   1  -7  336.46    2.81   0
   1  -7  -7  339.72    2.10   0
   7  -1  -7  304.07    1.90   0
   6   1  -7  320.94    1.95   0
   1  -7  -7  307.18    1.89   0
   2  -8   7  462.91    2.21   0
   2  -8   7  458.85    2.28   0
   8  -2   7  462.88    2.28   0
   6   2   7  463.79    2.30   0
   8  -2   7  450.58    2.36   0
   6   2   7  468.94    2.27   0
   6   2   7  464.52    2.26   0
  -6   8   7  488.14    2.91   0
  -6   8   7  476.05    2.36   0
  -2  -6   7  464.00    2.25   0
   2   6  -7  490.72    2.37   0
   2   6  -7  496.77    2.28   0
  -2   8  -7  448.03    2.60   0
   8  -6  -7  497.14    2.33   0
   6  -8  -7  491.78    2.26   0
  -2   8  -7  489.23    4.53   0
   8  -6  -7  501.32    3.89   0
   8  -6  -7  484.08    2.57   0
   6  -8  -7  456.26    2.91   0
   8  -6  -7  493.37    2.53   0
   8  -6  -7  473.97    2.51   0
  -2   8  -7  459.65    2.23   0
   2   6  -7  481.55    2.61   0
   8  -6  -7  477.40    3.91   0
  -6  -2  -7  451.08    2.25   0
   8  -5   7  494.36    2.42   0
   5  -8   7  456.88    2.31   0
   3   5   7  488.58    2.50   0
  -5  -3   7  464.16    2.30   0
  -3   8   7  448.48    2.27   0
   8  -5   7  453.14    2.32   0
   3   5   7  481.36    2.52   0
   5  -8   7  459.62    2.19   0
   8  -5   7  483.51    2.73   0
   8  -5   7  508.92    3.24   0
   8  -5   7  467.73    2.53   0
   5  -8   7  494.53    4.37   0
  -3   8   7  481.21    2.37   0
   3   5   7  472.93    2.20   0
   5   3  -7  461.13    2.24   0
  -5   8  -7  478.49    2.88   0
  -3  -5  -7  492.46    2.19   0
   3  -8  -7  452.55    2.12   0
  -3  -5  -7  453.61    2.49   0
   5   3  -7  458.42    2.88   0
   3  -8  -7  432.43    2.46   0
   8  -3  -7  475.92    2.22   0
   8  -3  -7  472.35    3.27   0
   5   3  -7  439.40    2.30   0
  -5   8  -7  496.31    2.33   0
   9  -1   7  813.36    2.72   0
   8   1   7  810.49    2.68   0
   8   1   7  769.83    2.58   0
   9  -1   7  816.45    2.67   0
   9  -1   7  804.99    2.93   0
  -1  -8   7  787.13    2.61   0
   1  -9   7  811.01    2.72   0
   8   1   7  779.63    2.82   0
   1  -9   7  739.66    2.45   0
   9  -8  -7  801.73    4.55   0
   9  -8  -7  818.33    4.56   0
  -1   9  -7  817.83    5.56   0
   9  -8  -7  787.26    2.92   0
  -8  -1  -7  852.89    2.84   0
  -1   9  -7  801.12    2.54   0
   9  -8  -7  807.09    3.70   0
  -1   9  -7  780.27    5.58   0
  -9   1  -7  816.77    2.91   0
   9  -8  -7  814.94    3.68   0
   9  -8  -7  824.88    2.88   0
   8  -9  -7  776.89    2.78   0
   8  -9  -7  806.50    3.77   0
   8  -9  -7  782.62    2.80   0
   1   8  -7  819.87    3.70   0
   8  -9  -7  817.41    5.56   0
   8  -9  -7  853.73    5.55   0
   1   8  -7  822.96    2.75   0
   4  -9   7  341.08    2.02   0
   9  -4   7  327.42    2.36   0
   9  -4   7  331.79    2.03   0
   5   4   7  320.31    2.11   0
  -4  -5   7  315.73    2.07   0
   4  -9   7  332.84    2.11   0
  -5   9   7  320.78    2.11   0
   5   4   7  349.60    2.09   0
   5   4   7  311.29    2.07   0
  -5   9   7  329.14    2.26   0
   9  -4   7  348.10    2.07   0
  -5  -4  -7  323.50    2.00   0
  -4   9  -7  319.32    2.51   0
   9  -5  -7  333.84    2.63   0
   9  -5  -7  338.38    2.05   0
   9  -5  -7  331.88    3.58   0
  -4   9  -7  323.40    2.09   0
   5  -9  -7  310.66    1.89   0
   9  -5  -7  337.70    2.09   0
   4   5  -7  323.59    2.30   0
   4   5  -7  308.74    2.39   0
   9  -5  -7  337.23    3.46   0
   4   5  -7  323.58    1.79   0
   5  -9  -7  333.85    2.30   0
  -2   9   7   52.21    1.56   0
  -7  -2   7   44.89    1.61   0
   9  -7   7   47.68    1.82   0
   9  -7   7   56.16    1.62   0
  -2   9   7   73.22    1.55   0
   7  -9   7   57.02    1.43   0
   2   7   7   58.79    1.78   0
   9  -7   7   51.92    1.87   0
   9  -7   7   55.46    1.69   0
   7  -9   7   57.51    1.51   0
   9  -7   7   61.99    1.83   0
   7  -9   7   58.40    2.34   0
   2   7   7   67.43    1.49   0
   9  -7   7   49.26    1.57   0
   7  -9   7   56.81    2.39   0
   2   7   7   50.69    1.76   0
  -2  -7  -7   68.88    1.52   0
   9  -2  -7   51.98    1.83   0
   7   2  -7   54.70    1.58   0
   7   2  -7   54.91    1.96   0
  -2  -7  -7   49.52    1.55   0
   2  -9  -7   57.51    1.59   0
   9  -2  -7   60.15    2.48   0
   9  -2  -7   53.96    1.41   0
   7   2  -7   48.34    1.52   0
   2  -9  -7   46.51    1.47   0
   3 -10   7  163.70    1.68   0
  10  -3   7  181.80    1.81   0
   7   3   7  172.56    1.82   0
  10  -3   7  157.17    2.11   0
  -3  -7   7  174.38    1.71   0
   3 -10   7  167.41    1.73   0
   7   3   7  166.11    1.76   0
  10  -3   7  160.16    1.69   0
  -7  10   7  172.54    1.86   0
  -7  10   7  164.02    2.28   0
   7   3   7  160.88    1.89   0
  -7  -3  -7  164.33    1.73   0
  10  -7  -7  168.76    1.88   0
  -3  10  -7  146.55    1.88   0
  10  -7  -7  158.94    3.40   0
  10  -7  -7  166.98    1.98   0
  10  -7  -7  165.00    1.87   0
   7 -10  -7  155.21    1.77   0
  -3  10  -7  159.81    2.12   0
   3   7  -7  156.23    1.68   0
   7 -10  -7  155.09    2.15   0
  10  -7  -7  163.34    3.24   0
   3   7  -7  168.91    2.05   0
  10  -7  -7  162.97    2.13   0
  10  -6   7   69.32    1.65   0
   4   6   7   69.41    1.61   0
  10  -6   7   74.96    1.67   0
   6 -10   7   74.79    1.61   0
  -6  -4   7   63.39    1.58   0
   6 -10   7   70.45    1.62   0
  -4  10   7   65.82    1.66   0
  -4  10   7   70.81    1.58   0
   4   6   7   71.37    1.72   0
  10  -6   7   64.20    1.84   0
   4   6   7   57.99    1.59   0
  10  -6   7   76.16    1.62   0
  10  -6   7   68.11    1.93   0
   6   4  -7   65.14    1.49   0
   4 -10  -7   76.86    1.50   0
  10  -4  -7   69.28    2.31   0
  10  -4  -7   63.81    1.62   0
  -4  -6  -7   77.60    1.64   0
  -4  -6  -7   72.83    1.71   0
  10  -4  -7   75.68    1.52   0
  -6  10  -7   82.21    1.98   0
   6   4  -7   68.71    1.61   0
  10  -4  -7   66.40    1.51   0
   4 -10  -7   73.79    1.67   0
  10  -4  -7   72.06    2.33   0
  -6  10  -7   79.50    1.65   0
  10  -4  -7   75.80    2.11   0
   1   9   7  190.75    3.18   0
   9 -10   7  192.10    2.12   0
   1   9   7  187.12    1.84   0
  -1  10   7  191.93    1.91   0
  -9  -1   7  194.88    2.20   0
   9 -10   7  196.08    2.79   0
  10  -9   7  200.56    2.04   0
  10  -9   7  189.96    2.33   0
 -10   1   7  201.43    2.28   0
  10  -9   7  189.24    2.02   0
   1   9   7  199.10    1.78   0
   9 -10   7  209.74    2.90   0
   9 -10   7  186.44    1.96   0
  -1  10   7  201.33    1.89   0
  10  -9   7  192.65    2.36   0
  10  -9   7  202.62    2.02   0
   1   9   7  197.30    3.21   0
   1 -10  -7  183.11    1.89   0
  -1  -9  -7  213.28    1.98   0
  10  -1  -7  207.49    1.86   0
  -1  -9  -7  204.25    1.95   0
   9   1  -7  201.23    1.90   0
  10  -1  -7  193.75    1.81   0
   1 -10  -7  188.82    1.79   0
   9   1  -7  176.37    2.20   0
  10  -1  -7  186.06    2.16   0
  -6  11   7   37.07    1.59   0
  11  -5   7   29.63    1.58   0
   6   5   7   30.18    1.55   0
  11  -5   7   29.92    1.55   0
   6   5   7   34.19    1.62   0
  11  -5   7   42.97    1.58   0
  11  -5   7   34.41    1.61   0
  -5  -6   7   41.60    1.50   0
  -6  11   7   39.36    1.61   0
   6   5   7   24.35    1.73   0
   5 -11   7   23.97    1.59   0
   5 -11   7   29.15    1.61   0
  11  -5   7   31.41    1.78   0
   5   6  -7   32.39    1.74   0
  -5  11  -7   40.83    1.64   0
  -6  -5  -7   31.24    1.56   0
  11  -6  -7   39.05    1.56   0
  11  -6  -7   38.43    1.43   0
   5   6  -7   34.07    1.54   0
   6 -11  -7   36.51    1.52   0
  11  -6  -7   44.34    1.57   0
  11  -6  -7   29.29    2.01   0
  -5  11  -7   31.76    1.59   0
   6 -11  -7   33.90    1.62   0
  11  -6  -7   28.39    3.01   0
  11  -6  -7   31.64    2.99   0
   2   0   8 1814.14    5.08   0
   2   0   8 1963.48    5.09   0
  -2   2   8 1940.94    5.07   0
  -2   2   8 1897.14    5.98   0
   0  -2   8 1890.99    5.20   0
   0  -2   8 1961.45    5.62   0
  -2   0  -8 1848.30    5.08   0
   0   2  -8 1870.13    5.58   0
   2  -2  -8 1950.13   10.45   0
   0   2  -8 1862.58    5.12   0
   2  -2  -8 1969.50    5.08   0
   2  -2  -8 2000.13    6.07   0
  -2   0  -8 1921.07    5.08   0
   0   2  -8 2090.65    5.46   0
   3  -2   8 2913.67    5.97   0
   2  -3   8 2999.40    6.16   0
   3  -2   8 2889.59    6.18   0
   1   2   8 2814.59    5.96   0
   2  -3   8 2921.37    5.91   0
  -2  -1   8 2828.19    6.74   0
  -1   3   8 2688.00    5.70   0
  -2  -1   8 2904.20    5.96   0
  -3   1   8 2922.38    5.91   0
   1   2   8 2720.77    6.59   0
  -1   3   8 2938.83    6.77   0
   2  -3   8 2910.13    7.00   0
  -1   3   8 2871.44    8.37   0
  -1  -2  -8 2902.22    6.02   0
   1  -3  -8 2866.63    8.38   0
  -1  -2  -8 2770.20    6.62   0
  -2   3  -8 3023.66    5.97   0
  -3   2  -8 2765.48    7.27   0
  -3   2  -8 2725.35    6.06   0
  -2   3  -8 2811.28    6.77   0
  -2   3  -8 2774.34    5.86   0
   2   1  -8 2806.77    6.85   0
   3  -1  -8 2733.47    5.79   0
   2   1  -8 2813.53    5.76   0
   1  -3  -8 2663.67    6.72   0
  -1  -3   8 2027.38    4.75   0
  -4   3   8 2109.56    5.27   0
   3   1   8 1984.29    4.68   0
   4  -1   8 2112.38    4.66   0
   1  -4   8 2228.89    6.13   0
   1  -4   8 2142.52    4.62   0
   1  -4   8 2315.50    4.84   0
  -3   4   8 2151.70    6.91   0
  -3   4   8 2220.84    4.80   0
   3   1   8 2175.62    4.67   0
   4  -1   8 2234.33    4.81   0
  -1  -3   8 2151.31    5.23   0
  -3   4   8 2150.54    6.85   0
  -1   4  -8 2043.90    6.00   0
  -1   4  -8 1998.55    4.56   0
   1   3  -8 2003.74    4.82   0
  -1   4  -8 2032.71    4.65   0
  -4   1  -8 1951.24    4.49   0
   4  -3  -8 1993.63    4.64   0
   1   3  -8 2166.80    5.24   0
  -4   1  -8 2006.62    4.75   0
   3  -4  -8 2032.80    6.64   0
  -3  -1  -8 2004.79    4.63   0
   3  -4  -8 2013.67    4.68   0
   1   3  -8 2003.19    4.74   0
   4  -3  -8 2213.13    5.40   0
   3  -4  -8 2186.35    7.16   0
   0   4   8 3972.32    8.93   0
   4  -4   8 4035.53    6.61   0
   4  -4   8 4088.71    6.98   0
   0   4   8 4037.80    6.46   0
  -4   0   8 4117.80    8.25   0
  -4   0   8 3925.99    6.13   0
   4  -4   8 4141.31    7.34   0
   4   0  -8 4008.82    8.23   0
   0  -4  -8 3901.04    6.35   0
  -4   4  -8 4018.51    7.29   0
   4   0  -8 4315.25    6.28   0
  -4   4  -8 3961.15    6.80   0
   0  -5   8 6016.65    6.95   0
   5   0   8 6131.99    7.07   0
   5   0   8 6512.21    7.43   0
   0  -5   8 6654.04    7.45   0
   0   5  -8 6085.92    7.02   0
   0   5  -8 5919.77    9.26   0
   0   5  -8 6189.93    7.21   0
  -5   0  -8 6003.68    7.18   0
   5  -5  -8 6340.56    7.37   0
   5  -3   8 2229.09    4.83   0
   2   3   8 2004.02    5.14   0
  -2   5   8 2258.40    5.18   0
  -2   5   8 2112.06    4.43   0
  -2   5   8 2146.18   10.34   0
  -5   2   8 2121.14    4.56   0
  -3  -2   8 2356.59    4.79   0
   3  -5   8 2245.04    4.64   0
  -3  -2   8 2081.37    4.89   0
   5  -3   8 2164.63    4.75   0
   3  -5   8 2226.55    4.58   0
   2   3   8 2082.05    4.40   0
   3  -5   8 2212.74    6.30   0
  -3   5  -8 2268.04    4.65   0
  -3   5  -8 2101.30    6.51   0
  -3   5  -8 2068.79    6.16   0
  -2  -3  -8 2081.54    4.36   0
  -3   5  -8 2020.01    4.42   0
   5  -2  -8 2029.93    4.55   0
   3   2  -8 2194.51    5.01   0
   5  -2  -8 2249.89    8.26   0
   2  -5  -8 2147.87    5.15   0
   3   2  -8 2203.15    4.65   0
  -2  -3  -8 2077.61    5.42   0
   3   2  -8 2165.69    5.22   0
   6  -2   8  383.80    2.20   0
  -4   6   8  361.08    2.10   0
   6  -2   8  339.76    2.04   0
   4   2   8  374.26    2.23   0
   2  -6   8  358.87    2.11   0
  -4   6   8  364.55    2.52   0
   4   2   8  364.18    2.09   0
   2  -6   8  360.98    2.08   0
   2  -6   8  377.95    3.07   0
  -2  -4   8  354.45    2.11   0
  -2  -4   8  372.66    2.27   0
   2   4  -8  347.12    2.23   0
   4  -6  -8  329.22    4.25   0
  -2   6  -8  343.17    2.94   0
  -4  -2  -8  354.18    2.11   0
   6  -4  -8  335.86    4.09   0
  -2   6  -8  335.17    2.00   0
   6  -4  -8  327.91    2.01   0
  -4  -2  -8  311.71    3.23   0
   2   4  -8  338.15    2.14   0
   4  -6  -8  330.91    2.11   0
   6  -4  -8  329.00    2.19   0
   4  -6  -8  324.44    2.68   0
   6  -4  -8  326.43    4.27   0
   2   4  -8  336.10    2.04   0
  -2   6  -8  316.01    1.99   0
  -6   1   8 1760.19    5.33   0
  -1   6   8 1741.27    7.82   0
   5  -6   8 1741.07    5.16   0
  -1   6   8 1612.06    3.84   0
   5  -6   8 1669.65    3.99   0
   6  -5   8 1700.29    4.32   0
   1   5   8 1673.98    5.02   0
   6  -5   8 1719.23    4.06   0
  -5  -1   8 1697.84    4.44   0
  -1   6   8 1683.23    7.82   0
   6  -5   8 1716.08    4.54   0
   6  -5   8 1757.95    5.60   0
   1   5   8 1681.98    3.80   0
   5  -6   8 1747.97    4.05   0
  -1   6   8 1571.36    3.54   0
   5   1  -8 1719.61    4.45   0
  -1  -5  -8 1779.02    3.89   0
  -5   6  -8 1719.32    5.03   0
   6  -1  -8 1718.48    5.21   0
   1  -6  -8 1707.45    3.98   0
   5   1  -8 1759.95    5.19   0
   1  -6  -8 1638.53    3.68   0
   6  -1  -8 1632.15    3.73   0
   5   1  -8 1706.38    3.76   0
  -1  -5  -8 1696.96    4.10   0
   7  -1   8 1503.87    3.78   0
   6   1   8 1590.17    3.54   0
   7  -1   8 1641.12    3.51   0
   1  -7   8 1556.76    3.48   0
   1  -7   8 1624.35    3.57   0
  -1  -6   8 1592.94    3.51   0
   1  -7   8 1699.72    5.57   0
   6   1   8 1554.07    3.63   0
  -6  -1  -8 1639.65    3.66   0
  -1   7  -8 1612.14    5.50   0
  -1   7  -8 1654.58    3.56   0
   7  -6  -8 1613.47    6.57   0
   1   6  -8 1600.26    4.55   0
   1   6  -8 1648.28    3.75   0
   7  -6  -8 1672.37    3.76   0
   6  -7  -8 1660.49    6.06   0
   1   6  -8 1547.00    3.53   0
   7  -6  -8 1641.61    4.45   0
   6  -7  -8 1556.76    3.60   0
   6  -7  -8 1661.91    5.21   0
  -7   1  -8 1560.00    3.68   0
   6  -7  -8 1702.06    6.02   0
   6  -7  -8 1555.42    3.65   0
  -1   7  -8 1632.28    3.56   0
   7  -6  -8 1706.50    6.52   0
   3   4   8 2931.52    5.40   0
   4  -7   8 2887.30    5.00   0
  -3   7   8 2936.20    5.36   0
   4  -7   8 3128.26    8.26   0
   4  -7   8 2829.12    4.75   0
   7  -4   8 2911.44    5.19   0
  -4  -3   8 2893.78    5.10   0
  -3   7   8 2734.79    4.83   0
   3   4   8 2787.02    4.59   0
   7  -4   8 3040.19    5.13   0
   7  -3  -8 3015.82    4.99   0
  -4   7  -8 3270.02    5.16   0
   4   3  -8 3075.93    5.91   0
  -3  -4  -8 3057.53    4.85   0
  -4   7  -8 3019.70    6.63   0
   3  -7  -8 2896.87    4.75   0
  -4   7  -8 3039.30    8.08   0
   4   3  -8 2933.80    5.11   0
  -3  -4  -8 2953.96    6.17   0
   7  -3  -8 3058.33    8.38   0
   3  -7  -8 2914.55    5.56   0
   4   3  -8 2907.40    5.03   0
  -4   7  -8 2860.16    4.75   0
   0   7   8  189.97    2.77   0
   0   7   8  183.15    1.77   0
   7  -7   8  188.08    1.82   0
   7  -7   8  181.85    2.28   0
  -7   0   8  181.23    2.02   0
   7  -7   8  192.99    2.41   0
   0   7   8  208.71    1.75   0
   0   7   8  194.03    2.72   0
   7  -7   8  199.49    1.90   0
   7   0  -8  152.05    2.13   0
   0  -7  -8  155.66    1.68   0
   0  -7  -8  154.49    1.70   0
   7   0  -8  187.30    2.49   0
   7   0  -8  167.09    1.70   0
   8   0   8  707.34    2.57   0
   0  -8   8  682.25    2.50   0
   8   0   8  756.85    2.54   0
   8   0   8  713.12    2.67   0
   0  -8   8  777.41    2.63   0
   8  -8  -8  760.44    3.82   0
   8  -8  -8  741.69    2.69   0
  -8   0  -8  777.98    2.72   0
   0   8  -8  777.89    2.59   0
   0   8  -8  749.87    3.82   0
   8  -8  -8  731.02    2.64   0
   8  -8  -8  772.75    3.85   0
   8  -8  -8  775.79    4.09   0
   8  -8  -8  740.58    4.03   0
   8  -3   8  846.91    2.84   0
   3  -8   8  897.01    2.83   0
   3  -8   8  905.02    2.81   0
   5   3   8  859.92    2.91   0
   8  -3   8  850.89    2.93   0
   3  -8   8  929.51    6.08   0
  -5   8   8  841.73    2.81   0
   5   3   8  837.18    2.69   0
  -3  -5   8  814.12    2.85   0
  -5   8   8  882.96    3.45   0
   5   3   8  883.82    2.90   0
  -3   8  -8  859.68    6.01   0
  -5  -3  -8  865.60    2.82   0
   8  -5  -8  854.80    3.01   0
   8  -5  -8  826.85    2.78   0
   8  -5  -8  882.85    5.74   0
   3   5  -8  823.99    2.75   0
   3   5  -8  808.97    2.98   0
   3   5  -8  837.34    3.02   0
   5  -8  -8  815.67    3.43   0
   8  -5  -8  868.85    5.63   0
   5  -8  -8  856.02    2.79   0
  -3   8  -8  834.01    2.83   0
  -3   8  -8  861.16    3.26   0
   6  -8   8 1622.87    3.66   0
   2   6   8 1730.99    3.66   0
   8  -6   8 1746.38    5.05   0
  -2   8   8 1730.22    3.86   0
   8  -6   8 1683.33    4.13   0
   2   6   8 1681.31    4.60   0
   8  -6   8 1698.43    4.02   0
  -6  -2   8 1601.94    3.98   0
   8  -6   8 1684.81    4.82   0
   6  -8   8 1731.30    3.86   0
  -2   8   8 1714.92    3.68   0
  -8   2   8 1719.27    5.33   0
   6  -8   8 1738.47    6.09   0
   8  -6   8 1688.67    4.02   0
   2   6   8 1698.12    4.61   0
   6   2  -8 1661.65    4.04   0
   6   2  -8 1694.00    3.65   0
  -2  -6  -8 1797.71    3.73   0
   8  -2  -8 1699.74    3.64   0
   6   2  -8 1705.57    5.24   0
   2  -8  -8 1696.30    3.86   0
   8  -2  -8 1718.04    5.32   0
   2  -8  -8 1633.76    3.60   0
  -2  -6  -8 1655.82    4.10   0
  -2  -7   8  784.32    2.70   0
   7   2   8  784.38    2.70   0
   9  -2   8  731.82    2.81   0
   2  -9   8  762.60    2.61   0
   9  -2   8  746.38    2.58   0
   7   2   8  778.63    2.66   0
   7   2   8  732.26    2.63   0
   9  -2   8  723.51    2.39   0
   2  -9   8  773.29    2.46   0
   9  -7  -8  716.85    2.63   0
  -7  -2  -8  798.69    2.75   0
   9  -7  -8  731.83    5.40   0
   9  -7  -8  751.69    5.36   0
  -2   9  -8  749.68    7.68   0
   9  -7  -8  721.82    3.21   0
  -2   9  -8  728.04    7.88   0
   7  -9  -8  703.33    2.60   0
  -2   9  -8  727.03    2.61   0
   9  -7  -8  721.89    3.03   0
   9  -7  -8  809.34    3.15   0
   2   7  -8  753.78    3.13   0
   7  -9  -8  731.70    3.50   0
  -2   9  -8  702.37    3.03   0
   2   7  -8  736.57    2.59   0
   2   7  -8  743.27    2.77   0
   9  -5   8  501.12    2.71   0
   9  -5   8  525.64    2.56   0
   9  -5   8  489.76    2.30   0
  -4   9   8  510.23    2.57   0
   5  -9   8  503.68    2.30   0
  -5  -4   8  497.19    2.39   0
   5  -9   8  523.10    2.34   0
   4   5   8  493.23    2.67   0
  -4   9   8  522.91    2.31   0
   4   5   8  531.16    2.50   0
   9  -5   8  543.31    2.88   0
   4   5   8  500.19    2.30   0
  -5   9  -8  467.47    2.37   0
  -5   9  -8  486.27    2.97   0
  -4  -5  -8  476.51    2.24   0
  -4  -5  -8  493.10    2.96   0
   5   4  -8  519.53    2.35   0
   9  -4  -8  473.14    2.19   0
   4  -9  -8  510.74    2.48   0
   5   4  -8  488.47    2.70   0
   5   4  -8  521.71    2.41   0
   9  -4  -8  473.61    2.30   0
   9  -4  -8  501.75    4.04   0
   4  -9  -8  522.43    2.23   0
   9  -4  -8  544.19    4.03   0
  -9   1   8 1626.82    4.61   0
   8  -9   8 1584.79    5.42   0
  -8  -1   8 1593.23    4.16   0
   1   8   8 1511.62    5.66   0
   9  -8   8 1521.00    4.44   0
   9  -8   8 1524.07    4.97   0
   1   8   8 1485.78    3.42   0
   1   8   8 1584.54    3.51   0
   9  -8   8 1519.78    3.88   0
   8  -9   8 1524.49    3.80   0
   1   8   8 1541.25    5.56   0
   9  -8   8 1523.22    4.21   0
  -1   9   8 1537.98    3.55   0
   8  -9   8 1560.71    5.31   0
   9  -8   8 1509.36    4.39   0
   8  -9   8 1546.62    3.78   0
  -1   9   8 1495.74    3.49   0
   9  -8   8 1573.21    3.94   0
   9  -1  -8 1466.76    4.63   0
   8   1  -8 1474.79    4.02   0
  -1  -8  -8 1477.55    3.46   0
   1  -9  -8 1456.16    3.49   0
   8   1  -8 1527.20    3.44   0
   9  -1  -8 1532.45    8.08   0
   1  -9  -8 1470.49    3.53   0
   8   1  -8 1525.16    6.43   0
  -1  -8  -8 1426.69    3.80   0
   9  -1  -8 1558.79    3.41   0
  10  -1   8  799.79    2.77   0
   9   1   8  793.88    2.74   0
   9   1   8  767.76    2.84   0
   1 -10   8  755.49    2.66   0
  10  -1   8  863.54    2.80   0
   9   1   8  820.56    2.74   0
  10  -1   8  812.71    2.92   0
   1 -10   8  798.40    2.70   0
  -1  -9   8  809.74    2.74   0
  -1  10  -8  763.25    2.92   0
  10  -9  -8  762.36    5.29   0
   1   9  -8  798.94    2.76   0
  10  -9  -8  732.85    3.81   0
   1   9  -8  794.45    3.94   0
  10  -9  -8  792.42    3.82   0
   1   9  -8  787.32    3.99   0
  10  -9  -8  760.17    2.95   0
  -1  10  -8  772.20    2.53   0
   9 -10  -8  751.83    3.95   0
  10  -9  -8  766.14    3.03   0
   9 -10  -8  754.49    3.98   0
  10  -9  -8  742.65    5.33   0
   9 -10  -8  777.43    2.84   0
  -9  -1  -8  778.42    2.81   0
   4 -10   8 2371.50    4.31   0
   6   4   8 2405.18    4.58   0
  -6  10   8 2485.28    4.50   0
  -6  10   8 2563.70    5.23   0
  10  -4   8 2367.32    4.11   0
   6   4   8 2437.67    4.58   0
  10  -4   8 2504.44    4.83   0
  -4  -6   8 2478.04    4.33   0
   4 -10   8 2536.26    4.23   0
  10  -4   8 2492.81    4.29   0
   6   4   8 2553.75    4.30   0
  10  -6  -8 2563.58    4.73   0
  10  -6  -8 2472.89    4.69   0
  10  -6  -8 2421.76    5.50   0
  10  -6  -8 2593.97    4.53   0
   4   6  -8 2573.93    4.85   0
  -4  10  -8 2403.05    5.37   0
   4   6  -8 2396.47    4.23   0
   6 -10  -8 2419.24    4.16   0
   6 -10  -8 2461.02    5.26   0
  10  -6  -8 2493.80   11.35   0
  -4  10  -8 2440.35    4.23   0
  10  -6  -8 2473.33   11.34   0
  -6  -4  -8 2590.05    4.32   0
  10  -7   8  490.90    2.60   0
  -3  10   8  482.23    2.49   0
   7 -10   8  501.45    2.42   0
   3   7   8  498.47    2.89   0
  10  -7   8  515.72    2.54   0
   3   7   8  480.15    2.87   0
  -7  -3   8  494.74    2.67   0
  10  -7   8  501.83    2.63   0
   7 -10   8  481.94    2.61   0
   3   7   8  525.58    2.38   0
  10  -7   8  492.53    3.07   0
  10  -7   8  496.01    2.68   0
  -3  10   8  500.09    2.39   0
  10  -3  -8  461.17    3.49   0
   7   3  -8  468.41    3.33   0
   3 -10  -8  445.93    2.40   0
  -3  -7  -8  489.45    2.35   0
   7   3  -8  473.43    2.44   0
  10  -3  -8  483.50    4.56   0
   7   3  -8  462.82    2.28   0
  -3  -7  -8  484.30    2.63   0
  10  -3  -8  474.34    2.21   0
   3 -10  -8  487.97    2.26   0
   5   6   8   30.10    1.48   0
  11  -6   8   32.76    1.62   0
   5   6   8   31.76    1.55   0
  -6  -5   8   30.18    1.58   0
  11  -6   8   28.71    1.53   0
  -5  11   8   28.05    1.54   0
  11  -6   8   17.83    1.59   0
  11  -6   8   21.94    1.57   0
  11  -6   8   25.96    1.57   0
   5   6   8   32.85    1.53   0
  -5  11   8   28.27    1.56   0
   6 -11   8   33.27    1.62   0
   6 -11   8   24.86    1.61   0
  -5  -6  -8   16.78    1.53   0
  -6  11  -8   26.23    1.85   0
  11  -5  -8   21.33    2.72   0
  11  -5  -8   19.74    1.55   0
   5 -11  -8   23.40    1.60   0
  11  -5  -8   30.47    2.14   0
  11  -5  -8   19.93    2.63   0
   5 -11  -8   30.29    1.46   0
   6   5  -8   22.97    1.51   0
  11  -5  -8   28.24    1.50   0
  11  -5  -8   25.02    1.54   0
  -6  11  -8   21.70    1.82   0
   6   5  -8   23.53    1.58   0
   2  -1   9 5897.51    8.94   0
  -1  -1   9 5950.43    8.98   0
   1  -2   9 5768.13    8.90   0
  -1  -1   9 5859.51   10.23   0
  -1   2  -9 5653.32    8.84   0
  -2   1  -9 5865.61    8.72   0
   1   1  -9 6213.78    9.11   0
   1  -2  -9 5699.85    8.68   0
   2  -1  -9 6532.97    9.30   0
  -4   2   9  463.46    2.53   0
   2  -4   9  464.75    2.48   0
  -2  -2   9  451.32    2.79   0
   2   2   9  463.13    2.50   0
   2   2   9  484.85    2.66   0
  -2   4   9  475.83    3.11   0
  -2   4   9  506.77    3.75   0
   4  -2   9  472.98    2.34   0
   4  -2   9  496.06    2.53   0
  -2   4   9  484.63    2.44   0
  -2  -2   9  469.43    2.55   0
   2  -4   9  490.79    3.03   0
   2  -4   9  503.18    2.51   0
   2  -4  -9  501.83    3.94   0
  -2   4  -9  469.50    3.09   0
   4  -2  -9  470.67    2.57   0
  -2  -2  -9  485.94    2.47   0
  -2   4  -9  477.51    2.46   0
  -4   2  -9  469.99    2.52   0
  -4   2  -9  468.46    3.47   0
  -2  -2  -9  468.49    2.65   0
   2   2  -9  511.08    2.69   0
   2  -4  -9  487.67    3.03   0
  -2   4  -9  479.08    2.47   0
   2   2  -9  480.25    2.83   0
   2  -4  -9  470.31    2.48   0
  -2   4  -9  462.69    3.73   0
   2   2  -9  492.59    2.60   0
   5  -1   9 1462.69    3.81   0
   5  -1   9 1403.03    3.59   0
   4   1   9 1458.47    3.72   0
   1  -5   9 1402.09    3.57   0
   4   1   9 1410.69    3.63   0
  -1  -4   9 1456.39    3.72   0
   1  -5   9 1571.23    3.75   0
  -4   5   9 1477.20    5.56   0
  -1  -4   9 1502.16    4.33   0
   1  -5   9 1554.05    4.96   0
  -4   5   9 1459.97    3.72   0
  -4   5   9 1521.92    5.52   0
  -1   5  -9 1482.31    4.87   0
   1   4  -9 1580.32    4.36   0
   5  -4  -9 1406.97   10.38   0
  -1   5  -9 1485.81    3.67   0
  -1   5  -9 1457.75    3.66   0
   5  -4  -9 1547.67    3.74   0
  -5   1  -9 1535.72    3.83   0
   5  -4  -9 1494.11   10.58   0
   4  -5  -9 1439.85    5.47   0
  -4  -1  -9 1494.80    3.68   0
   5  -4  -9 1591.06    4.46   0
  -4  -1  -9 1453.41    7.49   0
   4  -5  -9 1424.99    3.66   0
   4  -5  -9 1511.37    5.75   0
   1   4  -9 1489.10    3.80   0
   1   4  -9 1478.04    3.75   0
  -1   5   9  103.93    2.39   0
  -5   1   9  107.94    1.53   0
   4  -5   9  110.09    2.02   0
  -4  -1   9  116.57    1.98   0
   1   4   9  109.03    1.77   0
   5  -4   9  108.96    1.71   0
   5  -4   9  114.49    2.38   0
   5  -4   9  106.91    1.58   0
  -5   1   9  107.77    2.12   0
   4  -5   9  118.73    1.59   0
  -1   5   9  109.98    1.64   0
   5  -4   9  109.63    1.97   0
  -4  -1   9  109.60    1.50   0
  -1   5   9  104.40    1.51   0
   4  -5   9  107.08    1.60   0
   1   4   9  115.73    1.57   0
   4   1  -9  112.87    1.55   0
  -1  -4  -9  103.24    1.88   0
   5  -1  -9  114.62    2.18   0
  -4   5  -9  112.03    1.96   0
  -1  -4  -9  115.42    1.62   0
   4   1  -9  120.87    1.78   0
  -5   4  -9  108.23    1.85   0
  -4   5  -9  109.17    1.58   0
   4   1  -9  383.02    2.67   0
   5  -1  -9  114.08    1.51   0
  -5   4  -9  106.46    1.70   0
   1  -5  -9  119.20    1.73   0
  -3  -3   9 1812.30    4.23   0
   6  -3   9 1825.81    4.16   0
   3   3   9 1863.51    4.40   0
   3  -6   9 2000.54    4.07   0
   6  -3   9 2062.53    4.37   0
  -3  -3   9 1863.24    4.25   0
  -3   6   9 1937.21    4.06   0
   3   3   9 1838.31    4.01   0
  -3   6   9 1860.33    4.88   0
   3  -6   9 1878.72    4.04   0
   3  -6   9 1934.50    6.11   0
   6  -3  -9 1923.24    4.03   0
   3  -6  -9 1896.89    4.81   0
  -3  -3  -9 1857.03    3.96   0
  -3   6  -9 1886.66    5.96   0
  -3   6  -9 1880.26    3.96   0
   6  -3  -9 1950.66    9.45   0
   3   3  -9 1821.87    4.18   0
   3   3  -9 1958.21    4.62   0
   3   3  -9 1823.85    4.32   0
   6  -3  -9 1934.97    9.69   0
  -3   6  -9 1847.49    5.63   0
   6  -3  -9 1950.82    4.29   0
  -3  -3  -9 1906.09    5.44   0
  -3   6  -9 1887.87    3.93   0
  -5   7   9  774.33    2.73   0
  -5   7   9  769.59    3.59   0
   2  -7   9  809.83    2.71   0
   7  -2   9  774.53    2.81   0
   2  -7   9  801.94    2.70   0
   7  -2   9  764.35    2.66   0
   5   2   9  774.27    2.75   0
  -2  -5   9  770.58    2.76   0
   2  -7   9  842.43    4.24   0
   5   2   9  838.84    2.78   0
  -2   7  -9  777.89    2.67   0
   5  -7  -9  845.64    6.38   0
  -5  -2  -9  770.08    2.73   0
   5  -7  -9  777.81    3.55   0
   7  -5  -9  805.50    3.08   0
   7  -5  -9  784.16    6.95   0
   5  -7  -9  792.77    6.50   0
   2   5  -9  765.80    2.99   0
   7  -5  -9  819.83    6.86   0
  -2   7  -9  825.26    2.75   0
   7  -5  -9  761.71    2.70   0
   2   5  -9  828.68    2.75   0
   5  -7  -9  755.55    2.70   0
   2   5  -9  782.00    3.22   0
  -2   7  -9  730.70    3.26   0
  -2   7  -9  802.61    4.18   0
   7  -5   9 2466.04    4.79   0
  -2   7   9 2326.03    4.78   0
  -2   7   9 2466.89    4.40   0
   2   5   9 2481.24    4.37   0
   7  -5   9 2399.09    4.67   0
   5  -7   9 2494.94    6.57   0
   5  -7   9 2390.54    4.46   0
  -5  -2   9 2315.49    4.98   0
   7  -5   9 2500.98    5.97   0
   2   5   9 2390.73    5.41   0
   5  -7   9 2517.57    4.59   0
  -7   2   9 2489.87    7.04   0
   7  -5   9 2426.84    6.26   0
   7  -5   9 2529.23    4.76   0
   7  -2  -9 2436.56    6.87   0
  -2  -5  -9 2296.62    4.92   0
  -2  -5  -9 2403.50    4.31   0
   5   2  -9 2471.72    4.92   0
   5   2  -9 2452.82    5.57   0
  -5   7  -9 2464.23    6.50   0
   2  -7  -9 2424.43    4.34   0
   7  -2  -9 2407.45    4.33   0
   5   2  -9 2415.38    4.39   0
   2  -7  -9 2334.28    4.65   0
   8  -1   9   78.59    1.51   0
   7   1   9   88.25    1.56   0
   8  -1   9   87.73    1.66   0
   1  -8   9   89.79    1.57   0
   1  -8   9   90.40    1.50   0
   7   1   9   84.02    1.43   0
  -1  -7   9   84.10    1.58   0
  -1   8  -9   84.81    2.07   0
   8  -7  -9   90.32    2.57   0
   8  -7  -9   84.97    2.64   0
   7  -8  -9   82.56    1.53   0
   8  -7  -9   80.65    1.55   0
   1   7  -9   82.16    1.52   0
  -1   8  -9   80.65    1.51   0
   7  -8  -9   83.84    2.38   0
  -1   8  -9   96.33    1.60   0
   8  -7  -9   90.62    1.71   0
   7  -8  -9   91.45    2.43   0
   7  -8  -9   84.13    1.57   0
   7  -8  -9   89.74    2.23   0
   8  -7  -9   97.52    1.75   0
   8  -7  -9   86.19    1.53   0
  -8   1  -9   99.93    1.57   0
   1   7  -9   87.93    1.87   0
   1   7  -9   88.83    1.57   0
  -7  -1  -9   96.11    1.52   0
  -4   8   9  281.84    1.96   0
   4  -8   9  275.16    1.95   0
   8  -4   9  309.50    2.12   0
  -4   8   9  280.56    2.16   0
   8  -4   9  264.52    1.99   0
   4  -8   9  271.80    1.91   0
   4   4   9  262.94    1.98   0
  -4  -4   9  279.49    2.01   0
   4   4   9  264.44    1.92   0
   4   4   9  265.50    2.15   0
   4  -8   9  281.05    3.43   0
   4   4  -9  262.25    2.24   0
   8  -4  -9  271.43    1.96   0
  -4   8  -9  291.86    3.31   0
   8  -4  -9  278.24    3.84   0
   4  -8  -9  262.22    1.94   0
   8  -4  -9  273.78    3.80   0
   8  -4  -9  270.66    1.97   0
  -4   8  -9  264.92    2.39   0
   4   4  -9  288.46    1.91   0
  -4  -4  -9  267.72    1.86   0
   4   4  -9  278.47    2.03   0
   4  -8  -9  277.97    2.15   0
  -4   8  -9  276.12    1.98   0
  -4  -4  -9  263.19    2.53   0
   8  -7   9  509.26    2.81   0
   7  -8   9  505.23    3.19   0
   7  -8   9  506.94    2.38   0
   8  -7   9  494.18    2.87   0
   8  -7   9  537.91    3.43   0
   1   7   9  511.59    3.25   0
  -7  -1   9  506.40    2.76   0
   8  -7   9  515.54    2.49   0
  -8   1   9  520.45    3.04   0
  -1   8   9  545.88    2.29   0
  -1   8   9  512.04    2.33   0
   8  -7   9  491.15    2.39   0
   7  -8   9  525.84    2.45   0
   1   7   9  529.93    3.24   0
   1   7   9  502.56    2.26   0
   8  -1  -9  519.28    2.92   0
   7   1  -9  522.84    2.67   0
  -1  -7  -9  547.87    2.35   0
   7   1  -9  511.10    3.42   0
  -1  -7  -9  513.06    2.38   0
   8  -1  -9  504.11    2.04   0
   7   1  -9  497.50    2.17   0
   1  -8  -9  496.87    2.27   0
   1  -8  -9  488.61    2.36   0
   8  -1  -9  528.26    3.57   0
   3  -9   9   42.58    1.49   0
   9  -3   9   42.09    1.47   0
   6   3   9   41.19    1.40   0
   9  -3   9   47.57    1.54   0
  -6   9   9   46.02    1.60   0
  -3  -6   9   44.81    1.47   0
   3  -9   9   40.60    1.35   0
  -6   9   9   39.60    1.78   0
   6   3   9   46.72    1.46   0
   6   3   9   45.55    1.38   0
   3   6  -9   40.32    1.46   0
   3   6  -9   43.42    1.46   0
   6  -9  -9   41.32    1.08   0
   9  -6  -9   42.57    1.32   0
   3   6  -9   45.88    1.74   0
  -3   9  -9   41.01    1.47   0
   9  -6  -9   49.21    1.70   0
  -6  -3  -9   46.99    1.47   0
   6  -9  -9   79.02    1.67   0
  -3   9  -9   41.19    1.16   0
   9  -6   9   52.29    1.47   0
   9  -6   9   51.65    1.47   0
  -6  -3   9   45.86    1.52   0
   9  -6   9   46.53    1.50   0
   6  -9   9   34.32    1.46   0
   3   6   9   42.43    1.44   0
   6  -9   9   47.09    1.44   0
   3   6   9   44.50    1.76   0
   9  -6   9   37.21    1.76   0
  -3   9   9   41.15    1.41   0
   3   6   9   44.33    1.71   0
   6  -9   9   43.43    2.44   0
  -3   9   9   38.97    1.48   0
   6   3  -9   49.01    1.53   0
   3  -9  -9   34.17    1.41   0
  -3  -6  -9   39.31    1.48   0
   6   3  -9   41.86    1.80   0
   3  -9  -9   34.49    1.52   0
   9  -3  -9   37.20    2.15   0
   9  -3  -9   44.47    1.41   0
   6   3  -9   39.78    1.44   0
  -3  -6  -9   42.02    1.66   0
   2 -10   9   72.67    1.63   0
   8   2   9   90.45    1.67   0
  10  -2   9   72.91    1.49   0
  10  -2   9   84.86    1.66   0
  10  -2   9   70.60    1.63   0
   8   2   9   75.38    1.59   0
   8   2   9   73.69    1.66   0
  -2  -8   9   75.23    1.50   0
   2 -10   9   78.29    1.49   0
  10  -8  -9   80.19    1.81   0
  10  -8  -9   78.60    1.72   0
   8 -10  -9   79.65    1.73   0
  -2  10  -9   81.35    1.70   0
   8 -10  -9   81.51    2.17   0
  10  -8  -9   73.54    1.89   0
   2   8  -9   79.21    1.64   0
  -2  10  -9   91.54    1.66   0
  10  -8  -9   77.77    1.74   0
   2   8  -9   75.67    2.02   0
  -8  -2  -9   94.00    1.67   0
  10  -5   9  307.44    2.15   0
  10  -5   9  300.16    2.02   0
   5   5   9  305.42    2.14   0
  -5  -5   9  305.10    1.93   0
   5   5   9  300.55    2.09   0
  -5  10   9  309.75    2.02   0
   5 -10   9  295.88    1.95   0
   5 -10   9  289.81    2.04   0
  10  -5   9  300.66    2.02   0
  10  -5   9  299.30    2.25   0
  -5  10   9  281.29    2.27   0
  10  -5   9  303.89    2.15   0
   5   5   9  310.50    2.01   0
   5   5  -9  295.01    2.01   0
  -5  -5  -9  326.32    1.99   0
   5   5  -9  293.33    2.23   0
  10  -5  -9  300.31    5.03   0
  -5  -5  -9  286.40    2.70   0
  10  -5  -9  283.20    2.70   0
  -5  10  -9  310.36    2.05   0
   5   5  -9  308.36    2.28   0
  10  -5  -9  299.67    1.96   0
   5 -10  -9  303.26    1.91   0
  -5  10  -9  298.39    2.48   0
   5 -10  -9  287.96    2.34   0
  10  -5  -9  296.06    2.00   0
  10  -5  -9  289.66    5.03   0
  -8  -2   9   46.94    1.62   0
  10  -8   9   39.94    1.64   0
   2   8   9   35.38    1.89   0
  10  -8   9   42.99    1.77   0
   2   8   9   43.64    1.57   0
  -2  10   9   39.64    1.43   0
  -2  10   9   42.28    1.68   0
   8 -10   9   41.31    2.47   0
   8 -10   9   40.53    2.51   0
  10  -8   9   45.90    1.89   0
   2   8   9   36.76    1.90   0
  10  -8   9   37.24    1.67   0
   8 -10   9   37.25    1.82   0
   8 -10   9   37.99    1.56   0
  10  -8   9   45.66    1.89   0
  10  -2  -9   42.89    2.01   0
   2 -10  -9   39.61    1.58   0
  -2  -8  -9   35.65    1.60   0
  -2  -8  -9   38.03    1.72   0
   8   2  -9   38.08    1.66   0
  10  -2  -9   37.95    3.69   0
   2 -10  -9   48.43    1.50   0
  10  -2  -9   43.69    1.49   0
   8   2  -9   37.66    2.24   0
  10  -2  -9   40.72    3.72   0
   8   2  -9   37.70    1.52   0
   4 -11   9   49.22    1.67   0
  -4  -7   9   61.83    1.66   0
  -7  11   9   61.24    1.99   0
  11  -4   9   51.50    1.65   0
   7   4   9   60.80    1.69   0
   4 -11   9   56.75    1.34   0
  -7  11   9   66.44    1.56   0
  11  -4   9   63.41    1.62   0
   7   4   9   48.59    1.60   0
  11  -4   9   68.37    1.91   0
   7   4   9   60.26    1.53   0
  -7  -4  -9   67.63    1.68   0
  -4  11  -9   59.14    1.63   0
  -4  11  -9   23.79    1.75   0
  11  -7  -9   53.18    1.70   0
  11  -7  -9   48.77    1.89   0
   7 -11  -9   53.91    1.64   0
  11  -7  -9   59.41    1.70   0
  11  -7  -9   63.09    1.65   0
   7 -11  -9   52.21    1.78   0
   4   7  -9   67.86    1.65   0
   4   7  -9   64.54    2.09   0
  11  -7   9  136.14    1.85   0
  11  -7   9  123.12    2.15   0
   7 -11   9  138.16    1.85   0
  11  -7   9  123.34    2.05   0
  11  -7   9  119.51    1.73   0
   4   7   9   -5.10    1.51   0
  -4  11   9  125.04    1.93   0
   4   7   9  132.39    1.78   0
  -7  -4   9  125.37    1.93   0
  11  -7   9  123.83    1.84   0
   7 -11   9  139.94    1.84   0
   4   7   9  137.63    2.01   0
  -4  11   9  119.54    1.76   0
  11  -4  -9  124.11    3.22   0
   4 -11  -9  126.50    1.88   0
  -4  -7  -9  145.09    1.87   0
  11  -4  -9  124.54    3.19   0
  11  -4  -9  111.58    1.67   0
  11  -4  -9  139.67    1.84   0
  11  -4  -9  122.12    1.77   0
   7   4  -9  125.64    1.86   0
  11  -4  -9  123.80    3.29   0
   4 -11  -9  133.28    1.77   0
   7   4  -9  133.05    1.83   0
  -4  -7  -9  126.14    2.17   0
   1   0  10  209.20    1.97   0
   1   0  10  218.75    2.21   0
  -1   1  10  223.97    2.95   0
   1   0  10  213.39    2.57   0
   0  -1  10  213.28    2.19   0
  -1   1  10  213.86    2.25   0
  -1   1  10  222.39    2.21   0
   0  -1  10  210.96    2.24   0
   1  -1 -10  221.33    2.27   0
   1  -1 -10  229.49    2.30   0
   0   1 -10  223.43    2.16   0
  -1   0 -10  220.21    2.19   0
  -2   0  10 1646.32    4.62   0
   0   2  10 1599.71    5.27   0
   2  -2  10 1753.88    4.68   0
  -2   0  10 1701.47    6.60   0
   2  -2  10 1563.97    4.92   0
   0   2  10 1662.53    5.13   0
   0   2  10 1609.87    4.76   0
   0  -2 -10 1639.62    5.11   0
  -2   2 -10 1670.75    4.85   0
   0  -2 -10 1667.07    5.31   0
  -2   2 -10 1653.49    5.05   0
   2   0 -10 1660.57    4.53   0
   2   0 -10 1745.08    6.71   0
   1  -3  10  400.95    2.70   0
   1  -3  10  393.11    2.45   0
   3  -1  10  396.19    2.47   0
   2   1  10  408.96    2.44   0
  -1  -2  10  397.41    2.59   0
   2   1  10  365.59    2.49   0
  -2   3  10  392.13    3.13   0
  -3   2  10  387.90    2.62   0
  -1  -2  10  387.01    2.57   0
  -2   3  10  410.92    2.47   0
  -2   3  10  417.70    3.43   0
   3  -1  10  424.99    2.52   0
  -1   3 -10  396.46    2.83   0
  -2  -1 -10  415.30    2.51   0
   1   2 -10  434.51    2.70   0
   2  -3 -10  399.65    3.49   0
  -3   1 -10  392.63    2.47   0
  -1   3 -10  380.90    2.41   0
  -1   3 -10  439.65    2.57   0
   1   2 -10  417.83    2.54   0
   2  -3 -10  408.07    3.01   0
   2  -3 -10  409.81    2.45   0
  -2  -1 -10  398.82    2.55   0
   3  -2 -10  400.91    2.68   0
   1   2 -10  424.51    2.57   0
   3  -2 -10  407.63    2.52   0
   4   0  10 3057.30    5.30   0
   4   0  10 2703.82    5.13   0
   0  -4  10 2682.92    5.16   0
  -4   4  10 3213.63   11.11   0
   0  -4  10 2909.32    6.10   0
  -4   4  10 2988.73    6.58   0
   4  -4 -10 3174.94    6.74   0
   0   4 -10 2827.13    5.18   0
  -4   0 -10 3000.78    5.25   0
   4  -4 -10 2923.66    5.13   0
   0   4 -10 3039.13    6.19   0
   0   4 -10 3118.82    5.36   0
   3  -4  10  184.84    1.99   0
   4  -3  10  219.94    1.94   0
   1   3  10  174.67    2.13   0
   3  -4  10  196.42    1.82   0
  -1   4  10  172.66    1.75   0
  -4   1  10  186.84    2.83   0
  -3  -1  10  172.66    2.18   0
   4  -3  10  181.05    1.82   0
   4  -3  10  195.01    3.06   0
   3  -4  10  183.48    1.81   0
  -1   4  10  177.09    2.41   0
   1   3  10  191.53    1.79   0
  -4   1  10  184.56    1.74   0
  -3  -1  10  186.95    1.72   0
  -1   4  10  187.34    1.91   0
  -4   3 -10  183.84    2.08   0
  -3   4 -10  180.02    1.97   0
  -1  -3 -10  184.08    1.80   0
   1  -4 -10  196.74    2.41   0
  -4   3 -10  187.87    1.83   0
  -1  -3 -10  186.27    2.01   0
   1  -4 -10  196.30    1.96   0
   3   1 -10  197.47    2.02   0
  -3   4 -10  193.01    1.81   0
   4  -1 -10  195.62    2.85   0
   3   1 -10  190.90    1.77   0
   4  -1 -10  201.90    1.77   0
  -3   5  10  571.48    4.14   0
   5  -2  10  647.55    2.67   0
   5  -2  10  551.49    2.47   0
   3   2  10  549.06    2.64   0
  -5   3  10  589.25    2.71   0
   3   2  10  590.26    2.52   0
  -2  -3  10  564.91    2.65   0
  -3   5  10  590.20    3.20   0
  -3   5  10  559.26    2.48   0
   2  -5  10  559.59    2.47   0
   2  -5  10  576.76    2.53   0
   2  -5  10  575.58    3.38   0
  -2  -3  10  566.90    2.83   0
  -2   5 -10  557.46    3.33   0
   3  -5 -10  587.62    3.35   0
  -2   5 -10  588.04    2.56   0
  -5   2 -10  554.24    4.29   0
   5  -3 -10  605.49    2.51   0
   2   3 -10  611.60    2.72   0
   3  -5 -10  598.20    4.10   0
   5  -3 -10  625.31    2.76   0
   3  -5 -10  548.94    2.48   0
   2   3 -10  576.88    2.67   0
   2   3 -10  588.23    2.69   0
  -3  -2 -10  582.28    2.53   0
  -2   5 -10  560.34    2.46   0
   0   5  10  517.21    3.34   0
   5  -5  10  524.67    2.76   0
   5  -5  10  574.51    2.53   0
  -5   0  10  537.13    3.17   0
   0   5  10  501.60    2.32   0
   5  -5  10  532.15    2.86   0
  -5   0  10  524.72    2.20   0
   0   5  10  524.30    2.49   0
   5   0 -10  536.72    3.26   0
   0  -5 -10  540.27    2.55   0
  -5   5 -10  569.27    2.81   0
   5   0 -10  562.93    2.42   0
  -5   5 -10  528.47    2.60   0
  -1  -5  10  464.74    2.30   0
  -5   6  10  442.99    2.26   0
   1  -6  10  463.13    2.28   0
   6  -1  10  447.91    2.26   0
   6  -1  10  456.77    2.24   0
   5   1  10  456.64    2.29   0
   1  -6  10  433.87    2.26   0
  -1  -5  10  459.65    2.52   0
   5   1  10  445.01    2.29   0
   1  -6  10  476.53    3.08   0
  -5   6  10  482.94    3.31   0
  -1   6 -10  470.52    2.87   0
  -5  -1 -10  451.81    2.30   0
   5  -6 -10  456.84    3.32   0
   5  -6 -10  491.51    3.40   0
   6  -5 -10  474.54    6.00   0
   6  -5 -10  475.44    2.63   0
  -1   6 -10  443.32    2.30   0
  -1   6 -10  465.50    2.27   0
   6  -5 -10  451.34    2.25   0
   1   5 -10  452.31    2.32   0
   6  -5 -10  445.64    6.03   0
  -6   1 -10  456.49    2.34   0
   5  -6 -10  470.42    2.31   0
   1   5 -10  456.05    2.54   0
   1   5 -10  435.82    2.23   0
  -4  -2  10  354.09    2.27   0
   2   4  10  337.52    2.25   0
   6  -4  10  325.59    2.11   0
   6  -4  10  357.21    2.12   0
  -2   6  10  336.48    2.38   0
   6  -4  10  366.24    2.90   0
   4  -6  10  354.44    2.06   0
  -4  -2  10  336.65    1.86   0
  -2   6  10  356.20    4.76   0
  -2   6  10  320.55    2.04   0
   2   4  10  337.46    2.07   0
   6  -4  10  350.18    2.08   0
  -6   2  10  357.25    3.45   0
   4  -6  10  341.34    1.88   0
   4  -6  10  351.71    2.59   0
   4   2 -10  362.18    2.10   0
   2  -6 -10  335.84    2.41   0
  -4   6 -10  354.22    3.13   0
   6  -2 -10  354.19    3.52   0
  -2  -4 -10  352.13    2.09   0
  -4   6 -10  346.46    2.66   0
  -2  -4 -10  329.74    2.37   0
   4   2 -10  348.40    2.22   0
  -4   6 -10  371.04    2.11   0
   6  -2 -10  360.23    2.08   0
  -4   6 -10  334.78    2.04   0
   4   2 -10  357.06    2.35   0
   7   0  10  725.24    2.66   0
   7   0  10  669.98    2.54   0
   0  -7  10  749.16    3.45   0
   0  -7  10  706.17    2.61   0
   7  -7 -10  737.00    2.66   0
   0   7 -10  730.89    2.65   0
   0   7 -10  710.01    2.59   0
   7  -7 -10  765.48    3.62   0
   7  -7 -10  696.65    4.60   0
  -7   0 -10  736.59    2.65   0
   0   7 -10  725.11    3.36   0
  -4   7  10  667.93    3.02   0
   7  -3  10  653.99    2.61   0
   7  -3  10  627.55    2.55   0
   3  -7  10  654.38    2.50   0
  -4   7  10  672.33    2.52   0
  -3  -4  10  633.21    2.57   0
  -3  -4  10  673.88    2.69   0
   4   3  10  664.59    2.52   0
   3  -7  10  622.79    2.47   0
   3  -7  10  699.06    4.03   0
   4   3  10  647.04    2.61   0
  -4  -3 -10  627.82    2.43   0
  -3   7 -10  667.73    3.76   0
   4  -7 -10  661.71    3.01   0
  -3   7 -10  692.70    2.56   0
   7  -4 -10  641.22    2.62   0
   3   4 -10  636.26    2.88   0
   3   4 -10  643.88    2.53   0
  -4  -3 -10  634.59    3.72   0
   7  -4 -10  693.21    2.52   0
  -3   7 -10  604.79    2.38   0
   3   4 -10  637.20    2.64   0
  -3   7 -10  643.77    3.25   0
  -7   1  10    5.35    1.53   0
   6  -7  10    4.36    1.29   0
   7  -6  10    3.57    1.47   0
  -1   7  10    6.43    2.09   0
   6  -7  10    6.67    1.28   0
  -6  -1  10    2.76    1.27   0
  -1   7  10    4.08    1.26   0
   1   6  10    2.86    1.55   0
   1   6  10    4.13    1.30   0
   7  -6  10    1.41    1.60   0
  -1   7  10    1.79    1.24   0
   7  -6  10    6.04    1.29   0
   1   6  10   11.67    1.24   0
   6  -7  10    5.43    1.27   0
   7  -6  10    4.78    1.26   0
   7  -6  10    8.98    1.27   0
  -1   7  10   11.04    2.38   0
   7  -1 -10    4.42    1.63   0
  -1  -6 -10    2.95    1.30   0
   1  -7 -10    1.27    1.24   0
   6   1 -10    2.17    1.47   0
  -1  -6 -10    2.68    1.23   0
   6   1 -10    4.19    1.54   0
   7  -1 -10    6.53    1.22   0
   6   1 -10    7.10    1.19   0
   1  -7 -10    2.65    1.19   0
   2  -8  10  346.49    2.03   0
   8  -2  10  321.79    1.74   0
   6   2  10  349.59    2.04   0
   8  -2  10  339.92    2.13   0
  -6   8  10  347.12    2.02   0
  -6   8  10  348.62    2.71   0
   6   2  10  352.29    2.05   0
   2  -8  10  357.69    1.95   0
   2  -8  10  350.78    3.23   0
  -2  -6  10  336.83    2.04   0
  -6  -2 -10  360.67    2.02   0
   6  -8 -10  360.80    6.18   0
  -2   8 -10  339.55    3.19   0
   2   6 -10  339.28    2.23   0
   6  -8 -10  338.15    6.16   0
   6  -8 -10  342.93    1.99   0
   2   6 -10  316.29    2.20   0
  -2   8 -10  355.56    2.01   0
   2   6 -10  326.85    2.03   0
   6  -8 -10  338.74    2.72   0
   8  -6 -10  380.41    2.30   0
  -2   8 -10  322.14    2.22   0
  -2   8 -10  331.29    1.96   0
   6  -8 -10  325.13    2.05   0
   8  -6 -10  356.64    2.11   0
   8  -5  10  205.03    1.84   0
   3   5  10  206.50    1.97   0
   5  -8  10  204.66    1.81   0
  -5  -3  10  205.29    1.86   0
   5  -8  10  210.79    2.66   0
   8  -5  10  218.76    2.14   0
   3   5  10  205.68    1.90   0
   5  -8  10  196.28    1.76   0
  -3   8  10  201.77    1.77   0
  -3   8  10  204.38    1.91   0
   8  -5  10  212.19    1.85   0
   3   5  10  201.76    1.80   0
   8  -5  10  206.16    1.87   0
   5   3 -10  197.61    1.85   0
   3  -8 -10  192.94    1.92   0
   3  -8 -10  213.55    1.81   0
  -3  -5 -10  210.04    1.82   0
   8  -3 -10  209.29    3.11   0
  -5   8 -10  219.26    2.45   0
   5   3 -10  205.90    2.29   0
  -5   8 -10  207.44    1.83   0
   8  -3 -10  208.06    1.73   0
   5   3 -10  219.69    1.80   0
  -3  -5 -10  194.22    2.24   0
   0   8  10   26.79    2.49   0
  -8   0  10   25.19    1.53   0
   8  -8  10   29.62    1.42   0
   8  -8  10   30.78    1.57   0
   0   8  10   29.89    1.46   0
   8  -8  10   26.46    1.48   0
   0   8  10   29.18    2.20   0
   0   8  10   20.55    1.53   0
   8   0 -10   27.18    1.87   0
   0  -8 -10   32.56    1.55   0
   0  -8 -10   35.02    1.44   0
   8   0 -10   30.40    1.29   0
   8   0 -10   27.41    2.05   0
   9  -1  10  116.39    1.73   0
   1  -9  10  117.26    1.55   0
   9  -1  10  117.73    1.55   0
   8   1  10  123.73    1.69   0
   1  -9  10  130.01    1.70   0
   8   1  10  119.92    1.62   0
   9  -1  10  133.43    1.65   0
   8   1  10  122.34    1.61   0
  -1  -8  10  121.03    1.37   0
   1   8 -10  134.38    1.73   0
  -1   9 -10  123.61    2.48   0
   1   8 -10  115.93    1.56   0
   9  -8 -10  124.45    3.88   0
   8  -9 -10  120.24    2.82   0
   8  -9 -10  122.18    2.31   0
   9  -8 -10  117.97    2.20   0
   9  -8 -10  114.91    1.71   0
   8  -9 -10  120.31    1.68   0
  -9   1 -10  118.72    1.76   0
  -1   9 -10  125.28    1.57   0
   9  -8 -10  122.16    3.94   0
   9  -8 -10  127.93    1.68   0
   8  -9 -10  122.99    1.73   0
   9  -8 -10  123.74    2.20   0
   1   8 -10  137.91    2.17   0
  -8  -1 -10  127.78    1.69   0
   8  -9 -10  128.00    2.96   0
   4  -9  10  100.77    1.60   0
  -5   9  10  108.57    1.69   0
   9  -4  10   95.74    1.62   0
   9  -4  10  110.09    1.63   0
   5   4  10   97.15    1.63   0
  -5   9  10   92.04    1.51   0
  -4  -5  10   94.47    1.59   0
   4  -9  10  107.60    3.61   0
   4  -9  10   95.58    1.52   0
   5   4  10  109.30    1.58   0
   5   4  10   97.53    1.59   0
  -5  -4 -10  108.69    1.26   0
   4   5 -10  104.32    1.62   0
   5  -9 -10  101.68    1.71   0
   5  -9 -10   98.59    1.51   0
   4   5 -10  105.34    1.63   0
   9  -5 -10  104.53    1.58   0
  -5  -4 -10  102.45    2.30   0
  -4   9 -10  102.45    1.97   0
  -4   9 -10  107.89    1.58   0
   9  -5 -10   98.17    1.55   0
   4   5 -10   93.28    1.62   0
   2   7  10   27.12    1.43   0
   9  -7  10   50.82    1.59   0
   2   7  10   22.06    1.71   0
  -7  -2  10   21.00    1.75   0
   7  -9  10   24.98    1.52   0
   7  -9  10   22.51    1.54   0
   9  -7  10   22.47    1.48   0
  -2   9  10   23.44    1.52   0
   9  -7  10   21.60    1.54   0
  -2   9  10   26.99    1.31   0
   2   7  10   23.06    1.65   0
   9  -7  10   24.48    1.84   0
   7  -9  10   24.77    2.10   0
   2  -9 -10   22.74    1.50   0
   9  -2 -10   24.44    1.91   0
  -2  -7 -10   24.19    1.53   0
   7   2 -10   24.58    1.86   0
   7   2 -10   27.16    1.59   0
  -2  -7 -10   24.58    1.44   0
   7   2 -10   18.65    1.41   0
   9  -2 -10   20.08    1.45   0
   2  -9 -10   16.53    1.42   0
   3 -10  10  119.09    1.68   0
  10  -3  10  109.10    1.93   0
  -7  10  10  117.23    1.74   0
   7   3  10  117.86    1.74   0
  10  -3  10  118.50    1.74   0
  -3  -7  10  106.52    1.79   0
   7   3  10  129.45    1.69   0
   7   3  10  103.09    1.75   0
  -7  10  10  119.56    2.09   0
  10  -3  10  111.08    1.62   0
   3 -10  10  120.15    1.67   0
  -7  -3 -10  116.12    1.82   0
  -3  10 -10  123.71    1.76   0
   7 -10 -10  113.74    1.71   0
  10  -7 -10  112.61    1.80   0
   7 -10 -10  117.46    2.19   0
  -3  10 -10  117.41    2.12   0
  10  -7 -10  127.64    1.81   0
  10  -7 -10  115.08    2.04   0
   3   7 -10  110.85    1.77   0
   3   7 -10  117.33    1.84   0
  10  -7 -10  129.54    1.73   0
   3   7 -10  116.82    1.79   0
   4   6  10  371.02    2.03   0
  -4  10  10  386.10    2.13   0
  10  -6  10  376.33    2.28   0
  10  -6  10  356.87    2.20   0
   4   6  10  370.78    2.51   0
  -4  10  10  380.18    2.50   0
   6 -10  10  365.34    2.13   0
   4   6  10  387.89    2.33   0
  -6  -4  10  367.70    2.27   0
   6 -10  10  358.82    2.18   0
  10  -6  10  366.39    2.78   0
  10  -6  10  384.19    2.39   0
  -4  -6 -10  381.65    2.64   0
  10  -4 -10  379.34    4.65   0
  -4  -6 -10  389.96    2.16   0
  10  -4 -10  382.08    4.55   0
   6   4 -10  364.99    2.69   0
   4 -10 -10  382.23    2.37   0
   6   4 -10  380.75    2.28   0
   4 -10 -10  399.19    2.15   0
  10  -4 -10  369.06    2.14   0
  10  -4 -10  382.64    2.07   0
   6   4 -10  360.72    2.19   0
   1   9  10  679.23    4.68   0
  10  -9  10  673.41    3.41   0
 -10   1  10  680.62    3.60   0
   1   9  10  691.07    2.65   0
   9 -10  10  667.86    2.81   0
   9 -10  10  696.67    2.80   0
  10  -9  10  691.00    3.27   0
   9 -10  10  681.78    4.00   0
  -9  -1  10   97.74    1.79   0
  -1  10  10  668.95    2.70   0
  -1  10  10  663.43    2.50   0
   1   9  10  666.99    2.52   0
  10  -9  10  657.42    2.83   0
   1   9  10  700.20    4.77   0
   9 -10  10  683.05    4.10   0
  10  -9  10  705.68    2.90   0
   9   1 -10  664.12    3.33   0
  -1  -9 -10  716.31    2.67   0
  10  -1 -10  659.05    3.38   0
   1 -10 -10  684.49    2.72   0
   1 -10 -10  722.93    2.74   0
  -1  -9 -10  694.59    2.81   0
  10  -1 -10  718.97    2.61   0
   9   1 -10  685.80    2.37   0
   5 -11  10  263.15    2.04   0
  11  -5  10  239.96    1.99   0
   6   5  10  268.41    2.14   0
  11  -5  10  276.80    2.04   0
  11  -5  10  254.89    2.20   0
  -5  -6  10  269.04    2.08   0
  -6  11  10  261.01    2.45   0
  11  -5  10  251.84    2.24   0
  11  -5  10  254.61    2.13   0
   5 -11  10  259.15    2.11   0
   6   5  10  249.23    2.08   0
  -6  11  10  254.77    2.25   0
   6   5  10  262.92    2.06   0
   5   6 -10  250.43    2.11   0
  -6  -5 -10  264.01    2.05   0
   6 -11 -10  255.64    2.24   0
  11  -6 -10  234.63    2.07   0
  -5  11 -10  259.44    2.52   0
   6 -11 -10  257.00    1.86   0
  11  -6 -10  242.27    1.94   0
  -5  11 -10  244.89    2.11   0
   5   6 -10  262.49    1.97   0
  11  -6 -10  254.03    2.10   0
  11  -6 -10  245.29    2.56   0
   1   2  11 5194.57    8.10   0
   3  -2  11 5097.03    7.65   0
   1   2  11 5277.95    7.79   0
  -1   3  11 5140.62    7.46   0
  -3   1  11 5401.60    7.60   0
  -2  -1  11 5406.51    7.59   0
   2  -3  11 5094.90    7.48   0
   3  -2  11 5372.69    7.58   0
   2  -3  11 5342.77    8.40   0
  -1  -2 -11 5111.43    7.71   0
   2   1 -11 5191.35    7.63   0
  -3   2 -11 5431.67    9.11   0
   1  -3 -11 5493.72    9.18   0
  -3   2 -11 5429.05    7.84   0
  -1  -2 -11 5187.29    8.30   0
  -2   3 -11 5081.72    7.77   0
  -2   3 -11 5538.15    8.50   0
   3  -1 -11 5331.73    7.68   0
  -3   4  11  352.37    2.15   0
   4  -1  11  360.40    2.18   0
   4  -1  11  359.14    2.21   0
   3   1  11  356.40    2.25   0
  -1  -3  11  345.63    2.29   0
   3   1  11  349.44    2.21   0
  -3   4  11  364.08    2.87   0
  -4   3  11  337.35    2.54   0
  -3   4  11  372.57    3.31   0
   1  -4  11  361.52    2.22   0
  -1  -3  11  367.22    2.34   0
   1  -4  11  366.99    2.52   0
  -3  -1 -11  340.64    2.22   0
  -1   4 -11  370.15    2.55   0
   3  -4 -11  353.77    1.99   0
   1   3 -11  347.94    2.28   0
   3  -4 -11  378.20    3.23   0
  -4   1 -11  349.18    2.00   0
  -3  -1 -11  362.00    2.26   0
  -1   4 -11  352.17    2.19   0
   4  -3 -11  357.03    2.17   0
   1   3 -11  381.28    2.26   0
  -4   1 -11  375.07    2.22   0
  -4   1 -11  368.99    3.50   0
   1   3 -11  355.15    2.32   0
  -1   4 -11  354.44    2.15   0
   4  -3 -11  366.90    2.56   0
   3  -4 -11  371.44    2.96   0
   3  -5  11   15.47    0.93   0
   5  -3  11   17.26    1.39   0
   2   3  11   12.95    1.36   0
  -2   5  11   11.90    1.66   0
   5  -3  11   14.01    1.26   0
  -2   5  11   20.01    1.82   0
  -3  -2  11    9.80    1.20   0
  -5   2  11   11.74    1.25   0
   2   3  11   14.00    1.30   0
   3  -5  11   17.55    1.27   0
  -2   5  11   20.24    1.30   0
  -3  -2  11   14.96    1.41   0
   3  -5  11   44.75    1.55   0
  -2  -3 -11   19.03    1.29   0
  -3   5 -11   15.13    1.37   0
   2  -5 -11   14.60    1.67   0
  -3   5 -11   14.52    1.24   0
  -5   3 -11   12.03    1.31   0
   2  -5 -11   14.43    1.42   0
   5  -2 -11   18.35    3.07   0
   3   2 -11   16.82    1.42   0
   3   2 -11   19.02    1.37   0
  -3   5 -11   19.76    1.85   0
  -3   5 -11   43.88    1.40   0
   5  -2 -11   11.49    0.91   0
  -5   3 -11   14.62    1.60   0
   3   2 -11   14.76    1.30   0
   2  -6  11  548.88    2.38   0
  -4   6  11  567.52    3.27   0
   6  -2  11  555.60    2.39   0
   4   2  11  557.89    2.45   0
   4   2  11  539.64    2.41   0
   2  -6  11  557.46    2.34   0
  -4   6  11  576.72    4.06   0
  -2  -4  11  577.01    2.58   0
  -4   6  11  539.03    2.37   0
   2  -6  11  586.94    3.25   0
  -2  -4  11  547.38    2.47   0
   6  -2  11  560.26    2.48   0
   4  -6 -11  599.32    4.12   0
  -4  -2 -11  584.63    2.43   0
  -2   6 -11  608.57    2.44   0
  -2   6 -11  563.23    3.21   0
   4  -6 -11  577.43    2.41   0
  -2   6 -11  544.72    2.33   0
   6  -4 -11  598.02    2.42   0
   2   4 -11  573.09    2.48   0
   4  -6 -11  567.57    3.28   0
   2   4 -11  570.13    2.47   0
   6  -4 -11  565.67    2.59   0
   2   4 -11  559.48    2.57   0
  -4  -2 -11  564.27    3.76   0
   5  -6  11 1667.45    4.68   0
  -6   1  11 1655.92    5.63   0
   1   5  11 1629.14    3.76   0
   1   5  11 1578.29    4.80   0
  -1   6  11 1678.26    3.99   0
   5  -6  11 1729.68    3.87   0
  -5  -1  11 1606.38    4.50   0
   6  -5  11 1718.60    3.96   0
   6  -5  11 1825.06    4.02   0
   5  -6  11 1588.94    3.93   0
  -5  -1  11 1610.66    3.68   0
   6  -5  11 1716.86    6.41   0
  -1   6  11 1568.19    3.62   0
   6  -5  11 1662.68    4.15   0
  -1   6  11 1654.16    6.49   0
   1  -6 -11 1632.79    3.76   0
  -1  -5 -11 1592.28    3.77   0
  -5   6 -11 1586.85    4.75   0
   6  -1 -11 1666.77    5.61   0
   1  -6 -11 1625.99    3.97   0
  -6   5 -11 1594.55    4.38   0
  -1  -5 -11 1624.34    4.05   0
   5   1 -11 1624.80    4.50   0
   6  -1 -11 1735.04    3.76   0
   5   1 -11 1643.87    3.72   0
  -5   6 -11 1590.68    3.89   0
   5   1 -11 1751.96    4.70   0
   1  -7  11   88.85    1.48   0
   7  -1  11   83.21    1.45   0
   6   1  11   75.40    1.48   0
   7  -1  11   92.75    1.53   0
   6   1  11   88.80    1.48   0
   1  -7  11   89.93    1.48   0
   1  -7  11   91.06    1.87   0
  -1  -6  11   89.11    1.57   0
  -1  -6  11   87.19    1.40   0
   1   6 -11   86.70    1.46   0
   1   6 -11   85.28    1.49   0
  -1   7 -11   94.54    1.49   0
  -1   7 -11   78.30    1.47   0
   6  -7 -11   90.56    2.06   0
   7  -6 -11   84.29    1.45   0
  -1   7 -11   86.42    1.95   0
   6  -7 -11   91.60    1.52   0
   7  -6 -11  107.72    1.62   0
  -7   1 -11  100.56    1.48   0
   1   6 -11   87.36    1.57   0
  -6  -1 -11   85.87    1.15   0
   6  -7 -11   92.36    2.09   0
   4  -7  11  151.31    2.19   0
   7  -4  11  142.31    1.69   0
   3   4  11  139.50    1.68   0
   3   4  11  151.70    1.65   0
  -4  -3  11  142.24    1.76   0
   4  -7  11  141.59    1.63   0
  -3   7  11  151.54    1.63   0
  -4  -3  11  147.05    1.66   0
  -3   7  11  148.69    1.78   0
   4  -7  11  141.43    1.66   0
   7  -4  11  145.53    1.69   0
   7  -3 -11  146.63    4.26   0
  -4   7 -11  158.41    1.72   0
  -4   7 -11  164.17    1.63   0
   3  -7 -11  148.18    1.76   0
  -3  -4 -11  150.01    1.65   0
  -4   7 -11  145.33    2.12   0
   4   3 -11  151.23    1.75   0
   4   3 -11  151.84    1.75   0
  -4   7 -11  144.91    2.19   0
   7  -3 -11  150.06    4.20   0
  -3  -4 -11  141.13    2.00   0
   7  -3 -11  137.40    1.63   0
   4   3 -11  137.37    1.65   0
   8  -3  11  755.27    2.74   0
   8  -3  11  720.29    2.44   0
   3  -8  11  748.61    2.62   0
   5   3  11  688.65    2.83   0
  -5   8  11  739.72    2.60   0
  -5   8  11  777.65    3.28   0
  -3  -5  11  747.29    2.69   0
   5   3  11  831.43    2.71   0
   3  -8  11  740.61    2.56   0
   3  -8  11  782.88    4.39   0
  -5  -3 -11  834.60    2.73   0
  -3   8 -11  789.31    2.60   0
  -3   8 -11  756.50    4.32   0
  -3   8 -11  747.00    2.67   0
   5  -8 -11  726.51    2.40   0
  -3   8 -11  763.53    3.32   0
   3   5 -11  726.95    2.82   0
   8  -5 -11  808.16    2.72   0
  -5  -3 -11  764.51    4.46   0
   5  -8 -11  767.37    3.29   0
   8  -5 -11  814.01    2.91   0
   3   5 -11  738.83    2.69   0
   3   5 -11  764.21    3.01   0
   2   6  11   41.40    1.43   0
   8  -6  11   35.67    1.46   0
   2   6  11   38.36    1.71   0
   8  -6  11   47.39    1.41   0
  -6  -2  11   42.75    1.48   0
   8  -6  11   42.25    1.76   0
   6  -8  11   46.86    1.44   0
   2   6  11   45.01    1.68   0
  -2   8  11   46.43    1.44   0
   6  -8  11   38.74    1.49   0
  -2   8  11   38.65    1.47   0
   8  -6  11   37.72    1.42   0
   6  -8  11   42.70    1.84   0
  -2  -6 -11   39.76    1.46   0
   8  -2 -11   41.32    2.07   0
   2  -8 -11   37.90    1.36   0
   2  -8 -11   28.58    1.45   0
  -2  -6 -11   37.62    1.65   0
   6   2 -11   37.69    1.71   0
   8  -2 -11   42.41    1.40   0
   6   2 -11   41.23    1.38   0
   6   2 -11   37.73    1.45   0
   9  -2  11  195.89    1.76   0
   7   2  11  176.76    1.49   0
   2  -9  11  174.68    1.73   0
   9  -2  11  160.85    1.80   0
   7   2  11  181.77    1.75   0
   2  -9  11  168.70    1.46   0
   7   2  11  182.50    1.72   0
  -2  -7  11  181.38    1.83   0
   9  -7 -11  184.27    1.98   0
  -2   9 -11  180.89    2.84   0
   2   7 -11  183.65    2.02   0
   7  -9 -11  165.86    1.65   0
   2   7 -11  192.52    1.78   0
   7  -9 -11  170.10    2.38   0
   9  -7 -11  175.03    1.75   0
   2   7 -11  179.78    1.77   0
  -2   9 -11  171.32    2.11   0
  -2   9 -11  173.66    1.72   0
  -7  -2 -11  186.81    1.79   0
  -4   9  11  287.15    2.16   0
   9  -5  11  275.31    2.00   0
   9  -5  11  281.92    2.06   0
   9  -5  11  284.93    1.98   0
   4   5  11  256.97    2.23   0
  -5  -4  11  270.37    1.99   0
   5  -9  11  267.38    1.86   0
   9  -5  11  271.73    2.49   0
   5  -9  11  276.72    1.84   0
   4   5  11  290.06    2.08   0
   5  -9  11  282.40    3.52   0
   4   5  11  259.36    1.91   0
  -4   9  11  272.14    1.91   0
  -5   9 -11  276.86    1.98   0
  -4  -5 -11  293.59    1.90   0
   5   4 -11  282.55    2.01   0
   4  -9 -11  276.50    1.88   0
   5   4 -11  264.74    2.38   0
  -5   9 -11  283.25    2.61   0
  -4  -5 -11  276.88    2.29   0
   9  -4 -11  275.67    1.94   0
   5   4 -11  261.74    1.96   0
   4  -9 -11  269.97    2.06   0
   9  -4 -11  281.54    1.96   0
   1   8  11  123.01    2.38   0
   9  -8  11  109.79    1.99   0
  -8  -1  11  123.31    1.80   0
   1   8  11  115.02    2.36   0
   9  -8  11  112.76    1.84   0
  -1   9  11  109.99    1.67   0
   1   8  11  114.42    1.68   0
   8  -9  11  115.19    1.64   0
   8  -9  11  114.56    2.15   0
  -1   9  11  105.70    1.52   0
   8  -9  11  110.77    1.76   0
   1   8  11  114.30    1.60   0
   9  -8  11  113.11    1.89   0
  -9   1  11  122.69    2.08   0
  -1  -8 -11  120.60    1.54   0
   1  -9 -11  112.67    1.66   0
   9  -1 -11  113.79    2.16   0
  -1  -8 -11  113.02    1.67   0
   1  -9 -11  116.55    1.60   0
   8   1 -11  120.06    2.40   0
   9  -1 -11  117.43    2.45   0
   8   1 -11  116.76    1.78   0
   9  -1 -11  122.87    1.61   0
   8   1 -11  123.55    1.64   0
  10  -1  11    8.86    1.52   0
   9   1  11   15.35    1.53   0
  -1  -9  11   11.29    1.10   0
   1 -10  11   15.30    1.58   0
  10  -1  11   11.95    1.50   0
   9   1  11   12.50    1.60   0
   9   1  11    9.42    1.50   0
  10  -1  11   10.19    1.15   0
  10  -9 -11   14.31    1.56   0
  -1  10 -11   13.61    2.62   0
  -1  10 -11    1.05    1.23   0
  10  -9 -11    9.76    1.95   0
   1   9 -11   12.26    1.62   0
  -1  10 -11   11.45    2.59   0
   9 -10 -11   17.58    1.52   0
   9 -10 -11   11.66    2.18   0
  -1  10 -11   11.40    1.60   0
  -9  -1 -11   18.39    1.57   0
  10  -9 -11   13.87    1.42   0
   9 -10 -11   19.87    1.52   0
  10  -9 -11   12.97    1.90   0
   9 -10 -11   10.72    2.25   0
   1   9 -11   10.06    1.93   0
   4 -10  11  252.30    2.04   0
  10  -4  11  243.94    1.91   0
   6   4  11  229.77    1.89   0
  -4  -6  11  242.78    1.98   0
  10  -4  11  257.48    2.07   0
  -6  10  11  240.66    2.36   0
  -6  10  11  260.32    2.07   0
   6   4  11  255.52    1.96   0
   4 -10  11  260.70    1.93   0
   6   4  11  244.57    1.97   0
   6 -10 -11  238.91    1.94   0
  10  -6 -11  263.29    2.06   0
  -6  -4 -11  240.81    1.87   0
   6 -10 -11  236.36    2.41   0
  -4  10 -11  260.28    2.51   0
   4   6 -11  238.43    2.23   0
   4   6 -11  265.75    2.15   0
  10  -6 -11  261.99    1.99   0
   4   6 -11  259.45    1.96   0
  -4  10 -11  239.76    2.04   0
   3   7  11   66.26    1.46   0
  10  -7  11   65.05    1.66   0
   3   7  11   60.89    1.87   0
  -7  -3  11   63.05    1.70   0
   7 -10  11   55.24    1.84   0
  -3  10  11   69.86    1.65   0
   7 -10  11   62.11    2.85   0
  10  -7  11   61.48    1.65   0
   7 -10  11   60.65    2.82   0
  10  -7  11   59.47    2.06   0
   3   7  11   60.47    1.63   0
  -3  10  11   56.79    1.25   0
   7 -10  11   59.53    1.64   0
  10  -7  11   62.38    1.61   0
  10  -3 -11   61.39    2.58   0
  -3  -7 -11   56.14    1.69   0
  10  -3 -11   67.19    1.27   0
   3 -10 -11   59.25    1.68   0
   3 -10 -11   65.70    1.41   0
   7   3 -11   60.65    1.63   0
  -3  -7 -11   57.96    1.64   0
   7   3 -11   56.36    1.66   0
   7   3 -11   60.46    1.94   0
  -5  11  11  293.26    2.26   0
   5   6  11  285.64    2.00   0
  11  -6  11  293.64    2.19   0
  11  -6  11  267.51    2.16   0
   6 -11  11  273.47    2.08   0
   5   6  11   12.25    1.48   0
  -6  -5  11  266.77    2.33   0
  11  -6  11  260.84    1.96   0
  11  -6  11  281.83    2.54   0
   6 -11  11  276.80    1.95   0
  11  -6  11  266.13    1.91   0
   5   6  11  284.90    2.34   0
  -5  11  11  280.39    1.97   0
  11  -5 -11  310.63    2.05   0
  -5  -6 -11  295.11    2.06   0
  11  -5 -11  279.54    2.79   0
  11  -5 -11  281.82    2.18   0
   6   5 -11  277.94    2.59   0
   5 -11 -11  284.94    2.01   0
   6   5 -11  291.50    2.11   0
  -5  -6 -11  280.63    2.77   0
   6   5 -11  268.86    2.09   0
  11  -5 -11  270.47    2.13   0
   5 -11 -11  270.14    2.20   0
  -6  11 -11  296.80    2.94   0
   1  -2  12 2194.13    5.17   0
   2  -1  12 2188.87    5.01   0
   1   1  12 2052.32    5.18   0
  -1   2  12 2282.41    6.62   0
   1  -2  12 2312.71    5.45   0
  -2   1  12 2223.73    8.87   0
  -1   2  12 2103.96    5.14   0
   2  -1  12 2193.55    8.41   0
   1   1  12 2114.28    5.61   0
  -2   1  12 2364.80    5.39   0
  -1  -1  12 2372.56    5.33   0
   1   1  12 2344.10    5.35   0
   2  -1  12 2205.97    5.10   0
  -2   1  12 2311.67    8.90   0
  -1   2  12 2064.77    5.58   0
  -1  -1  12 2075.27    5.90   0
   1  -2 -12 2352.69    5.87   0
  -1   2 -12 2316.85    5.34   0
  -1  -1 -12 2213.27    5.36   0
   1   1 -12 2321.41    5.27   0
   2  -1 -12 2279.38    5.32   0
   1  -2 -12 2274.71    5.17   0
  -2   1 -12 2183.09    5.13   0
   1   1 -12 2258.73    6.15   0
  -1  -1 -12 2375.91    5.54   0
   2  -1 -12 2303.36    5.37   0
   1  -2 -12 2320.43    6.65   0
  -3   3  12 3111.76    5.46   0
   3   0  12 3085.58    5.43   0
   3   0  12 2787.38    5.35   0
   0  -3  12 2921.98    5.89   0
   0  -3  12 3026.95    5.64   0
  -3   3  12 3165.38    6.51   0
  -3   0 -12 2729.31    5.41   0
  -3   0 -12 2809.65    5.38   0
   0   3 -12 2814.18    5.43   0
   3  -3 -12 2987.33    5.32   0
   0   3 -12 2930.49    5.61   0
   0   3 -12 3018.02    5.96   0
   3  -3 -12 2895.14    6.43   0
   3  -3  12 2319.25    5.03   0
   3  -3  12 2385.05    5.25   0
  -3   0  12 2315.20    4.79   0
   0   3  12 2270.91    5.95   0
   0   3  12 2264.84    5.36   0
   0   3  12 2162.53    4.76   0
  -3   0  12 2301.48    7.02   0
   3   0 -12 2298.04    4.86   0
   0  -3 -12 2217.15    5.18   0
  -3   3 -12 2263.86    5.29   0
   0  -3 -12 2339.54    5.88   0
   3   0 -12 2499.36    7.18   0
  -3   3 -12 2318.56    5.26   0
  -2   4  12  931.76    3.96   0
  -2  -2  12  905.35    3.46   0
   4  -2  12  851.75    3.18   0
   2   2  12  917.78    3.32   0
   2  -4  12  893.85    3.15   0
   2   2  12 1001.32    3.28   0
  -2   4  12  889.93    3.08   0
  -2   4  12  957.55    4.23   0
  -2  -2  12  945.73    3.23   0
   2  -4  12  951.82    3.82   0
   4  -2  12  896.53    3.13   0
  -4   2  12  981.93    3.32   0
   2   2 -12  899.74    3.17   0
  -2  -2 -12  902.13    3.15   0
  -2   4 -12  846.45    3.66   0
   2   2 -12  872.53    3.42   0
   2  -4 -12  893.00    3.91   0
  -4   2 -12  900.69    3.11   0
  -2  -2 -12  893.37    3.26   0
   4  -2 -12  877.67    3.07   0
  -4   2 -12  885.85    4.19   0
   2   2 -12  911.32    3.24   0
  -2   4 -12  880.56    3.14   0
   2  -4 -12  876.39    4.11   0
   2  -4 -12  841.50    3.06   0
   4  -2 -12  902.83    3.24   0
  -2   4 -12  868.98    3.08   0
   5  -1  12 1937.37    4.16   0
   5  -1  12 2065.06    4.18   0
   4   1  12 1866.31    4.09   0
  -1  -4  12 1906.41    4.21   0
  -4   5  12 2014.88    6.99   0
   4   1  12 2125.77    4.25   0
   1  -5  12 1964.49    4.03   0
  -4   5  12 1948.23    5.91   0
  -4   5  12 2025.25    4.12   0
  -5   4  12 2077.91    4.89   0
  -1  -4  12 2056.43    4.68   0
   1  -5  12 2055.73    5.27   0
  -1   5 -12 2086.53    5.21   0
  -5   1 -12 1984.03    9.25   0
   1   4 -12 2025.00    4.42   0
   4  -5 -12 2033.15    7.07   0
  -1   5 -12 2047.36    4.21   0
   1   4 -12 2087.50    4.35   0
  -1   5 -12 2045.80    4.14   0
   4  -5 -12 1989.13    4.16   0
  -5   1 -12 2001.08    4.16   0
   5  -4 -12 2118.81    4.21   0
   5  -4 -12 2083.78    5.10   0
   1   4 -12 2136.91    4.79   0
   4  -5 -12 2094.07    6.12   0
  -4  -1 -12 2100.75    4.19   0
   4  -5  12   27.96    1.50   0
   1   4  12   27.76    1.44   0
   5  -4  12   29.43    1.45   0
  -5   1  12   40.94    2.06   0
   5  -4  12   28.37    1.38   0
  -4  -1  12   33.73    1.80   0
   4  -5  12   28.19    1.44   0
   5  -4  12   30.21    2.43   0
  -5   1  12   27.86    1.34   0
   5  -4  12   27.10    1.34   0
  -1   5  12   32.25    1.37   0
   4  -5  12   38.07    1.39   0
   1   4  12   34.44    1.41   0
  -1   5  12   26.61    1.77   0
  -4  -1  12   35.30    1.35   0
  -1   5  12   24.49    1.68   0
  -4   5 -12   36.92    1.42   0
   5  -1 -12   40.76    2.13   0
  -1  -4 -12   38.75    1.48   0
  -4   5 -12   41.64    1.52   0
   1  -5 -12   42.86    1.86   0
  -5   4 -12   70.56    1.54   0
  -5   4 -12   38.54    1.43   0
   4   1 -12   44.78    1.53   0
   5  -1 -12   44.80    1.06   0
   1  -5 -12   44.37    1.50   0
   4   1 -12   44.88    1.41   0
   0  -6  12  280.79    1.95   0
   6   0  12  306.51    1.95   0
   6   0  12  357.79    2.06   0
   0  -6  12  316.99    2.28   0
   0   6 -12  378.90    2.08   0
   6  -6 -12  334.45    4.31   0
   0   6 -12  352.17    2.04   0
   6  -6 -12  346.02    2.02   0
   6  -6 -12  362.58    2.59   0
  -6   0 -12  327.28    1.96   0
   0   6 -12  351.71    2.48   0
   6  -3  12 1258.64    3.34   0
   3  -6  12 1246.93    4.37   0
   3   3  12 1246.21    3.25   0
   6  -3  12 1191.35    3.27   0
   3   3  12 1179.24    3.47   0
  -3  -3  12 1172.97    3.36   0
  -3   6  12 1178.56    4.12   0
  -3   6  12 1110.34    2.99   0
   3  -6  12 1178.04    3.20   0
  -6   3  12 1206.25    3.38   0
  -3   6  12 1191.72    6.09   0
   3  -6  12 1234.08    3.27   0
  -3  -3  12 1163.28    3.44   0
  -3   6 -12 1207.70    5.18   0
  -3  -3 -12 1286.31    3.33   0
  -3   6 -12 1149.87    3.18   0
  -3   6 -12 1197.11    4.18   0
  -3   6 -12 1242.80    3.30   0
   3  -6 -12 1287.12    6.16   0
   6  -3 -12 1237.03    3.41   0
  -6   3 -12 1187.68    5.02   0
  -3  -3 -12 1214.94    4.29   0
   3  -6 -12 1240.23    4.04   0
   6  -3 -12 1216.50    3.21   0
   3   3 -12 1253.55    3.39   0
   3   3 -12 1260.03    3.58   0
   3   3 -12 1233.10    3.55   0
   6  -6  12 7379.75    8.30   0
   0   6  12 6995.03    7.44   0
   6  -6  12 7234.33    8.68   0
  -6   0  12 7228.06    9.97   0
   6  -6  12 7173.70    7.64   0
   0   6  12 6847.35   10.89   0
   0   6  12 7136.00    7.09   0
  -6   6 -12 7313.63    8.25   0
   0  -6 -12 7194.53    7.54   0
   6   0 -12 7383.34   10.12   0
  -6   6 -12 6979.95    8.77   0
   0  -6 -12 7084.43    7.62   0
   6   0 -12 7196.07    7.15   0
  -2  -5  12 3196.93    5.66   0
   7  -2  12 3281.06    5.09   0
   7  -2  12 3279.96    4.89   0
   5   2  12 3202.33    5.02   0
  -5   7  12 3234.63    4.95   0
   2  -7  12 3282.93    4.88   0
   5   2  12 3193.07    4.85   0
   2  -7  12 3369.49    7.16   0
  -2  -5  12 3229.13    5.01   0
  -5   7  12 3288.53    7.16   0
   2  -7  12 3191.30    4.78   0
   7  -5 -12 3242.37    5.77   0
   2   5 -12 3389.88    5.16   0
  -5  -2 -12 3346.72    4.90   0
   5  -7 -12 3422.84    9.48   0
  -2   7 -12 3421.82    5.01   0
  -2   7 -12 3290.89    7.05   0
  -2   7 -12 3388.01    4.89   0
   5  -7 -12 3312.18    7.18   0
   7  -5 -12 3210.92    4.89   0
  -5  -2 -12 3243.05   10.14   0
   2   5 -12 3263.43    5.20   0
   5  -7 -12 3182.54    4.91   0
   2   5 -12 3412.87    5.66   0
  -5  -2  12  117.83    1.83   0
   7  -5  12  132.01    1.62   0
   7  -5  12  122.79    1.58   0
   2   5  12  121.39    1.66   0
  -2   7  12  134.36    1.66   0
   2   5  12  125.81    1.59   0
   7  -5  12  138.63    2.27   0
   5  -7  12  128.00    1.62   0
  -2   7  12  125.65    1.56   0
  -2   7  12  131.64    4.84   0
   7  -5  12  134.88    1.55   0
   5  -7  12  137.81    1.59   0
  -2   7  12  139.52    4.95   0
   5  -7  12  138.87    2.02   0
  -2  -5 -12  162.24    1.68   0
  -5   7 -12  125.31    1.61   0
   5   2 -12  127.80    1.69   0
  -5   7 -12  117.61    1.98   0
   2  -7 -12  131.58    1.65   0
  -2  -5 -12  122.75    1.76   0
   2  -7 -12  149.57    1.60   0
   7  -2 -12  131.61    2.70   0
   5   2 -12  129.36    1.93   0
   7  -2 -12  126.32    1.46   0
   5   2 -12  132.69    1.59   0
   8  -1  12  736.94    2.52   0
   7   1  12  689.65    2.59   0
   8  -1  12  712.85    2.59   0
   1  -8  12  741.98    3.69   0
  -1  -7  12  705.20    2.61   0
   1  -8  12  706.35    2.54   0
   7   1  12  701.78    2.58   0
  -1   8 -12  725.26    3.61   0
   1   7 -12  719.95    2.55   0
   7  -8 -12  719.10    4.26   0
  -1   8 -12  753.94    2.60   0
   1   7 -12  703.96    2.66   0
   7  -8 -12  695.00    4.30   0
   7  -8 -12  685.42    2.60   0
  -1   8 -12  690.37    2.46   0
   8  -7 -12  709.76    2.59   0
   7  -8 -12  735.30    4.31   0
   1   7 -12  707.02    3.18   0
  -8   1 -12  764.80    2.68   0
   8  -7 -12  750.19    3.30   0
  -7  -1 -12  763.97    2.62   0
  -4   8  12 1169.53    3.68   0
   4  -8  12 1204.27    3.15   0
   8  -4  12 1149.93    3.23   0
   4   4  12 1099.63    3.49   0
   4   4  12 1200.02    3.11   0
  -4   8  12 1176.31    3.10   0
  -4  -4  12 1162.55    3.31   0
   4  -8  12 1124.68    3.02   0
   8  -4  12 1149.38    3.22   0
   4  -8  12 1241.05    5.11   0
  -4  -4 -12 1225.54    3.16   0
   8  -4 -12 1219.74    3.13   0
  -4   8 -12 1152.87    4.93   0
  -4  -4 -12 1126.42    4.33   0
  -4   8 -12 1154.76    4.59   0
  -4   8 -12 1180.57    3.15   0
   8  -4 -12 1148.21    3.27   0
   4  -8 -12 1093.43    3.03   0
   4  -8 -12 1079.21    3.76   0
   4   4 -12 1163.04    3.52   0
  -4   8 -12 1129.74    3.04   0
   4   4 -12 1192.35    3.29   0
   4   4 -12 1241.70    3.29   0
   7  -8  12 1318.78    4.27   0
  -1   8  12 1327.02    3.22   0
   1   7  12 1268.40    4.58   0
   8  -7  12 1297.24    3.75   0
   1   7  12 1300.39    3.27   0
  -7  -1  12 1316.76    3.96   0
  -1   8  12 1276.23    3.40   0
   8  -7  12 1279.31    3.41   0
   7  -8  12 1255.37    3.41   0
   1   7  12 1229.15    2.98   0
   1   7  12 1306.07    4.62   0
   8  -7  12 1360.63    3.48   0
   7  -8  12 1281.35    3.35   0
  -8   1  12 1320.24    4.76   0
  -1  -7 -12 1245.98    3.23   0
   1  -8 -12 1208.70    3.29   0
   1  -8 -12 1233.37    3.22   0
  -1  -7 -12 1270.57    3.46   0
   7   1 -12 1335.08    3.18   0
   7   1 -12 1240.80    4.39   0
   8  -1 -12 1262.97    3.16   0
   8  -1 -12 1289.05    4.68   0
   7   1 -12 1328.16    4.04   0
   9   0  12  276.98    2.09   0
   9   0  12  278.29    1.97   0
   9   0  12  296.51    1.98   0
   0  -9  12  291.55    2.04   0
   0   9 -12  294.83    2.97   0
   9  -9 -12  294.58    2.10   0
   9  -9 -12  285.98    3.05   0
   9  -9 -12  299.64    2.05   0
   0   9 -12  299.72    2.02   0
  -9   0 -12  333.14    2.11   0
   9  -9 -12  303.69    3.08   0
   3  -9  12  356.34    2.08   0
   9  -3  12  349.26    2.05   0
   6   3  12  314.03    1.96   0
   9  -3  12  327.91    2.01   0
  -6   9  12  354.90    2.05   0
   3  -9  12  368.10    2.08   0
  -3  -6  12  357.14    2.12   0
   3  -9  12  356.01    3.57   0
  -6   9  12  336.48    2.63   0
   6   3  12  341.93    2.09   0
  -3   9 -12  349.10    3.61   0
  -3   9 -12  352.00    2.11   0
   6  -9 -12  340.81    1.80   0
   3   6 -12  347.13    2.14   0
   3   6 -12  350.99    2.25   0
   6  -9 -12  352.24    2.63   0
   9  -6 -12  362.04    2.08   0
  -3   9 -12  349.91    2.46   0
   9  -6 -12  366.69    2.20   0
  -6  -3 -12  348.72    1.82   0
   3   6 -12  382.86    2.17   0
  -3   9 -12  373.73    2.02   0
   6  -9  12  380.22    2.16   0
   9  -6  12  380.34    2.16   0
   9  -6  12  361.30    2.35   0
   3   6  12  365.04    2.34   0
   9  -6  12  371.12    2.89   0
  -6  -3  12  391.41    2.31   0
   9  -6  12  383.80    2.23   0
   6  -9  12  360.41    2.11   0
   3   6  12  362.85    2.52   0
  -3   9  12  416.28    2.14   0
  -3   9  12  365.71    2.18   0
   6  -9  12  380.96    3.38   0
   3   6  12  377.55    2.10   0
   6   3 -12  389.52    2.10   0
  -3  -6 -12  396.04    2.17   0
   3  -9 -12  396.57    2.31   0
   3  -9 -12  391.16    2.06   0
   6   3 -12  383.26    2.60   0
  -3  -6 -12  385.48    2.39   0
   6   3 -12  366.27    2.41   0
   9  -3 -12  388.55    4.55   0
   9  -3 -12  391.55    2.13   0
   9  -9  12  680.97    3.21   0
   0   9  12  705.34    2.56   0
   0   9  12  699.60    2.62   0
   9  -9  12  703.46    2.79   0
   9  -9  12  689.87    2.71   0
  -9   0  12  711.76    3.41   0
   9   0 -12  660.03    4.30   0
   9   0 -12  647.84    3.34   0
   0  -9 -12  670.76    2.61   0
   0  -9 -12  657.79    2.64   0
   9   0 -12  698.36    2.56   0
  10  -2  12 1318.48    3.25   0
   8   2  12 1286.64    3.31   0
   2 -10  12 1356.51    3.29   0
  -2  -8  12 1306.24    3.32   0
  10  -2  12 1343.71    3.31   0
   8   2  12 1267.54    3.28   0
  10  -2  12 1257.21    3.46   0
   8   2  12 1324.82    3.36   0
  -2  10 -12 1289.52    3.25   0
   8 -10 -12 1307.29    5.21   0
   2   8 -12 1312.69    3.26   0
  -2  10 -12 1298.71    8.28   0
  10  -8 -12 1289.48    4.06   0
   2   8 -12 1253.87    3.47   0
   8 -10 -12 1351.11    3.41   0
  10  -8 -12 1245.30    3.66   0
  10  -8 -12 1414.56    3.53   0
  -2  10 -12 1278.67    3.86   0
  10  -8 -12 1357.68    4.14   0
   2   8 -12 1319.23    4.12   0
  -8  -2 -12 1300.84    3.30   0
  -5  -5  12  487.20    2.40   0
  10  -5  12  473.18    2.35   0
   5   5  12  475.14    2.46   0
   5 -10  12  480.33    2.35   0
   5   5  12  467.15    2.34   0
  10  -5  12  467.39    2.46   0
  10  -5  12  467.07    2.96   0
  -5  10  12  469.37    2.26   0
  -5  10  12  464.08    2.73   0
  10  -5  12  479.46    2.44   0
   5 -10  12  478.27    2.27   0
   5   5  12  470.22    2.30   0
   5   5 -12  471.42    2.36   0
  -5  -5 -12  485.91    2.28   0
   5   5 -12  463.65    2.76   0
  -5  -5 -12  466.30    3.30   0
  -5  10 -12  475.31    2.31   0
  -5  10 -12  470.48    3.09   0
  10  -5 -12  451.42    2.30   0
   5   5 -12  466.36    2.34   0
   5 -10 -12  451.92    2.72   0
   5 -10 -12  466.66    2.27   0
  10  -5 -12  487.25    2.32   0
  -2  10  12    1.33    1.54   0
   2   8  12    6.32    1.84   0
  10  -8  12    2.29    1.59   0
  -8  -2  12    5.01    1.45   0
   2   8  12    3.57    1.54   0
   8 -10  12   -0.98    1.58   0
   8 -10  12   -0.68    1.53   0
   8 -10  12    6.35    1.88   0
  -2  10  12   11.01    1.50   0
   2   8  12   -2.51    1.97   0
   2   8  12   13.21    1.48   0
  10  -8  12    9.16    2.30   0
   8 -10  12    4.10    2.05   0
  10  -8  12    3.00    1.54   0
  10  -8  12   10.95    1.57   0
  -2  -8 -12    4.68    1.51   0
  10  -2 -12    8.19    2.06   0
  -2  -8 -12   10.79    1.43   0
   2 -10 -12   11.30    1.35   0
   2 -10 -12   12.75    1.45   0
   8   2 -12    0.83    2.09   0
  10  -2 -12   12.51    2.15   0
   8   2 -12    9.66    1.54   0
  10  -2 -12    1.62    1.44   0
   8   2 -12    7.22    1.19   0
   2   1  13 9803.49    9.85   0
  -2   3  13 9469.08    9.59   0
  -1   3 -13 9999.99   10.01   0
   3  -4  13  177.01    1.94   0
   1   3  13  165.93    1.95   0
   4  -3  13  168.36    1.85   0
   4  -3  13  186.82    1.80   0
   1   3  13  173.26    1.73   0
  -4   1  13  170.35    3.16   0
   1   3  13  165.93    1.82   0
   4  -3  13  165.54    1.46   0
   4  -3  13  190.88    4.72   0
  -1   4  13  168.60    1.71   0
  -3  -1  13  183.17    1.74   0
   3  -4  13  176.58    1.80   0
  -1   4  13  182.89    1.95   0
  -3  -1  13  172.38    2.02   0
  -4   1  13  185.48    1.79   0
  -1   4  13  177.55    2.32   0
  -1  -3 -13  180.00    1.83   0
   3   1 -13  186.47    2.09   0
  -3   4 -13  165.89    1.90   0
   1  -4 -13  193.53    2.18   0
   4  -1 -13  189.68    3.05   0
   1  -4 -13  179.96    1.95   0
  -4   3 -13  172.13    1.81   0
  -1  -3 -13  169.02    1.96   0
  -4   3 -13  172.05    2.08   0
  -3   4 -13  162.13    1.74   0
   4  -1 -13  170.01    1.77   0
   3   1 -13  178.22    1.73   0
  -3   5  13  195.95    1.74   0
   5  -2  13  209.93    1.81   0
  -2  -3  13  190.26    1.92   0
   5  -2  13  213.45    1.81   0
   3   2  13  207.98    1.90   0
  -5   3  13  205.68    1.90   0
  -3   5  13  198.04    2.40   0
   3   2  13  202.88    1.55   0
  -2  -3  13  195.50    1.86   0
  -3   5  13  205.92    2.47   0
   2  -5  13  190.21    1.73   0
   2  -5  13  208.97    2.07   0
   2   3 -13  214.37    1.89   0
  -3  -2 -13  237.01    1.86   0
   3  -5 -13  204.26    2.69   0
   3  -5 -13  201.05    2.43   0
  -5   2 -13  219.53    1.81   0
  -3  -2 -13  221.28    1.94   0
   5  -3 -13  201.94    1.76   0
  -5   2 -13  215.13    2.60   0
   3  -5 -13  204.84    1.77   0
  -2   5 -13  194.85    1.74   0
   2   3 -13  195.72    1.92   0
   5  -3 -13  202.14    1.93   0
   2   3 -13  193.54    1.90   0
  -2   5 -13  198.54    2.26   0
  -2   5 -13  229.43    1.92   0
  -1  -5  13  981.38    3.01   0
   6  -1  13 1039.21    3.06   0
   6  -1  13 1056.57    3.04   0
   5   1  13 1031.32    3.04   0
   1  -6  13  998.29    3.03   0
   5   1  13  996.97    2.98   0
  -5   6  13 1020.07    2.99   0
  -6   5  13 1077.82    3.58   0
  -5   6  13 1105.10    5.20   0
  -1  -5  13 1131.83    3.50   0
  -5   6  13 1067.46    4.31   0
   1  -6  13 1055.27    3.92   0
  -1   6 -13 1030.71    3.86   0
   1   5 -13 1045.18    3.42   0
  -5  -1 -13 1057.45    7.09   0
   1   5 -13 1101.80    3.13   0
   1   5 -13 1067.43    3.15   0
   5  -6 -13 1057.43    5.20   0
  -1   6 -13  996.22    2.95   0
   6  -5 -13 1154.44    3.11   0
   5  -6 -13 1109.50    3.08   0
  -1   6 -13 1122.64    3.11   0
  -6   1 -13 1020.38    3.08   0
   6  -5 -13 1109.41    3.73   0
   5  -6 -13 1119.73    4.45   0
  -5  -1 -13 1006.44    2.97   0
   2   4  13 1297.78    3.40   0
   4  -6  13 1276.42    3.34   0
   6  -4  13 1242.11    3.49   0
   2   4  13 1146.02    3.88   0
  -2   6  13 1290.14    3.79   0
  -4  -2  13 1264.32    3.34   0
   6  -4  13 1338.87    3.49   0
   6  -4  13 1323.73    5.64   0
   4  -6  13 1269.15    3.41   0
  -4  -2  13 1180.07    3.73   0
  -2   6  13 1192.43    3.29   0
  -2   6  13 1304.36    5.89   0
  -6   2  13 1268.19    3.33   0
   6  -4  13 1249.01    3.37   0
   4  -6  13 1287.19    4.16   0
   6  -2 -13 1247.86    3.32   0
  -2  -4 -13 1332.17    3.42   0
  -4   6 -13 1222.22    4.21   0
   2  -6 -13 1337.98    5.86   0
   2  -6 -13 1256.32    3.90   0
  -6   4 -13 1261.21    3.50   0
  -6   4 -13 1204.34    4.21   0
   6  -2 -13 1359.55    8.65   0
   4   2 -13 1349.69    3.84   0
   4   2 -13 1261.46    3.81   0
   4   2 -13 1278.56    3.36   0
  -4   6 -13 1190.53    3.29   0
   4   3  13  172.88    1.64   0
   7  -3  13  175.95    1.65   0
   4   3  13  141.89    1.79   0
   3  -7  13  167.87    1.63   0
  -4   7  13  168.29    1.58   0
  -4   7  13  158.62    1.84   0
   3  -7  13  156.67    1.61   0
  -3  -4  13  154.05    1.65   0
   3  -7  13  166.68    2.13   0
   7  -3  13  162.69    1.67   0
  -3  -4  13  149.64    1.67   0
   7  -4 -13  169.15    1.66   0
  -4  -3 -13  150.64    1.64   0
  -3   7 -13  162.65    1.65   0
  -3   7 -13  158.87    2.05   0
  -3   7 -13  155.50    1.57   0
   4  -7 -13  166.06    3.41   0
   4  -7 -13  158.09    2.02   0
  -4  -3 -13  154.15    2.17   0
   7  -4 -13  149.88    1.49   0
  -3   7 -13  157.56    2.18   0
   3   4 -13  162.64    1.68   0
   3   4 -13  158.09    1.67   0
   3   4 -13  152.07    1.67   0
   6  -7  13  143.68    2.18   0
  -7   1  13  147.06    2.47   0
   1   6  13  130.48    2.24   0
   7  -6  13  143.51    2.03   0
   6  -7  13  165.45    1.75   0
  -1   7  13  147.37    1.72   0
  -6  -1  13  149.88    1.90   0
   6  -7  13  141.19    1.79   0
  -1   7  13  135.76    1.43   0
   7  -6  13  151.03    1.72   0
   1   6  13  159.04    1.72   0
  -1   7  13  156.64    2.69   0
   7  -6  13  149.83    1.70   0
   1   6  13  141.52    1.65   0
  -1  -6 -13  146.42    1.67   0
   1  -7 -13  155.89    1.78   0
  -6   7 -13  151.65    1.63   0
  -6   7 -13  146.81    2.12   0
   6   1 -13  157.06    2.05   0
   7  -1 -13  140.80    1.67   0
   7  -1 -13  149.80    2.41   0
   6   1 -13  153.67    2.16   0
   6   1 -13  144.50    1.68   0
   1  -7 -13  141.92    1.69   0
  -1  -6 -13  147.39    1.87   0
   2  -8  13  222.45    1.81   0
   8  -2  13  202.22    1.76   0
   6   2  13  210.29    1.79   0
  -6   8  13  238.33    2.54   0
   8  -2  13  224.28    1.86   0
  -6   8  13  205.47    1.51   0
   6   2  13  207.01    1.75   0
  -2  -6  13  202.24    2.10   0
   2  -8  13  211.34    2.46   0
  -2  -6  13  200.53    1.84   0
  -2   8 -13  205.04    1.79   0
   6  -8 -13  211.30    3.53   0
  -2   8 -13  213.03    1.74   0
   2   6 -13  193.88    1.81   0
  -2   8 -13  213.37    2.34   0
   6  -8 -13  204.95    3.44   0
   6  -8 -13  200.90    2.47   0
   8  -6 -13  212.94    1.80   0
   2   6 -13  214.18    1.83   0
   6  -8 -13  207.53    1.80   0
  -2   8 -13  205.33    2.25   0
   8  -6 -13  219.24    1.97   0
   2   6 -13  218.58    1.99   0
  -6  -2 -13  218.99    1.78   0
   8  -5  13   40.02    1.77   0
   8  -5  13   42.18    1.48   0
   3   5  13   31.71    1.72   0
  -5  -3  13   32.07    1.42   0
   5  -8  13   43.76    1.36   0
   5  -8  13   36.55    1.09   0
  -3   8  13   48.91    1.37   0
  -3   8  13   38.21    1.63   0
   8  -5  13   41.72    1.34   0
   3   5  13   37.62    1.44   0
   5  -8  13   38.58    1.76   0
   8  -5  13   38.01    1.41   0
  -3  -5 -13   31.13    1.44   0
  -5   8 -13   47.09    1.92   0
   3  -8 -13   31.79    1.46   0
   8  -3 -13   39.89    1.37   0
   5   3 -13   38.02    1.60   0
  -5   8 -13   39.16    1.36   0
   5   3 -13   38.41    1.42   0
   8  -3 -13   36.62    1.41   0
   5   3 -13   45.04    1.44   0
  -3  -5 -13   40.93    1.38   0
   3  -8 -13   40.41    1.38   0
   9  -1  13   88.19    1.53   0
   8   1  13   89.37    1.67   0
   9  -1  13   92.84    1.74   0
   8   1  13   91.55    1.73   0
  -1  -8  13  100.63    1.77   0
   1  -9  13   75.10    1.31   0
   8  -9 -13   91.26    2.73   0
  -1   9 -13   83.63    2.27   0
   8  -9 -13   90.29    2.77   0
   1   8 -13   81.58    1.68   0
   8  -9 -13   89.49    2.76   0
   9  -8 -13   86.36    2.11   0
   9  -8 -13   93.01    1.67   0
  -1   9 -13   92.01    1.66   0
   8  -9 -13   84.99    1.70   0
   1   8 -13   90.02    1.62   0
  -8  -1 -13   82.24    1.27   0
  -1   9 -13   92.85    1.53   0
   9  -8 -13   76.54    1.67   0
   8  -9 -13   86.73    1.67   0
   9  -8 -13   92.32    2.14   0
   1   8 -13   84.32    1.98   0
   9  -4  13   44.21    1.45   0
   9  -4  13   39.48    1.51   0
   5   4  13   45.27    1.38   0
   4  -9  13   43.96    1.55   0
   4  -9  13   55.63    1.49   0
  -5   9  13   41.45    1.48   0
  -5   9  13   46.18    1.74   0
  -4  -5  13   40.00    1.55   0
   4  -9  13   46.27    2.07   0
   5   4  13   38.78    1.48   0
  -5  -4 -13   43.19    1.18   0
  -4   9 -13   46.88    2.11   0
  -5  -4 -13   45.26    2.10   0
  -4   9 -13   41.86    1.53   0
  -4   9 -13   46.49    1.49   0
   5  -9 -13   41.04    1.42   0
   5  -9 -13   41.78    1.72   0
   4   5 -13   45.13    1.51   0
  -4   9 -13   43.23    1.81   0
   9  -5 -13   48.16    1.48   0
   4   5 -13   43.74    1.55   0
   4   5 -13   41.33    1.55   0
   9  -5 -13   41.49    1.47   0
   2   7  13  363.76    2.10   0
   2   7  13  375.00    2.80   0
   9  -7  13  375.90    2.31   0
  -7  -2  13  386.78    2.40   0
   9  -7  13  375.28    2.26   0
   2   7  13  375.93    1.87   0
  -2   9  13  372.27    2.26   0
   7  -9  13  388.63    2.21   0
   2   7  13  380.29    2.57   0
   7  -9  13  388.87    2.20   0
   9  -7  13  382.92    3.61   0
  -2   9  13  401.53    2.15   0
   7  -9  13  380.18    3.02   0
   9  -7  13  368.76    2.38   0
  -2  -7 -13  373.02    2.14   0
   2  -9 -13  373.88    2.32   0
   2  -9 -13  364.86    2.08   0
  -2  -7 -13  379.24    2.26   0
   7   2 -13  383.91    2.71   0
   7   2 -13  373.89    2.39   0
   7   2 -13  376.14    2.12   0
   9  -2 -13  384.33    3.51   0
   9  -2 -13  377.13    2.10   0
   3 -10  13  115.63    1.77   0
  10  -3  13  120.44    1.71   0
   7   3  13  109.79    1.80   0
  10  -3  13  104.19    1.72   0
   7   3  13  129.84    1.72   0
   7   3  13  121.52    1.74   0
  -7  10  13  113.57    2.39   0
  -3  -7  13  118.03    1.74   0
   3   7 -13  121.23    1.69   0
   7 -10 -13  105.15    1.66   0
  -3  10 -13  111.26    3.82   0
   7 -10 -13  110.72    2.23   0
   3   7 -13  112.38    1.73   0
  10  -7 -13  114.89    1.74   0
  -3  10 -13  105.11    1.90   0
  10  -7 -13  116.55    1.85   0
   3   7 -13  126.89    1.95   0
  -3  10 -13  122.17    1.67   0
  -7  -3 -13  119.08    1.68   0
  -4  10  13  183.61    2.00   0
  10  -6  13  184.70    1.88   0
  10  -6  13  163.70    1.78   0
   4   6  13  189.81    1.98   0
  10  -6  13  173.40    2.04   0
   6 -10  13  188.32    1.92   0
  -6  -4  13  179.11    1.91   0
  10  -6  13  194.19    2.42   0
  -4  10  13  177.54    1.56   0
   4   6  13  198.64    1.97   0
   6 -10  13  193.44    3.52   0
   6 -10  13  173.15    1.53   0
   4   6  13  187.92    1.93   0
  -4  -6 -13  199.70    1.94   0
   4 -10 -13  188.30    2.02   0
  10  -4 -13  182.50    1.88   0
   4 -10 -13  183.75    1.52   0
   6   4 -13  180.63    2.21   0
  -4  -6 -13  181.80    2.30   0
   6   4 -13  189.77    1.93   0
  10  -4 -13  183.38    1.85   0
   6   4 -13  167.10    1.86   0
   0   1  14 1040.97    4.03   0
  -1   0  14  917.19    3.43   0
  -1   0  14  976.45    4.32   0
   0   1  14  939.93    3.78   0
   0   1  14  945.10    3.51   0
   1  -1  14  907.42    3.51   0
   0  -1 -14  988.00    3.56   0
  -1   1 -14  922.55    3.47   0
   1   0 -14  992.54    3.84   0
  -1   1 -14  981.30    5.23   0
   0  -1 -14  943.55    3.73   0
   0  -1 -14 1014.13    4.01   0
   1   0 -14 1005.65    3.50   0
   2   0  14 2255.71    5.00   0
   2   0  14 2311.69    4.97   0
   0  -2  14 2364.16    5.27   0
  -2   2  14 2483.86    8.13   0
  -2   2  14 2422.45    5.05   0
   2   0  14 2275.46    6.22   0
  -2   2  14 2250.54    5.27   0
   0  -2  14 2259.42    5.05   0
  -2   0 -14 2261.24    4.99   0
   2  -2 -14 2262.71    4.98   0
  -2   0 -14 2355.76    5.05   0
   0   2 -14 2370.02    5.36   0
   2  -2 -14 2457.79    5.47   0
   0   2 -14 2300.73    5.10   0
   1   2  14  236.94    2.00   0
   3  -2  14  228.83    1.92   0
  -3   1  14  235.40    3.27   0
   1   2  14  247.21    1.96   0
  -2  -1  14  235.74    2.20   0
  -1   3  14  244.57    1.92   0
   3  -2  14  243.37    4.16   0
  -3   1  14  226.11    1.86   0
  -2  -1  14  250.35    1.91   0
  -1   3  14  233.65    2.38   0
   1   2  14  250.46    2.00   0
   3  -2  14  235.53    1.87   0
  -1   3  14  265.11    2.21   0
   2  -3  14  240.21    1.88   0
   2  -3  14  236.88    1.98   0
  -1  -2 -14  234.22    1.99   0
   1  -3 -14  239.62    2.39   0
   1  -3 -14  244.73    2.18   0
  -2   3 -14  231.54    2.13   0
   2   1 -14  256.91    2.38   0
  -3   2 -14  233.98    1.73   0
  -1  -2 -14  231.98    2.03   0
   3  -1 -14  242.13    1.94   0
  -2   3 -14  243.13    1.93   0
  -3   2 -14  235.48    2.12   0
   3  -1 -14  256.25    1.94   0
   2   1 -14  238.01    1.72   0
   4  -1  14  704.45    2.72   0
   4  -1  14  686.78    2.69   0
   3   1  14  666.68    2.76   0
  -3   4  14  706.09    4.24   0
   3   1  14  746.82    2.76   0
  -1  -3  14  711.18    2.92   0
  -1  -3  14  725.89    2.89   0
  -3   4  14  729.27    2.72   0
  -4   3  14  718.45    2.99   0
  -3   4  14  699.68    3.45   0
   1  -4  14  703.40    2.74   0
   1  -4  14  731.01    3.11   0
  -1   4 -14  719.25    3.08   0
   3  -4 -14  753.38    4.43   0
  -4   1 -14  686.22    2.72   0
  -3  -1 -14  740.31    2.83   0
  -1   4 -14  767.75    2.82   0
  -1   4 -14  667.67    2.66   0
   1   3 -14  701.03    2.61   0
   3  -4 -14  734.45    2.72   0
   1   3 -14  751.93    2.94   0
   4  -3 -14  727.90    3.05   0
   1   3 -14  786.81    3.02   0
   4  -3 -14  772.28    2.78   0
  -3  -1 -14  704.21    2.71   0
   3  -4 -14  741.07    3.53   0
   0   4  14 3144.59    6.71   0
   4  -4  14 3377.62    5.90   0
   4  -4  14 3496.25    5.40   0
  -4   0  14 3243.11    8.00   0
   0   4  14 3428.37    5.84   0
  -4   0  14 3261.63    5.18   0
   0   4  14 3532.81    5.44   0
   0  -4 -14 3418.86    5.78   0
  -4   4 -14 3177.31    5.91   0
   0  -4 -14 3439.00    6.86   0
   4   0 -14 3507.30    8.03   0
  -4   4 -14 3380.97    5.95   0
   4   0 -14 3285.57    5.22   0
   5   0  14   45.46    1.44   0
   5   0  14   44.24    1.45   0
   0  -5  14   53.06    1.42   0
  -5   5  14   54.75    1.51   0
   0  -5  14   52.32    1.74   0
   0   5 -14   56.20    1.42   0
   5  -5 -14   50.89    1.43   0
   0   5 -14   58.22    1.45   0
  -5   0 -14   48.54    1.40   0
   5  -5 -14   53.82    1.83   0
   0   5 -14   60.34    1.55   0
  -2   5  14  484.49    2.69   0
   5  -3  14  443.71    2.35   0
   2   3  14  441.34    2.48   0
  -2   5  14  456.20    2.26   0
   2   3  14  467.78    2.33   0
  -5   2  14  469.98    2.33   0
  -3  -2  14  488.82    2.33   0
   3  -5  14  478.02    2.28   0
  -2   5  14  473.40    3.31   0
  -3  -2  14  483.58    2.62   0
   5  -3  14  460.66    2.31   0
   3  -5  14  459.38    2.86   0
   3   2 -14  475.78    2.61   0
  -3   5 -14  469.52    2.78   0
   2  -5 -14  474.90    3.30   0
   2  -5 -14  454.40    2.91   0
  -5   3 -14  476.76    3.07   0
  -5   3 -14  479.33    2.42   0
  -2  -3 -14  465.98    2.53   0
   5  -2 -14  476.49    2.32   0
  -3   5 -14  463.87    2.30   0
  -3   5 -14  472.01    5.78   0
   3   2 -14  468.92    2.50   0
  -2  -3 -14  482.92    2.34   0
   3   2 -14  480.43    2.31   0
   5  -2 -14  466.70    2.38   0
  -6   4  14  105.49    1.57   0
   6  -2  14  107.28    1.56   0
   6  -2  14  100.60    1.28   0
   4   2  14  114.90    1.62   0
  -2  -4  14   99.09    1.63   0
   4   2  14  105.95    1.60   0
  -4   6  14  103.59    1.47   0
   2  -6  14  109.04    1.60   0
  -2  -4  14  104.87    1.63   0
  -4   6  14  104.23    2.07   0
   2  -6  14  108.88    1.97   0
  -4   6  14  107.29    2.03   0
  -4  -2 -14  108.61    1.59   0
   4  -6 -14  107.77    2.15   0
  -2   6 -14  102.40    1.73   0
   2   4 -14  101.07    1.59   0
   4  -6 -14  109.34    2.13   0
  -6   2 -14  101.28    2.60   0
  -2   6 -14  102.09    1.51   0
   6  -4 -14  105.34    1.52   0
   2   4 -14  110.67    1.62   0
  -2   6 -14  109.73    1.59   0
   4  -6 -14  102.45    1.55   0
   6  -4 -14  105.63    1.61   0
   2   4 -14  111.11    1.63   0
   5  -6  14  469.09    2.55   0
  -1   6  14  447.30    2.32   0
   1   5  14  444.34    2.58   0
   6  -5  14  441.51    2.35   0
  -6   1  14  453.58    3.58   0
   5  -6  14  478.77    2.28   0
  -5  -1  14  444.25    2.62   0
  -1   6  14  464.02    2.19   0
  -6   1  14  448.63    2.18   0
   6  -5  14  512.57    2.35   0
  -5  -1  14  441.97    2.17   0
   1   5  14  432.50    1.96   0
   1   5  14  437.61    2.25   0
   6  -5  14  449.89    2.22   0
  -1   6  14  457.56    3.38   0
   6  -1 -14  468.77    3.59   0
  -5   6 -14  433.32    2.27   0
  -1  -5 -14  476.36    2.31   0
   1  -6 -14  436.16    2.30   0
  -5   6 -14  448.89    2.49   0
  -6   5 -14  453.20    2.36   0
  -6   5 -14  452.70    2.49   0
   6  -1 -14  445.13    2.19   0
   5   1 -14  460.41    2.19   0
   5   1 -14  459.63    2.66   0
   1  -7  14   94.05    1.68   0
   7  -1  14   79.47    1.55   0
   6   1  14   93.39    1.65   0
   7  -1  14   92.11    1.57   0
   6   1  14   95.60    1.65   0
  -1  -6  14  106.05    1.68   0
   1  -7  14   98.07    1.92   0
  -1  -6  14   90.71    1.66   0
  -1   7 -14  100.89    1.97   0
   1   6 -14   91.07    1.57   0
   7  -6 -14   94.27    1.61   0
   6  -7 -14   91.72    2.45   0
   1   6 -14   97.92    1.64   0
   7  -6 -14  104.84    1.75   0
  -1   7 -14   93.49    1.62   0
   6  -7 -14  103.69    1.66   0
  -1   7 -14  105.77    1.35   0
   1   6 -14   92.20    1.66   0
  -6  -1 -14   97.45    1.62   0
   6  -7 -14   98.99    2.17   0
   7  -4  14  468.76    2.29   0
   3   4  14  468.69    2.42   0
  -3   7  14  451.18    2.64   0
  -3   7  14  448.73    1.93   0
  -4  -3  14  477.15    2.25   0
  -4  -3  14  456.44    2.37   0
   4  -7  14  483.01    2.90   0
   3   4  14  459.59    2.19   0
  -3   7  14  464.02    4.94   0
   4  -7  14  482.96    2.23   0
   7  -4  14  504.83    2.29   0
  -3  -4 -14  449.00    2.18   0
  -4   7 -14  457.27    2.22   0
  -4   7 -14  443.95    2.79   0
   3  -7 -14  442.44    2.66   0
   3  -7 -14  476.00    5.19   0
   7  -3 -14  463.50    1.98   0
   7  -3 -14  453.59    2.25   0
  -4   7 -14  458.82    3.87   0
   4   3 -14  459.02    2.39   0
  -3  -4 -14  452.66    2.72   0
   4   3 -14  468.98    2.28   0
  -4   7 -14  438.84    2.13   0
   4   3 -14  480.47    2.42   0
   0   7  14  111.79    2.10   0
   7  -7  14  111.30    1.70   0
   0   7  14  118.52    1.56   0
  -7   0  14  110.02    1.96   0
   7  -7  14  116.21    1.63   0
   0   7  14  110.66    1.51   0
   7   0 -14  113.86    1.80   0
   0  -7 -14  119.61    1.63   0
   0  -7 -14  109.18    1.58   0
   7   0 -14  116.33    2.00   0
   7   0 -14  110.05    1.52   0
   8   0  14  196.33    1.73   0
   8   0  14  189.63    1.84   0
   0  -8  14  207.69    1.82   0
   0   8 -14  208.80    2.37   0
   0   8 -14  206.68    1.75   0
   0   8 -14  220.08    1.83   0
   8  -8 -14  204.14    1.75   0
  -8   0 -14  203.23    1.89   0
   8  -8 -14  209.98    2.43   0
   8  -3  14  345.60    2.08   0
   8  -3  14  321.59    1.99   0
   5   3  14  343.80    2.02   0
   3  -8  14  327.16    2.02   0
  -5   8  14  336.38    1.97   0
  -5   8  14  334.43    2.54   0
   5   3  14  321.35    1.79   0
  -3  -5  14  321.70    2.20   0
  -3  -5  14  319.39    2.04   0
   3  -8  14  345.56    2.77   0
   3   5 -14  341.73    2.08   0
  -5  -3 -14  351.24    1.98   0
  -3   8 -14  338.70    2.01   0
  -3   8 -14  331.64    2.73   0
   8  -5 -14  336.56    1.99   0
   5  -8 -14  331.22    2.60   0
   8  -5 -14  357.05    2.15   0
   3   5 -14  345.47    2.11   0
  -5  -3 -14  329.60    3.14   0
  -3   8 -14  329.94    2.58   0
  -3   8 -14  338.72    1.95   0
   3   5 -14  341.77    2.08   0
   6  -8  14   73.51    1.48   0
   8  -6  14   81.49    1.59   0
   2   6  14   74.88    1.83   0
   8  -6  14   87.95    1.58   0
   8  -6  14   77.49    1.55   0
  -6  -2  14   75.66    1.68   0
  -2   8  14   81.10    1.51   0
   8  -6  14   84.05    2.39   0
   6  -8  14   82.73    1.62   0
   2   6  14   78.84    1.55   0
   6  -8  14   86.40    1.75   0
  -2   8  14   75.54    1.58   0
   8  -2 -14   83.08    2.63   0
  -2  -6 -14   78.67    1.56   0
   2  -8 -14   69.34    1.57   0
  -2  -6 -14   78.22    1.59   0
   2  -8 -14   81.73    1.61   0
  -6   8 -14   79.38    1.65   0
   6   2 -14   82.45    1.82   0
   6   2 -14   78.67    1.62   0
   8  -2 -14   87.75    1.56   0
   6   2 -14   74.23    1.51   0
   2  -9  14  152.36    1.76   0
   9  -2  14  136.54    1.71   0
   7   2  14  147.14    1.73   0
   9  -2  14  128.69    1.68   0
   7   2  14  141.20    1.72   0
   2  -9  14  145.15    2.36   0
  -2  -7  14  131.26    1.72   0
  -2   9 -14  141.16    2.36   0
  -2   9 -14  134.56    1.61   0
   2   7 -14  131.85    1.70   0
   7  -9 -14  137.23    2.50   0
   7  -9 -14  134.24    1.73   0
   2   7 -14  136.26    1.73   0
  -2   9 -14  127.40    1.59   0
   9  -7 -14  137.53    1.72   0
  -2   9 -14  128.26    2.12   0
   9  -7 -14  151.58    1.89   0
   2   7 -14  139.31    1.84   0
  -7  -2 -14  139.13    1.70   0
  -4   9  14  364.60    2.52   0
   9  -5  14  382.94    2.19   0
   9  -5  14  371.73    2.18   0
   9  -5  14  349.64    2.10   0
   4   5  14  363.54    2.29   0
   5  -9  14  373.69    2.13   0
   9  -5  14  375.09    2.91   0
  -5  -4  14  369.50    2.27   0
  -4   9  14  362.14    2.13   0
   5  -9  14  375.43    2.16   0
   5  -9  14  370.83    3.16   0
   4   5  14  367.52    2.12   0
  -4  -5 -14  371.18    2.18   0
   4  -9 -14  376.85    2.38   0
  -5   9 -14  371.59    3.28   0
   4  -9 -14  391.96    2.10   0
   9  -4 -14  399.52    2.15   0
   5   4 -14  375.82    2.37   0
  -4  -5 -14  361.07    2.66   0
  -5   9 -14  369.42    3.37   0
   9  -4 -14  349.29    2.14   0
   5   4 -14  404.93    2.24   0
   5   4 -14  374.49    2.30   0
   1   8  14  184.60    2.64   0
   9  -8  14  172.83    2.05   0
  -8  -1  14  190.44    2.22   0
   1   8  14  183.38    1.85   0
   9  -8  14  201.06    1.91   0
  -1   9  14  189.03    1.77   0
  -1   9  14  211.91    1.90   0
   1   8  14  201.15    2.61   0
   1   8  14  192.65    1.88   0
   8  -9  14  188.67    1.83   0
   9  -8  14  202.98    1.99   0
  -9   1  14  189.14    2.61   0
   8  -9  14  191.12    2.42   0
   1  -9 -14  176.14    1.83   0
  -1  -8 -14  186.17    1.93   0
   1  -9 -14  187.14    1.90   0
   8   1 -14  189.88    2.43   0
   9  -1 -14  192.71    2.47   0
   8   1 -14  179.25    2.27   0
   9  -1 -14  187.84    2.51   0
   9  -1 -14  181.59    1.85   0
   8   1 -14  190.68    1.82   0
  -1  -8 -14  184.99    1.93   0
  -4  -6  14  460.45    2.27   0
   4 -10  14  455.82    2.32   0
  10  -4  14  440.70    2.20   0
   6   4  14  446.22    2.39   0
  10  -4  14  467.96    2.43   0
  -6  10  14  468.41    2.90   0
  -6  10  14  476.83    2.32   0
   6   4  14  453.25    2.32   0
   4 -10  14  472.07    5.05   0
   6   4  14  457.28    2.29   0
  -6  -4 -14  458.41    2.26   0
   4   6 -14  436.14    2.23   0
   6 -10 -14  434.48    2.91   0
  -4  10 -14  464.46    5.09   0
   6 -10 -14  449.77    2.23   0
  -4  10 -14  469.32    2.35   0
   4   6 -14  473.44    2.45   0
  -4  10 -14  445.33    3.05   0
  10  -6 -14  495.46    2.48   0
   4   6 -14  500.63    2.53   0
  10  -6 -14  461.76    2.30   0
  10  -7  14   54.44    1.64   0
   3   7  14   52.99    1.60   0
  10  -7  14   53.76    1.66   0
   3   7  14   57.80    1.94   0
   7 -10  14   54.69    1.62   0
  -7  -3  14   59.57    1.60   0
  -3  10  14   45.55    1.56   0
   3   7  14   49.62    1.78   0
   7 -10  14   52.71    2.35   0
  10  -7  14   47.01    2.31   0
  -3  10  14   54.14    1.65   0
  10  -7  14   55.68    1.59   0
  -3  -7 -14   50.33    1.59   0
   3 -10 -14   49.38    1.61   0
  10  -3 -14   54.67    1.58   0
   3 -10 -14   43.33    1.51   0
   7   3 -14   49.42    1.75   0
  -3  -7 -14   43.72    1.85   0
   7   3 -14   50.02    1.68   0
  10  -3 -14   49.33    1.60   0
   7   3 -14   58.23    1.45   0
   1   1  15 1620.37    4.30   0
   2  -1  15 1646.23    4.23   0
  -1  -1  15 1715.02    4.96   0
   1   1  15 1677.11    4.47   0
   1  -2  15 1624.02    4.33   0
  -1   2  15 1677.31    5.49   0
  -1   2  15 1601.91    4.36   0
   2  -1  15 1654.95    6.75   0
   1  -2  15 1680.01    4.34   0
  -1  -1  15 1594.69    4.16   0
  -2   1  15 1631.51    4.31   0
   2  -1  15 1717.69    4.36   0
  -2   1  15 1790.46    6.57   0
  -2   1  15 1695.83    6.65   0
  -1   2  15 1699.33    4.61   0
   1   1  15 1581.06    4.83   0
   1  -2 -15 1756.01    4.65   0
  -1   2 -15 1751.06    4.36   0
   1   1 -15 1764.62    5.05   0
  -2   1 -15 1622.83    4.21   0
  -1  -1 -15 1789.60    4.46   0
   2  -1 -15 1752.54    4.48   0
  -1   2 -15 1768.85    7.33   0
   1  -2 -15 1620.95    4.33   0
   1  -2 -15 1737.58    5.41   0
  -1  -1 -15 1787.38    4.59   0
   2  -1 -15 1732.37    4.39   0
   1   1 -15 1665.38    4.17   0
   4  -2  15  724.65    2.74   0
   2   2  15  695.45    2.87   0
  -2  -2  15  707.35    3.07   0
   2  -4  15  766.23    2.78   0
  -2   4  15  728.27    3.48   0
   2   2  15  721.92    2.75   0
  -4   2  15  696.94    2.82   0
  -2  -2  15  697.82    2.59   0
  -2   4  15  676.78    2.67   0
  -2   4  15  727.79    3.50   0
   2  -4  15  696.46    3.00   0
   4  -2  15  693.26    2.70   0
  -2  -2 -15  720.97    2.75   0
   2  -4 -15  710.84    3.40   0
  -2   4 -15  725.69    3.02   0
   2  -4 -15  720.62    3.68   0
  -4   2 -15  705.33    2.72   0
  -2  -2 -15  731.75    2.92   0
   4  -2 -15  722.79    2.70   0
  -2   4 -15  730.72    2.58   0
  -2   4 -15  680.30    2.68   0
   2   2 -15  724.78    3.11   0
   2  -4 -15  736.83    2.75   0
   4  -2 -15  712.70    2.84   0
   2   2 -15  719.19    2.77   0
  -4   2 -15  744.47    3.54   0
  -5   4  15  367.92    2.24   0
   5  -1  15  383.11    2.12   0
   5  -1  15  356.86    2.08   0
   4   1  15  358.19    2.10   0
  -1  -4  15  344.89    2.16   0
   4   1  15  371.57    2.13   0
  -4   5  15  374.05    2.05   0
   1  -5  15  353.18    1.88   0
  -4   5  15  379.53    3.49   0
  -4   5  15  373.49    2.52   0
  -1  -4  15  374.02    2.20   0
   1  -5  15  387.57    2.37   0
  -1   5 -15  363.69    2.46   0
   4  -5 -15  367.81    3.55   0
  -1   5 -15  360.83    2.11   0
  -5   1 -15  378.36    2.11   0
  -4  -1 -15  364.40    2.13   0
  -1   5 -15  367.48    2.04   0
   1   4 -15  372.27    2.09   0
   5  -4 -15  387.40    2.10   0
  -5   1 -15  367.03    3.36   0
   1   4 -15  390.28    2.19   0
   4  -5 -15  373.85    2.08   0
   5  -4 -15  380.52    2.48   0
  -4  -1 -15  360.70    2.10   0
   1   4 -15  390.82    2.23   0
   4  -5 -15  379.17    2.80   0
   4  -5  15  381.97    2.32   0
   1   4  15  380.59    2.37   0
   5  -4  15  415.56    2.25   0
  -5   1  15  387.71    3.77   0
   5  -4  15  396.74    2.17   0
  -5   1  15  393.22    2.11   0
   4  -5  15  394.64    2.16   0
   1   4  15  379.36    2.20   0
  -1   5  15  378.94    2.07   0
  -4  -1  15  383.50    2.08   0
  -4  -1  15  377.13    2.50   0
   1   4  15  404.80    2.14   0
   5  -4  15  393.61    2.10   0
  -1   5  15  401.74    2.33   0
  -1   5  15  389.16    2.82   0
  -4   5 -15  385.62    2.15   0
   5  -1 -15  418.86    3.86   0
  -1  -4 -15  389.96    2.18   0
   4   1 -15  411.15    2.73   0
   1  -5 -15  414.27    2.38   0
  -4   5 -15  379.70    2.29   0
   1  -5 -15  404.15    2.85   0
  -5   4 -15  409.26    2.24   0
  -1  -4 -15  388.12    2.41   0
  -5   4 -15  378.70    2.47   0
   5  -1 -15  404.15    2.16   0
   4   1 -15  405.50    2.14   0
   6  -3  15  780.42    2.74   0
   6  -3  15  757.34    2.73   0
   3   3  15  780.00    2.90   0
  -6   3  15  765.31    2.81   0
  -3   6  15  805.42    3.46   0
  -3   6  15  859.85    2.77   0
  -3  -3  15  825.18    2.84   0
   3  -6  15  772.04    2.56   0
  -3  -3  15  793.48    2.96   0
   3  -6  15  820.25    3.41   0
  -3   6  15  820.43    4.36   0
   3   3  15  826.03    2.73   0
  -3   6 -15  803.52    2.81   0
  -3  -3 -15  765.94    2.72   0
  -3   6 -15  788.84    3.24   0
   3   3 -15  847.12    3.04   0
   3  -6 -15  826.48    4.33   0
   3  -6 -15  757.48    3.50   0
  -6   3 -15  782.80    3.92   0
  -6   3 -15  768.47    2.74   0
  -3   6 -15  765.03    2.69   0
   3   3 -15  847.34    2.98   0
   6  -3 -15  789.47    2.86   0
  -3   6 -15  805.42    5.08   0
   6  -3 -15  818.56    2.72   0
   3   3 -15  790.11    2.84   0
   7  -2  15 1541.11    3.60   0
   7  -2  15 1537.88    3.45   0
   5   2  15 1459.72    3.47   0
   2  -7  15 1634.45    3.54   0
  -5   7  15 1539.89    3.54   0
   5   2  15 1553.62    3.50   0
  -2  -5  15 1620.15    3.66   0
  -2  -5  15 1551.95    3.98   0
  -5   7  15 1603.43    5.57   0
   2  -7  15 1615.17    4.78   0
   5  -7 -15 1669.08    6.08   0
  -2   7 -15 1596.73    4.69   0
   2   5 -15 1714.87    3.75   0
   5  -7 -15 1595.59    5.65   0
  -5  -2 -15 1565.47    6.38   0
  -2   7 -15 1648.63    3.52   0
  -2   7 -15 1639.86    3.57   0
   2   5 -15 1630.07    3.69   0
   7  -5 -15 1564.03    3.46   0
   5  -7 -15 1475.49    3.41   0
   7  -5 -15 1677.60    4.04   0
   2   5 -15 1585.18    3.88   0
  -5  -2 -15 1588.32    3.48   0
   5  -7  15  430.86    2.12   0
   7  -5  15  451.23    2.19   0
   2   5  15  435.45    2.43   0
   7  -5  15  417.80    2.24   0
  -2   7  15  435.17    2.34   0
   7  -5  15  458.70    4.24   0
  -5  -2  15  423.01    2.40   0
  -5  -2  15  424.33    2.16   0
  -2   7  15  528.27    2.26   0
   2   5  15  424.56    2.11   0
  -2   7  15  443.36    3.97   0
   7  -5  15  463.24    2.22   0
   5  -7  15  445.41    2.69   0
  -2  -5 -15  439.11    2.41   0
  -2  -5 -15  429.40    2.15   0
   2  -7 -15  436.86    2.33   0
  -5   7 -15  421.39    2.74   0
  -5   7 -15  436.93    2.19   0
   7  -2 -15  477.65    5.90   0
   5   2 -15  456.28    2.63   0
   7  -2 -15  465.21    2.17   0
   5   2 -15  460.10    2.17   0
  -7   5 -15  429.17    2.62   0
   5   2 -15  427.74    2.64   0
   1  -8  15  624.90    2.49   0
   8  -1  15  612.88    2.46   0
   7   1  15  621.98    2.46   0
   8  -1  15  611.76    2.42   0
   7   1  15  617.33    2.46   0
  -1  -7  15  635.44    3.04   0
   1  -8  15  648.59    3.27   0
  -1  -7  15  642.94    2.48   0
   7  -8 -15  657.55    3.98   0
  -1   8 -15  611.16    3.25   0
   7  -8 -15  636.80    5.32   0
   1   7 -15  642.20    2.52   0
   1   7 -15  644.33    2.93   0
  -7  -1 -15  634.17    2.48   0
  -1   8 -15  631.60    2.40   0
   8  -7 -15  673.29    2.53   0
   1   7 -15  620.31    2.56   0
   7  -8 -15  610.82    2.44   0
   8  -7 -15  671.75    3.06   0
  -1   8 -15  641.83    2.50   0
   8  -4  15  182.16    1.63   0
   8  -4  15  166.05    1.71   0
   4   4  15  170.93    1.77   0
   4  -8  15  168.12    1.72   0
  -4   8  15  160.51    1.63   0
  -4  -4  15  164.29    1.72   0
   4   4  15  164.41    1.47   0
   4  -8  15  178.39    2.21   0
  -4   8  15  172.31    1.89   0
  -4  -4  15  175.21    1.64   0
   4   4 -15  162.02    1.80   0
  -4  -4 -15  166.70    1.43   0
  -4   8 -15  181.29    1.78   0
  -4  -4 -15  162.88    2.13   0
  -4   8 -15  163.82    2.16   0
   4  -8 -15  173.26    2.06   0
  -4   8 -15  150.45    1.36   0
   8  -4 -15  167.43    1.58   0
   4   4 -15  174.65    1.74   0
  -4   8 -15  169.15    2.61   0
   8  -4 -15  191.61    1.80   0
   4   4 -15  174.22    1.77   0
   7  -8  15   96.96    1.92   0
   7  -8  15  100.51    1.58   0
   1   7  15   92.92    2.00   0
   8  -7  15   94.81    1.62   0
   1   7  15   83.47    1.61   0
  -7  -1  15   90.46    1.75   0
  -1   8  15   96.00    1.61   0
   8  -7  15   91.22    1.59   0
   1   7  15   89.48    1.93   0
  -1   8  15   93.89    2.84   0
  -1   8  15  102.95    1.63   0
   1   7  15   97.25    1.64   0
   8  -7  15   88.87    1.55   0
  -1   8  15   93.69    2.82   0
  -8   1  15   90.96    2.37   0
  -1  -7 -15   84.65    1.51   0
  -1  -7 -15   91.48    1.62   0
   1  -8 -15   85.93    1.52   0
   7   1 -15   89.07    1.96   0
   1  -8 -15   89.60    1.52   0
   8  -1 -15   86.00    1.57   0
   7   1 -15   89.54    1.48   0
   7   1 -15   94.39    1.76   0
   8  -1 -15   94.59    2.34   0
   3  -9  15   11.57    1.52   0
   9  -3  15   14.35    1.44   0
   6   3  15   10.63    1.48   0
   9  -3  15   14.56    1.44   0
  -6   9  15    8.92    1.51   0
  -6   9  15   14.13    1.74   0
   6   3  15   16.32    1.50   0
  -3  -6  15   14.10    1.40   0
   3  -9  15   11.17    1.83   0
  -6  -3 -15   10.16    1.44   0
   3   6 -15   14.40    1.47   0
  -3   9 -15    8.44    1.80   0
   6  -9 -15    9.06    1.81   0
   6  -9 -15    9.58    1.47   0
  -3   9 -15    8.29    1.47   0
   3   6 -15   12.43    1.48   0
   9  -6 -15    7.05    1.49   0
  -3   9 -15   12.89    1.64   0
   9  -6 -15   12.91    1.42   0
   3   6 -15    8.80    1.55   0
  -3   9 -15    6.32    1.54   0
   9  -6  15  167.31    1.80   0
   9  -6  15  160.16    1.85   0
   3   6  15  168.70    2.13   0
  -6  -3  15  168.24    1.93   0
   3   6  15  177.64    1.91   0
   9  -6  15  174.10    1.93   0
   6  -9  15  160.06    1.78   0
  -3   9  15  180.64    1.76   0
   9  -6  15  173.53    2.73   0
  -3   9  15  170.54    1.94   0
   6  -9  15  167.34    2.41   0
   3   6  15  153.96    1.71   0
  -3  -6 -15  176.55    1.84   0
   9  -3 -15  188.19    1.80   0
   3  -9 -15  161.90    1.68   0
   3  -9 -15  178.93    1.94   0
   6   3 -15  177.88    1.92   0
  -3  -6 -15  174.88    1.93   0
   9  -3 -15  165.53    1.79   0
   6   3 -15  161.71    1.66   0
   6   3 -15  172.72    2.05   0
  10  -2  15  216.37    1.92   0
   8   2  15  189.95    1.91   0
  10  -2  15  195.93    2.00   0
   8   2  15  206.47    1.86   0
  -2  -8  15  199.06    1.91   0
   8   2  15  197.60    1.97   0
   2 -10  15  200.79    1.95   0
  -2  10 -15  197.60    2.97   0
   8 -10 -15  204.46    3.28   0
  -2  10 -15  211.33    2.05   0
  10  -8 -15  197.07    2.19   0
  10  -8 -15  211.74    1.98   0
   2   8 -15  198.63    1.96   0
   2   8 -15  209.92    1.97   0
   8 -10 -15  187.96    1.87   0
  10  -8 -15  195.27    1.96   0
  -2  10 -15  190.74    2.12   0
  10  -8 -15  213.73    2.23   0
  -8  -2 -15  190.93    1.84   0
   2   8 -15  213.53    2.18   0
  10  -5  15   64.69    1.73   0
  10  -5  15   70.67    1.67   0
   5   5  15   61.45    1.62   0
   5 -10  15   68.33    1.65   0
  -5  10  15   61.23    1.71   0
  -5  -5  15   59.85    1.62   0
  -5  10  15   57.70    1.60   0
  10  -5  15   69.35    1.61   0
  10  -5  15   66.72    2.03   0
   5   5  15   61.90    1.57   0
   5 -10  15   65.24    2.62   0
   5   5  15   62.23    1.69   0
   5   5 -15   74.10    1.64   0
  -5  -5 -15   57.03    1.66   0
  10  -5 -15   70.22    1.57   0
  -5  10 -15   82.05    2.19   0
   5 -10 -15   62.09    1.97   0
   5   5 -15   62.28    1.63   0
   5 -10 -15   61.54    1.23   0
  -5  -5 -15   61.59    2.06   0
  -5  10 -15   60.04    1.66   0
   5   5 -15   71.00    1.71   0
  10  -5 -15   66.38    1.63   0
   2   8  15   93.72    2.06   0
  10  -8  15   88.00    1.81   0
  -8  -2  15    7.20    1.37   0
   2   8  15  100.63    1.76   0
  10  -8  15   97.44    1.68   0
   8 -10  15   92.30    1.72   0
  -2  10  15   96.03    1.40   0
   2   8  15  100.31    2.08   0
   2   8  15   96.61    1.80   0
  -2  10  15   91.31    1.77   0
   8 -10  15   97.48    2.33   0
  10  -8  15   88.60    1.86   0
  -2  -8 -15   84.14    1.68   0
   2 -10 -15   99.26    1.85   0
  10  -2 -15   96.30    3.18   0
   2 -10 -15   88.57    1.72   0
  -2  -8 -15   88.33    2.02   0
  10  -2 -15   93.20    2.45   0
  10  -2 -15   91.81    1.68   0
   8   2 -15  105.93    1.74   0
   8   2 -15   94.53    1.89   0
   8   2 -15   95.01    2.14   0
   1   0  16 6342.03    8.08   0
   0  -1  16 6937.27    9.20   0
  -1   1  16 6868.16    8.51   0
   0  -1  16 6586.55    8.19   0
   0   1 -16 6873.44    8.38   0
  -1   0 -16 6796.63    8.36   0
   0   2  16 1279.44    3.91   0
   2  -2  16 1363.78    3.77   0
   0   2  16 1305.20    3.87   0
   0   2  16 1424.73    4.19   0
  -2   0  16 1330.35    3.58   0
   2  -2  16 1311.18    3.63   0
  -2   0  16 1361.91    5.05   0
   0  -2 -16 1374.86    4.01   0
  -2   2 -16 1360.11    3.78   0
   2   0 -16 1382.80    4.13   0
   0  -2 -16 1456.38    4.29   0
   2   0 -16 1423.38    3.81   0
   3  -1  16 6763.76    7.72   0
   2   1  16 6500.23    7.85   0
   2   1  16 7310.72    8.17   0
   1  -3  16 6583.73    7.97   0
  -2   3  16 7372.86    8.12   0
  -2   3  16 6979.15    9.00   0
  -3   2  16 6882.52    8.21   0
  -1  -2  16 6517.68    7.80   0
   1  -3  16 6916.48    8.34   0
   3  -1  16 6674.34    7.67   0
   2  -3 -16 7165.99    9.15   0
  -1   3 -16 6649.00    8.32   0
  -3   1 -16 6590.40    7.81   0
  -2  -1 -16 6505.24    8.00   0
   3  -2 -16 6787.30    7.91   0
  -1   3 -16 6616.78    7.87   0
   2  -3 -16 6594.26    7.79   0
  -2  -1 -16 7065.26    8.01   0
   3  -2 -16 7509.90    8.56   0
   1   2 -16 6810.59    7.98   0
   4   0  16 1159.51    3.23   0
   4   0  16 1265.01    3.33   0
   0  -4  16 1183.87    3.37   0
   0  -4  16 1224.17    3.60   0
  -4   4  16 1213.63    3.93   0
  -4   0 -16 1265.50    3.33   0
   0   4 -16 1208.64    3.44   0
  -4   0 -16 1188.67    3.31   0
   0   4 -16 1230.69    3.35   0
   4  -4 -16 1279.36    3.33   0
   4  -4 -16 1314.74    4.00   0
   0   4 -16 1269.97    3.69   0
  -3  -1  16 1045.53    4.00   0
   1   3  16 1070.91    3.56   0
   4  -3  16 1071.28    3.30   0
   4  -3  16 1087.64    3.21   0
   1   3  16 1104.80    3.38   0
  -4   1  16 1021.38    6.24   0
  -1   4  16 1029.77    3.13   0
  -1   4  16 1083.00    3.72   0
  -4   1  16 1017.86    2.97   0
  -3  -1  16 1071.55    3.15   0
   1   3  16  992.31    3.19   0
   3  -4  16 1088.36    3.17   0
   4  -3  16 1051.90    3.13   0
  -1   4  16 1080.30    3.93   0
   3  -4  16 1071.52    3.49   0
  -1  -3 -16 1087.63    3.34   0
   1  -4 -16 1053.17    3.70   0
  -3   4 -16 1034.73    3.42   0
   1  -4 -16 1048.68    3.91   0
  -4   3 -16 1090.30    3.32   0
  -1  -3 -16 1098.39    3.60   0
  -4   3 -16  989.33    3.78   0
  -3   4 -16 1057.35    3.26   0
   4  -1 -16 1058.07    3.17   0
   3   1 -16 1050.50    3.11   0
   3   1 -16 1100.37    4.08   0
   5  -2  16 2104.41    4.22   0
  -3   5  16 2164.53    5.70   0
  -2  -3  16 2003.40    4.63   0
   5  -2  16 2188.34    4.21   0
   3   2  16 2157.44    4.39   0
  -3   5  16 2185.21    5.92   0
   3   2  16 2303.39    4.33   0
  -5   3  16 2147.94    4.43   0
  -2  -3  16 2134.83    4.32   0
   2  -5  16 2248.24    4.91   0
  -3   5  16 2080.79    4.10   0
   2  -5  16 2217.34    4.27   0
   3  -5 -16 2179.80    5.79   0
  -2   5 -16 2107.77    4.90   0
   3  -5 -16 2270.23    6.09   0
  -5   2 -16 2053.44    4.19   0
  -3  -2 -16 2291.97    4.52   0
   5  -3 -16 2119.92    4.18   0
  -2   5 -16 2045.73    4.10   0
  -5   2 -16 2217.70    6.10   0
   2   3 -16 2309.19    4.47   0
   2   3 -16 2163.43    4.81   0
   3  -5 -16 2256.34    4.23   0
   5  -3 -16 2167.80    4.50   0
   2   3 -16 2292.57    4.48   0
  -2   5 -16 2175.32    4.26   0
  -3  -2 -16 2138.79    4.29   0
   0   5  16 1148.92    4.15   0
   5  -5  16 1146.26    3.62   0
   5  -5  16 1208.34    3.23   0
  -5   0  16 1115.02    4.61   0
  -5   0  16 1194.15    3.21   0
   0   5  16 1078.25    3.10   0
   0   5  16 1197.22    3.41   0
   0  -5 -16 1158.20    3.37   0
  -5   5 -16 1182.05    3.47   0
   0  -5 -16 1221.08    4.10   0
  -5   5 -16 1090.74    3.39   0
   5   0 -16 1195.36    4.74   0
   5   0 -16 1201.02    3.20   0
  -1  -5  16 2547.00    4.50   0
  -6   5  16 2766.49    5.34   0
   6  -1  16 2627.75    4.38   0
   5   1  16 2646.65    4.48   0
  -5   6  16 2684.39    4.50   0
  -5   6  16 2809.50    9.02   0
   6  -1  16 2612.62    4.44   0
   1  -6  16 2726.47    4.49   0
   5   1  16 2651.90    4.41   0
  -5   6  16 2662.57    6.19   0
  -1  -5  16 2721.17    5.03   0
   1  -6  16 2775.72    5.47   0
  -1   6 -16 2765.15    5.47   0
   5  -6 -16 2847.76    9.12   0
  -1   6 -16 2722.01    4.52   0
  -6   1 -16 2711.39   11.73   0
  -1   6 -16 2625.15    4.38   0
   1   5 -16 2820.60    4.68   0
   6  -5 -16 2804.38    4.55   0
   1   5 -16 2896.80    4.79   0
   5  -6 -16 2648.54    4.40   0
   6  -5 -16 2809.02    5.38   0
  -5  -1 -16 2724.18    4.37   0
   1   5 -16 2688.58    5.06   0
   5  -6 -16 2825.62    6.35   0
   4  -6  16 7163.26    7.19   0
   2   4  16 6881.76    8.10   0
   6  -4  16 6683.37    7.34   0
  -2   6  16 6988.14    8.41   0
  -2   6  16 6810.50    7.00   0
  -6   2  16 6911.81    7.27   0
  -4  -2  16 7518.82    7.43   0
  -4  -2  16 6712.20    8.35   0
   6  -4  16 6928.71    7.43   0
   6  -4  16 7102.53    7.27   0
   4  -6  16 7116.14    8.64   0
   2   4  16 7141.02    7.33   0
  -2  -4 -16 7367.12    7.44   0
   4   2 -16 7199.58    8.76   0
  -4   6 -16 7008.61    8.70   0
   2  -6 -16 7025.23    8.47   0
  -6   4 -16 7201.39    7.63   0
   6  -2 -16 7341.20    7.24   0
   4   2 -16 7020.18    8.04   0
   6  -2 -16 6924.11    7.26   0
   4   2 -16 6884.32    7.20   0
  -4   6 -16 7235.92    7.49   0
  -6   4 -16 6804.10    9.18   0
   0  -7  16 4206.75    5.48   0
   7   0  16 4167.99    5.40   0
   7   0  16 4202.60    5.51   0
   0  -7  16 4476.78    6.99   0
   0   7 -16 4485.03    7.14   0
   0   7 -16 4562.31    5.71   0
   7  -7 -16 4537.13    5.67   0
   0   7 -16 4353.78    5.70   0
  -7   0 -16 4586.37    5.71   0
   7  -7 -16 4584.55    7.69   0
   7  -3  16  790.97    2.68   0
  -4   7  16  777.46    4.69   0
   7  -3  16  819.76    2.73   0
   4   3  16  746.55    2.72   0
  -7   4  16  737.68    2.71   0
   3  -7  16  771.11    2.64   0
  -4   7  16  826.16    2.65   0
   4   3  16  742.82    2.52   0
  -3  -4  16  795.19    2.75   0
  -3  -4  16  772.49    2.81   0
  -4   7  16  778.99    3.50   0
   3  -7  16  787.24    3.42   0
  -4  -3 -16  878.75    2.71   0
  -3   7 -16  794.80    3.45   0
   4  -7 -16  860.09    4.70   0
   3   4 -16  809.09    2.86   0
   4  -7 -16  844.99    3.55   0
  -4  -3 -16  828.34    3.80   0
  -3   7 -16  830.43    2.65   0
   7  -4 -16  839.22    2.66   0
   3   4 -16  853.32    2.90   0
  -3   7 -16  822.14    4.35   0
   7  -4 -16  813.72    2.87   0
   3   4 -16  808.39    2.82   0
  -3   7 -16  836.44    2.76   0
   6  -7  16 1419.54    4.01   0
  -7   1  16 1381.07    5.78   0
   7  -6  16 1448.07    3.47   0
   1   6  16 1312.88    4.33   0
   7  -6  16 1343.55    3.62   0
  -1   7  16 1402.08    3.61   0
   6  -7  16 1356.60    3.36   0
  -6  -1  16 1348.00    4.20   0
  -6  -1  16 1403.52    3.30   0
  -1   7  16 1348.97    3.24   0
   1   6  16 1426.93    3.34   0
   7  -6  16 1370.89    3.33   0
   1   6  16 1325.29    3.41   0
  -1   7  16 1386.60    5.51   0
   6   1 -16 1445.10    4.45   0
  -1  -6 -16 1409.97    3.44   0
   1  -7 -16 1454.94    3.65   0
   7  -1 -16 1525.46    5.96   0
  -6   7 -16 1422.70    4.01   0
  -7   6 -16 1398.36    3.82   0
  -7   6 -16 1369.37    4.02   0
  -1  -6 -16 1453.45    3.69   0
  -6   7 -16 1399.05    3.55   0
   7  -1 -16 1381.47    3.30   0
   6   1 -16 1491.58    4.03   0
   6   1 -16 1432.23    3.33   0
   2  -8  16  949.73    2.82   0
   8  -2  16  943.73    2.79   0
   6   2  16  968.77    2.91   0
   8  -2  16  900.98    2.81   0
  -6   8  16  952.41    2.68   0
  -6   8  16  982.59    4.80   0
   6   2  16  986.42    2.84   0
  -2  -6  16  963.97    3.18   0
   2  -8  16  979.12    3.77   0
  -2  -6  16  906.61    2.86   0
   6  -8 -16 1032.78    5.25   0
  -2   8 -16  954.20    3.92   0
   6  -8 -16  994.05    4.83   0
   2   6 -16  999.41    2.96   0
  -2   8 -16  929.49    2.81   0
  -2   8 -16  960.17    2.78   0
   2   6 -16  976.57    2.97   0
   8  -6 -16 1003.52    2.87   0
   6  -8 -16 1021.78    2.94   0
  -2   8 -16  977.90    3.92   0
   8  -6 -16 1014.40    3.32   0
   2   6 -16 1002.11    3.25   0
  -6  -2 -16  963.96    2.66   0
   8  -5  16 1965.48    4.09   0
   3   5  16 1959.70    4.44   0
   8  -5  16 2129.14    7.19   0
  -3   8  16 2031.72    4.66   0
  -3   8  16 1917.34    3.85   0
  -5  -3  16 1987.74    3.97   0
   5  -8  16 1950.46    3.74   0
  -5  -3  16 1965.23    4.43   0
   8  -5  16 2089.34    4.13   0
   3   5  16 1999.98    3.89   0
   5  -8  16 2055.88    5.27   0
   8  -5  16 2085.87    4.07   0
   5   3 -16 2136.29    4.55   0
  -3  -5 -16 1972.70    3.89   0
   3  -8 -16 2033.42    4.59   0
   8  -3 -16 2161.03    3.95   0
  -5   8 -16 2068.04    5.35   0
  -5   8 -16 1993.20    3.99   0
  -3  -5 -16 2078.04    4.89   0
   5   3 -16 2018.99    4.47   0
   8  -3 -16 2180.05    4.10   0
   5   3 -16 2015.68    3.98   0
   8  -8  16  711.29    3.05   0
  -8   0  16  693.26    3.56   0
   8  -8  16  712.53    2.65   0
   0   8  16  700.36    2.60   0
   0   8  16  651.91    2.48   0
   0   8  16  692.65    4.23   0
   8  -8  16  732.04    2.64   0
   0   8  16  708.44    4.24   0
   8   0 -16  721.42    3.68   0
   0  -8 -16  692.05    2.70   0
   0  -8 -16  733.96    2.71   0
   8   0 -16  712.72    3.41   0
   8   0 -16  722.29    2.53   0
   9  -1  16  444.59    2.16   0
   8   1  16  445.41    2.25   0
   9  -1  16  451.29    2.34   0
   8   1  16  451.67    2.28   0
   1  -9  16  451.84    3.11   0
  -1  -8  16  444.27    2.26   0
   1  -9  16  444.33    2.20   0
   8  -9 -16  445.90    3.81   0
  -1   9 -16  435.44    2.15   0
  -1   9 -16  419.70    3.05   0
   8  -9 -16  429.31    3.89   0
   8  -9 -16  423.32    2.21   0
  -1   9 -16  432.22    2.25   0
   1   8 -16  427.04    2.29   0
   1   8 -16  423.62    2.25   0
   9  -8 -16  456.64    2.27   0
   8  -9 -16  416.72    2.23   0
  -8  -1 -16  435.88    2.17   0
   9  -8 -16  452.30    2.74   0
   1   8 -16  417.06    2.83   0
   4  -9  16 1543.45    5.44   0
   9  -4  16 1494.39    3.56   0
   9  -4  16 1466.65    3.44   0
   5   4  16 1457.58    3.82   0
   4  -9  16 1508.79    3.52   0
  -5   9  16 1542.67    4.58   0
  -5   9  16 1512.71    3.51   0
  -4  -5  16 1476.87    3.69   0
   5   4  16 1590.81    3.50   0
  -5  -4 -16 1563.34    3.33   0
  -4   9 -16 1521.80    3.51   0
   4   5 -16 1472.35    3.75   0
  -4   9 -16 1529.23    5.29   0
   5  -9 -16 1496.64    4.43   0
  -5  -4 -16 1496.76    5.46   0
   5  -9 -16 1607.56    3.52   0
  -4   9 -16 1455.22    3.43   0
   4   5 -16 1593.49    3.90   0
   9  -5 -16 1577.67    3.48   0
  -4   9 -16 1540.66    5.67   0
   9  -5 -16 1591.07    3.74   0
   4   5 -16 1647.70    3.81   0
   2   7  16 1891.87    3.82   0
   2   7  16 1933.62    4.98   0
   9  -7  16 1942.97    4.26   0
   2   7  16 1981.95    3.82   0
  -7  -2  16 1961.73    4.73   0
   2   7  16 1944.24    4.99   0
  -2   9  16 1877.75    3.84   0
   7  -9  16 2006.73    4.03   0
  -2   9  16 1905.72    4.21   0
   9  -7  16 1858.85    3.93   0
   7  -9  16 1965.42    5.37   0
   9  -7  16 2017.05    4.11   0
  -2  -7 -16 1953.11    4.39   0
   9  -2 -16 2028.12   10.39   0
  -2  -7 -16 1986.40    3.92   0
   2  -9 -16 1980.55    4.26   0
   2  -9 -16 1853.72    3.77   0
   7   2 -16 1948.70    4.98   0
   9  -2 -16 1880.98    3.73   0
   7   2 -16 1931.44    3.91   0
   7   2 -16 1936.73    4.69   0
   3 -10  16 2420.52    4.23   0
  10  -3  16 2254.66    4.21   0
   7   3  16 2407.01    4.38   0
  10  -3  16 2392.79    4.43   0
   3 -10  16 2501.30    7.90   0
  -3  -7  16 2382.34    4.33   0
   7   3  16 2412.78    4.25   0
  -3  10 -16 2467.30    4.30   0
  -3  10 -16 2363.93    7.74   0
   7 -10 -16 2352.28    6.72   0
   3   7 -16 2294.09    4.26   0
  -3  10 -16 2386.50    4.16   0
   7 -10 -16 2246.50    4.18   0
   3   7 -16 2241.38    4.62   0
  10  -7 -16 2354.17    4.21   0
  -3  10 -16 2404.70    6.03   0
  10  -7 -16 2426.86    4.99   0
   3   7 -16 2388.72    4.91   0
  -7  -3 -16 2526.59    4.29   0
  -4  10  16  540.19    2.90   0
  10  -6  16  517.55    2.38   0
  10  -6  16  531.43    2.52   0
   4   6  16  560.30    2.77   0
  -6  -4  16  526.84    2.64   0
   6 -10  16  528.10    2.45   0
  -4  10  16  519.87    2.32   0
  10  -6  16  560.59    4.03   0
   4   6  16  545.05    2.71   0
   6 -10  16  553.30    4.05   0
  10  -6  16  512.18    2.39   0
   4   6  16  535.13    2.41   0
   6   4 -16  538.15    2.63   0
  -4  -6 -16  534.14    2.43   0
   4 -10 -16  511.96    2.67   0
   4 -10 -16  502.15    2.29   0
  10  -4 -16  561.39    2.38   0
   6   4 -16  511.36    2.83   0
  -4  -6 -16  523.23    3.07   0
  10  -4 -16  557.40    2.48   0
   6   4 -16  524.33    2.39   0
   1   2  17  498.44    2.53   0
   3  -2  17  510.95    2.42   0
   2  -3  17  549.92    2.49   0
   1   2  17  512.03    2.56   0
  -3   1  17  523.10    4.08   0
  -1   3  17  515.93    3.04   0
   3  -2  17  502.52    5.70   0
  -2  -1  17  504.58    2.88   0
  -1   3  17  497.53    2.46   0
   1   2  17  501.56    2.55   0
  -3   1  17  508.81    2.43   0
  -2  -1  17  528.12    2.40   0
   3  -2  17  549.61    2.43   0
  -1   3  17  525.70    2.74   0
   2  -3  17  499.25    2.53   0
   1  -3 -17  499.16    2.71   0
  -2   3 -17  525.17    2.53   0
  -3   2 -17  493.68    2.42   0
  -1  -2 -17  488.60    2.53   0
   3  -1 -17  512.51    2.51   0
  -2   3 -17  551.50    2.51   0
   2   1 -17  542.63    2.96   0
   3  -1 -17  542.48    2.49   0
   2   1 -17  536.33    2.46   0
  -1  -2 -17  533.68    2.60   0
   1  -3 -17  552.97    2.95   0
  -3   4  17   94.80    2.14   0
   4  -1  17  104.92    1.53   0
   4  -1  17  106.13    1.59   0
   3   1  17   88.82    1.54   0
   3   1  17  105.92    1.58   0
  -3   4  17  105.65    1.54   0
  -1  -3  17   94.10    1.84   0
  -1  -3  17  100.23    1.58   0
  -3   4  17   98.64    1.83   0
   1  -4  17   99.80    1.64   0
   1  -4  17  100.52    1.50   0
  -4   3  17   95.84    1.77   0
   3  -4 -17   97.49    1.76   0
  -1   4 -17   95.69    1.65   0
  -4   1 -17   96.48    1.53   0
  -3  -1 -17   93.93    1.57   0
   1   3 -17  103.68    1.68   0
   4  -3 -17   94.96    1.54   0
  -1   4 -17   97.83    1.55   0
   1   3 -17   99.86    1.48   0
   3  -4 -17   99.25    2.38   0
   3  -4 -17  100.22    1.59   0
   4  -3 -17   99.79    1.72   0
  -3  -1 -17   97.33    1.54   0
   1   3 -17   98.99    1.60   0
  -1   4 -17  107.14    1.58   0
   5  -3  17 2853.33    4.88   0
   2   3  17 2588.09    5.24   0
   3  -5  17 2694.49    4.79   0
   2   3  17 2759.38    4.84   0
  -2   5  17 2823.82    4.74   0
  -3  -2  17 2858.10    4.82   0
  -5   2  17 2714.03    4.76   0
   2   3  17 2753.25    4.88   0
  -2   5  17 2841.48    6.36   0
   5  -3  17 2778.04    4.71   0
   3  -5  17 2873.26    5.42   0
  -2   5  17 2820.84    5.89   0
  -3  -2  17 2751.25    5.58   0
  -2  -3 -17 2793.35    4.82   0
   2  -5 -17 2840.75    5.93   0
  -3   5 -17 2794.60    5.35   0
   2  -5 -17 2893.00    6.45   0
  -5   3 -17 2728.50    5.96   0
  -5   3 -17 2833.53    4.89   0
  -2  -3 -17 2910.04    5.27   0
   5  -2 -17 2805.24    4.68   0
  -3   5 -17 3013.74    4.97   0
   3   2 -17 2928.23    5.72   0
   5  -2 -17 2850.09    4.88   0
   3   2 -17 2951.20    4.90   0
  -2  -4  17  420.47    2.29   0
  -4   6  17  438.34    2.09   0
   6  -2  17  438.51    2.18   0
   6  -2  17  443.23    2.13   0
   4   2  17  432.61    2.19   0
   4   2  17  451.43    1.97   0
   2  -6  17  428.17    2.16   0
  -6   4  17  449.72    2.28   0
  -2  -4  17  454.09    2.29   0
  -4   6  17  441.79    2.94   0
  -4   6  17  444.58    3.26   0
   2  -6  17  477.24    2.53   0
   4  -6 -17  454.63    3.03   0
  -2   6 -17  444.41    2.13   0
  -2   6 -17  427.40    2.57   0
   4  -6 -17  465.43    3.24   0
  -2   6 -17  467.76    2.20   0
  -6   2 -17  449.94    2.15   0
   6  -4 -17  497.90    2.18   0
   2   4 -17  436.46    2.19   0
   2   4 -17  451.94    2.29   0
  -6   2 -17  451.05    3.50   0
   4  -6 -17  469.29    2.16   0
   6  -4 -17  442.28    2.36   0
   2   4 -17  437.23    2.22   0
  -4  -2 -17  454.96    2.18   0
   1   5  17  271.35    2.28   0
   6  -5  17  263.56    2.12   0
  -6   1  17  282.30    3.38   0
  -5  -1  17  279.30    2.25   0
   6  -5  17  300.65    1.93   0
  -6   1  17  285.37    1.87   0
  -1   6  17  282.29    1.90   0
   1   5  17  283.48    1.96   0
   1   5  17  287.31    1.89   0
   5  -6  17  298.19    1.95   0
   6  -5  17  282.72    1.85   0
  -1   6  17  278.55    2.51   0
  -5  -1  17  294.30    1.90   0
   5  -6  17  295.64    2.12   0
  -1   6  17  277.96    2.03   0
  -5   6 -17  271.57    1.92   0
  -1  -5 -17  278.44    1.99   0
   1  -6 -17  297.30    2.08   0
  -5   6 -17  275.12    2.05   0
   6  -1 -17  294.60    3.33   0
  -6   5 -17  286.96    1.97   0
   5   1 -17  277.72    2.44   0
   1  -6 -17  285.43    2.67   0
  -6   5 -17  284.20    2.09   0
   6  -1 -17  286.80    1.85   0
   5   1 -17  299.90    1.90   0
   7  -1  17  178.33    1.70   0
   6   1  17  193.07    1.74   0
   1  -7  17  193.29    1.73   0
   7  -1  17  212.10    1.77   0
   6   1  17  194.20    1.76   0
  -1  -6  17  224.38    2.16   0
   1  -7  17  198.91    2.11   0
  -1  -6  17  174.28    1.73   0
   6  -7 -17  205.79    2.31   0
   6  -7 -17  189.81    1.65   0
   6  -7 -17  200.61    4.04   0
  -1   7 -17  184.26    2.17   0
  -1   7 -17  214.04    1.78   0
  -1   7 -17  187.58    1.48   0
   7  -6 -17  188.83    1.67   0
   1   6 -17  204.41    1.77   0
   1   6 -17  203.40    1.75   0
   7  -6 -17  205.74    2.13   0
  -6  -1 -17  209.09    1.71   0
   1   6 -17  197.67    1.89   0
   7  -4  17  639.96    2.56   0
   3   4  17  613.71    2.65   0
  -3   7  17  618.35    2.46   0
  -3   7  17  596.68    2.83   0
   7  -4  17  646.08    4.33   0
   3   4  17  593.46    2.42   0
  -4  -3  17  605.69    2.47   0
  -4  -3  17  590.89    2.72   0
  -3   7  17  613.40    4.17   0
   4  -7  17  631.87    2.51   0
   4  -7  17  628.18    3.08   0
  -7   3  17  587.48    2.51   0
   7  -4  17  630.46    2.51   0
  -3  -4 -17  584.16    2.39   0
  -4   7 -17  589.65    2.89   0
   4   3 -17  610.05    2.69   0
   3  -7 -17  591.54    3.00   0
   3  -7 -17  623.45    4.24   0
  -7   4 -17  588.40    2.47   0
  -3  -4 -17  584.35    3.11   0
  -4   7 -17  573.15    2.44   0
  -7   4 -17  587.38    3.42   0
   7  -3 -17  601.12    2.44   0
   4   3 -17  570.48    2.61   0
   7  -3 -17  664.95    2.57   0
   4   3 -17  598.26    2.43   0
   8  -3  17  295.39    2.01   0
   5   3  17  276.50    1.87   0
   8  -3  17  267.89    1.96   0
   5   3  17  277.82    1.96   0
   3  -8  17  289.06    1.94   0
  -5   8  17  275.92    2.61   0
  -5   8  17  279.36    1.87   0
  -3  -5  17  286.96    2.04   0
  -3  -5  17  268.31    2.04   0
   3  -8  17  284.36    2.54   0
  -5  -3 -17  280.08    1.86   0
  -3   8 -17  266.63    1.97   0
  -3   8 -17  273.39    2.45   0
   5  -8 -17  288.89    3.90   0
   5  -8 -17  280.63    2.63   0
   3   5 -17  258.83    1.98   0
  -5  -3 -17  272.83    2.98   0
   3   5 -17  283.09    1.96   0
   8  -5 -17  273.23    1.92   0
  -3   8 -17  279.90    1.96   0
  -3   8 -17  269.57    2.92   0
   8  -5 -17  276.77    2.09   0
   3   5 -17  270.96    1.96   0
   2   6  17  955.81    2.90   0
   2   6  17  969.81    3.63   0
   8  -6  17  968.40    3.08   0
   8  -6  17 1020.65    3.00   0
  -2   8  17 1015.17    3.22   0
  -6  -2  17  989.83    3.51   0
  -2   8  17  955.97    2.78   0
  -2   8  17  997.57    7.27   0
   2   6  17  968.28    2.78   0
   6  -8  17 1012.51    2.95   0
   8  -6  17 1029.95    2.86   0
   6  -8  17 1031.89    3.69   0
   6   2 -17  981.91    3.66   0
  -2  -6 -17  985.01    2.95   0
   2  -8 -17 1018.99    3.25   0
  -6   8 -17  972.32    3.79   0
  -6   8 -17 1009.55    3.01   0
   2  -8 -17  991.39    2.92   0
  -2  -6 -17  960.92    3.45   0
   6   2 -17 1031.50    3.40   0
   8  -2 -17  983.70    2.94   0
   6   2 -17 1067.41    2.98   0
   2  -9  17   30.67    1.64   0
  -2  -7  17   36.43    1.64   0
   9  -2  17   39.23    1.61   0
   7   2  17   35.20    1.41   0
   9  -2  17   41.22    1.55   0
   7   2  17   35.55    1.61   0
   2  -9  17   40.51    1.82   0
  -2   9 -17   37.40    1.97   0
   7  -9 -17   35.65    3.00   0
   7  -9 -17   37.50    2.53   0
   7  -9 -17   41.88    2.82   0
  -2   9 -17   39.59    1.40   0
   2   7 -17   34.84    1.65   0
   2   7 -17   38.92    1.57   0
  -2   9 -17   37.00    1.58   0
   9  -7 -17   40.73    1.42   0
  -2   9 -17   38.78    1.81   0
   9  -7 -17   34.58    1.72   0
  -7  -2 -17   38.11    1.57   0
   2   7 -17   47.08    1.84   0
   9  -5  17  191.79    1.73   0
   9  -5  17  204.22    1.86   0
   9  -5  17  203.70    1.87   0
   4   5  17  203.27    1.98   0
  -5  -4  17  203.07    1.98   0
   9  -5  17  215.13    2.84   0
  -4   9  17  203.53    1.80   0
   5  -9  17  220.99    1.88   0
   4   5  17  204.51    1.88   0
   5  -9  17  200.77    2.49   0
  -4   9  17  204.93    2.31   0
  -4  -5 -17  209.03    1.56   0
   5   4 -17  210.97    1.96   0
   4  -9 -17  213.82    2.10   0
  -5   9 -17  204.38    2.46   0
   4  -9 -17  199.48    1.84   0
  -5   9 -17  199.44    1.73   0
   9  -4 -17  208.80    1.51   0
  -4  -5 -17  203.89    2.14   0
   5   4 -17  217.57    2.02   0
   9  -4 -17  223.56    1.78   0
   5   4 -17  212.44    1.93   0
   1   8  17  502.74    3.52   0
   9  -8  17  501.26    2.80   0
  -8  -1  17  511.20    3.15   0
   1   8  17  524.73    2.43   0
   9  -8  17  523.23    2.45   0
  -1   9  17  517.09    2.36   0
   1   8  17  506.01    3.46   0
  -1   9  17  516.81    2.33   0
   1   8  17  557.98    2.36   0
  -9   1  17  505.77    4.05   0
   9  -8  17  551.87    2.50   0
   8  -9  17  519.02    2.40   0
   8  -9  17  507.82    3.08   0
   8   1 -17  509.12    3.12   0
  -1  -8 -17  527.04    2.40   0
   1  -9 -17  507.23    2.49   0
   1  -9 -17  488.14    2.26   0
  -1  -8 -17  506.46    2.45   0
   9  -1 -17  526.70    4.23   0
   8   1 -17  517.48    3.03   0
   9  -1 -17  515.67    3.15   0
   9  -1 -17  508.21    2.28   0
   8   1 -17  532.72    2.35   0
  10  -4  17  169.78    1.87   0
   6   4  17  166.13    2.04   0
  -6  10  17  178.26    2.19   0
   4 -10  17  197.01    1.81   0
  10  -4  17  180.13    1.86   0
  -6  10  17  181.64    1.83   0
  -4  -6  17  173.63    1.95   0
   4 -10  17  182.43    3.03   0
   6   4  17  182.80    1.86   0
   6 -10 -17  175.63    2.48   0
   4   6 -17  181.15    1.90   0
  -4  10 -17  175.06    2.78   0
  -4  10 -17  189.63    1.85   0
   6 -10 -17  171.18    1.87   0
  -4  10 -17  171.38    1.76   0
   4   6 -17  185.42    1.93   0
  10  -6 -17  176.88    1.73   0
  -4  10 -17  173.97    2.59   0
  10  -6 -17  175.81    1.97   0
   4   6 -17  179.79    2.13   0
  -6  -4 -17  176.77    1.55   0
  10  -7  17  148.46    1.91   0
   3   7  17  159.64    1.89   0
   3   7  17  152.71    2.20   0
  10  -7  17  138.62    2.17   0
  -7  -3  17   10.46    1.45   0
   7 -10  17  151.72    2.54   0
   7 -10  17  146.24    1.76   0
  -3  10  17  146.98    1.75   0
   3   7  17  171.81    2.15   0
  -3  10  17  150.32    1.89   0
   3   7  17  144.03    1.83   0
  10  -7  17  142.60    1.89   0
   7   3 -17  142.82    2.19   0
  -3  -7 -17  151.94    1.83   0
   3 -10 -17  135.94    1.94   0
  10  -3 -17  174.58    1.84   0
   3 -10 -17  159.19    1.79   0
   7   3 -17  152.96    2.05   0
  -3  -7 -17  149.36    2.14   0
  10  -3 -17  163.69    1.89   0
   7   3 -17  150.24    1.83   0
   0   0  18 6650.73    7.93   0
   0   0 -18 6497.90    8.00   0
   1   1  18  385.24    2.25   0
   2  -1  18  354.33    2.18   0
  -2   1  18  387.49    3.08   0
   1   1  18  387.63    2.34   0
  -1   2  18  393.21    2.67   0
   1  -2  18  400.23    2.34   0
  -1  -1  18  373.85    2.68   0
  -1   2  18  368.47    2.27   0
   2  -1  18  397.37    3.27   0
   1   1  18  400.83    2.52   0
  -2   1  18  386.97    2.22   0
  -1  -1  18  423.96    2.24   0
   2  -1  18  384.24    2.21   0
  -1   2  18  362.74    2.47   0
   1  -2  18  382.80    2.24   0
  -2   1  18  402.79    3.11   0
   1  -2 -18  403.54    2.36   0
  -1   2 -18  365.25    2.22   0
  -1  -1 -18  376.67    2.24   0
  -2   1 -18  407.03    2.23   0
   1   1 -18  382.58    2.64   0
   2  -1 -18  376.37    2.45   0
  -1   2 -18  414.27    3.45   0
   1  -2 -18  364.88    2.30   0
  -1  -1 -18  409.09    2.36   0
   2  -1 -18  396.78    2.25   0
   1   1 -18  379.21    2.03   0
   3   0  18  903.24    2.96   0
   3   0  18  916.34    2.84   0
  -3   3  18  907.06    5.69   0
   3   0  18  913.29    3.74   0
  -3   3  18  947.13    3.32   0
   0  -3  18  974.72    3.18   0
   0  -3  18  938.58    3.15   0
   0   3 -18  966.88    3.18   0
  -3   0 -18  909.76    2.95   0
   0   3 -18  957.17    3.24   0
   0   3 -18  911.48    2.98   0
   3  -3 -18 1016.40    3.11   0
   3  -3 -18  961.94    3.37   0
   0   3  18  669.64    2.95   0
   3  -3  18  706.47    2.76   0
   3  -3  18  716.12    2.66   0
  -3   0  18  676.67    3.76   0
   0   3  18  672.16    3.13   0
   0   3  18  679.48    2.90   0
  -3   0  18  693.79    2.61   0
  -3   3 -18  697.49    2.74   0
   0  -3 -18  717.08    3.01   0
  -3   3 -18  726.68    2.89   0
   3   0 -18  722.07    2.70   0
   0  -3 -18  720.36    3.00   0
   2   2  18   95.58    1.61   0
   4  -2  18  107.93    1.59   0
   2  -4  18   95.29    1.53   0
  -2  -2  18   92.67    1.68   0
   2   2  18   96.70    1.57   0
  -2   4  18  103.15    1.52   0
   4  -2  18   98.10    2.58   0
  -4   2  18   90.79    1.52   0
  -2   4  18   91.92    1.98   0
  -2  -2  18   97.88    1.56   0
   2   2  18   94.21    1.64   0
  -2   4  18   98.73    1.65   0
   2  -4  18   91.96    1.64   0
   4  -2  18   92.62    1.51   0
   2  -4 -18  100.76    1.77   0
   2  -4 -18  104.88    1.75   0
  -2   4 -18   86.15    1.78   0
  -4   2 -18   96.66    1.53   0
  -2  -2 -18   90.60    1.61   0
   4  -2 -18   99.64    1.56   0
  -2   4 -18   94.95    1.53   0
  -2   4 -18   97.22    3.83   0
  -4   2 -18  100.13    1.66   0
   2   2 -18   98.96    1.93   0
   2  -4 -18   97.85    1.55   0
   4  -2 -18  106.55    1.62   0
   2   2 -18  104.76    1.63   0
  -2  -2 -18  105.36    1.58   0
   5  -1  18  713.35    2.61   0
   5  -1  18  661.68    2.54   0
   4   1  18  656.54    2.59   0
  -1  -4  18  672.52    2.72   0
   4   1  18  760.88    2.69   0
  -4   5  18  760.88    2.63   0
   1  -5  18  685.46    2.59   0
  -5   4  18  718.95    2.84   0
  -4   5  18  702.58    3.09   0
  -1  -4  18  689.13    2.75   0
  -4   5  18  730.02    4.67   0
   1  -5  18  697.71    2.87   0
   4  -5 -18  733.24    3.18   0
  -1   5 -18  718.58    2.88   0
   1   4 -18  699.37    2.74   0
  -1   5 -18  747.56    2.66   0
  -5   1 -18  686.15    2.58   0
  -4  -1 -18  699.43    2.64   0
  -1   5 -18  691.31    2.59   0
   1   4 -18  683.37    2.61   0
  -5   1 -18  717.10    3.87   0
   4  -5 -18  739.18    2.59   0
  -4  -1 -18  736.11    2.60   0
   5  -4 -18  691.86    2.88   0
   4  -5 -18  727.81    4.69   0
   1   4 -18  747.03    2.80   0
   5  -4 -18  699.05    2.57   0
   1   4  18  177.38    1.88   0
   5  -4  18  177.52    1.76   0
   5  -4  18  187.81    1.73   0
  -5   1  18  189.64    3.15   0
  -1   5  18  190.67    1.76   0
   1   4  18  197.90    1.85   0
   4  -5  18  192.05    1.71   0
  -5   1  18  211.26    1.76   0
  -4  -1  18  187.99    1.70   0
   1   4  18  175.23    1.71   0
  -4  -1  18  182.39    2.25   0
  -1   5  18  185.29    2.06   0
   5  -4  18  199.19    1.78   0
  -1   5  18  191.91    2.21   0
   4  -5  18  193.14    1.85   0
  -1  -4 -18  205.79    1.84   0
   1  -5 -18  186.47    1.90   0
  -4   5 -18  184.28    1.79   0
   1  -5 -18  203.76    2.08   0
  -5   4 -18  183.47    1.71   0
  -1  -4 -18  194.41    1.91   0
  -4   5 -18  189.11    1.79   0
  -5   4 -18  184.56    1.84   0
   5  -1 -18  178.45    1.51   0
   4   1 -18  189.21    1.72   0
   4   1 -18  225.27    2.17   0
   6   0  18 1193.42    3.24   0
   0  -6  18 1237.11    3.26   0
   6   0  18 1232.02    3.19   0
   0  -6  18 1306.60    3.71   0
  -6   6  18 1250.45    4.07   0
   0   6 -18 1242.60    3.78   0
   0   6 -18 1309.37    3.31   0
   0   6 -18 1233.61    3.23   0
  -6   0 -18 1268.64    8.51   0
   6  -6 -18 1316.87    3.25   0
  -6   0 -18 1294.85    3.28   0
   6  -6 -18 1325.92    4.04   0
   6  -3  18   71.19    1.36   0
   3   3  18   56.85    1.41   0
   6  -3  18   60.85    1.34   0
  -3   6  18   58.98    1.70   0
   3   3  18   54.18    1.42   0
  -3   6  18   58.43    1.39   0
  -3  -3  18   60.93    1.40   0
  -3   6  18   58.77    1.72   0
   3  -6  18   62.08    1.40   0
   3  -6  18   60.83    1.47   0
  -6   3  18   60.53    1.36   0
  -3  -3  18   56.72    1.63   0
  -3  -3 -18   64.50    1.45   0
   3  -6 -18   58.46    1.78   0
  -3   6 -18   60.28    1.47   0
   3  -6 -18   60.17    1.82   0
  -6   3 -18   56.32    1.43   0
  -3  -3 -18   66.47    1.42   0
   6  -3 -18   67.96    1.38   0
  -3   6 -18   57.15    1.41   0
  -6   3 -18   55.08    1.69   0
  -3   6 -18   59.54    3.52   0
   3   3 -18   66.37    1.38   0
   3   3 -18   59.57    1.46   0
   6  -3 -18   63.56    1.39   0
   3   3 -18   63.27    1.45   0
   0   6  18  162.02    1.96   0
   6  -6  18  155.26    2.02   0
  -6   0  18  162.18    2.33   0
   0   6  18  162.82    1.73   0
   6  -6  18  162.17    1.75   0
   0   6  18  156.49    1.77   0
  -6   0  18  168.39    1.75   0
  -6   6 -18  163.15    1.84   0
   0  -6 -18  156.83    1.94   0
  -6   6 -18  163.76    1.83   0
   6   0 -18  168.78    2.58   0
   6   0 -18  162.44    1.47   0
   7  -2  18  229.05    1.84   0
   5   2  18  229.22    1.85   0
   7  -2  18  235.16    1.85   0
   2  -7  18  240.10    1.83   0
  -5   7  18  231.93    1.77   0
  -5   7  18  234.28    2.76   0
  -5   7  18  228.41    2.47   0
  -2  -5  18  232.55    2.04   0
   2  -7  18  239.33    2.03   0
  -7   5  18  241.13    1.91   0
   5   2  18  223.61    1.80   0
  -2  -5  18  222.47    1.81   0
   5  -7 -18  242.03    2.73   0
  -2   7 -18  233.86    2.01   0
   5  -7 -18  236.38    2.85   0
  -2   7 -18  242.64    1.83   0
  -2   7 -18  222.51    1.82   0
  -5  -2 -18  224.75    2.71   0
   2   5 -18  226.70    1.78   0
   7  -5 -18  222.84    1.79   0
   2   5 -18  228.10    1.89   0
   5  -7 -18  222.00    1.80   0
   7  -5 -18  240.24    2.17   0
   2   5 -18  220.15    2.05   0
  -5  -2 -18  224.02    1.70   0
   5  -7  18  102.15    1.55   0
   2   5  18   97.88    1.81   0
   7  -5  18   89.23    1.64   0
  -2   7  18   89.54    1.60   0
  -7   2  18  103.17    1.54   0
  -5  -2  18   92.19    1.70   0
  -2   7  18   86.77    1.56   0
  -5  -2  18  107.67    1.55   0
   2   5  18   95.89    1.56   0
   2   5  18   86.78    1.57   0
  -2   7  18   96.43    2.18   0
   7  -5  18   97.19    1.56   0
   5  -7  18   97.85    1.66   0
   7  -5  18   91.44    1.58   0
  -2  -5 -18   95.16    1.52   0
   2  -7 -18   86.51    1.63   0
  -5   7 -18   94.89    1.66   0
   5   2 -18   98.30    1.89   0
   2  -7 -18  104.47    2.31   0
  -7   5 -18   94.45    1.62   0
   7  -2 -18   93.43    1.52   0
  -7   5 -18   92.89    1.83   0
  -5   7 -18   97.76    1.55   0
   5   2 -18   95.50    1.75   0
   7  -2 -18  105.17    1.57   0
   5   2 -18   90.35    1.24   0
   1  -8  18   88.01    1.67   0
   8  -1  18   96.43    1.68   0
   7   1  18   87.92    1.71   0
   8  -1  18   91.42    1.60   0
  -1  -7  18  107.78    1.74   0
   1  -8  18   96.48    1.91   0
  -1  -7  18   88.79    1.68   0
   7   1  18   92.63    1.28   0
   7  -8 -18   92.59    2.10   0
  -1   8 -18   93.03    1.74   0
  -1   8 -18   92.91    1.74   0
  -1   8 -18   93.75    1.58   0
   1   7 -18   93.45    1.51   0
   8  -7 -18   91.92    1.58   0
   7  -8 -18   94.08    1.65   0
   1   7 -18   92.87    1.69   0
  -7  -1 -18   95.29    1.48   0
   8  -7 -18  104.07    2.02   0
   1   7 -18  100.67    1.77   0
   8  -4  18  609.01    2.44   0
   8  -4  18  611.94    2.48   0
   4   4  18  575.28    2.72   0
  -4   8  18  642.69    2.40   0
   4  -8  18  609.85    2.42   0
  -4  -4  18  607.19    2.47   0
   4   4  18  612.32    2.35   0
  -4  -4  18  590.95    2.65   0
  -4   8  18  615.71    5.62   0
  -4   8  18  595.02    3.14   0
   4  -8  18  626.55    3.19   0
  -4  -4 -18  647.49    2.42   0
  -4   8 -18  649.16    5.83   0
   4  -8 -18  625.83    3.04   0
  -4   8 -18  625.71    3.06   0
   4   4 -18  622.34    2.69   0
   4  -8 -18  647.95    5.70   0
  -4   8 -18  613.44    2.43   0
  -4  -4 -18  606.39    3.19   0
   8  -4 -18  635.11    2.42   0
   4   4 -18  604.07    2.77   0
   8  -4 -18  664.08    2.60   0
   4   4 -18  650.32    2.53   0
   1   7  18  154.37    1.69   0
   1   7  18  134.06    2.23   0
   8  -7  18  136.42    1.97   0
   7  -8  18  134.45    1.74   0
  -1   8  18  138.14    1.84   0
  -7  -1  18  148.64    2.19   0
   8  -7  18  145.26    1.78   0
  -1   8  18  138.48    1.76   0
   1   7  18  149.12    1.71   0
   8  -7  18  144.87    1.77   0
  -1   8  18  139.52    2.77   0
  -8   1  18  143.18    2.72   0
   7  -8  18  141.53    1.91   0
  -1  -7 -18  152.39    1.79   0
   1  -8 -18  131.24    1.81   0
   7   1 -18  137.66    2.12   0
  -7   8 -18  139.33    2.03   0
  -7   8 -18  136.73    1.75   0
   1  -8 -18  145.87    1.79   0
  -1  -7 -18  129.36    1.90   0
   7   1 -18  140.95    1.87   0
   8  -1 -18  151.38    1.69   0
   7   1 -18  127.67    1.71   0
   8  -1 -18  144.46    2.80   0
   9  -3  18   12.43    1.53   0
   6   3  18   19.88    1.55   0
   3  -9  18   14.63    1.56   0
   9  -3  18   16.58    1.46   0
  -6   9  18   18.39    1.45   0
  -6   9  18   12.28    1.84   0
  -3  -6  18   17.76    1.49   0
   6   3  18   16.62    1.54   0
  -3  -6  18   21.81    1.46   0
   3  -9  18   12.55    1.85   0
  -3   9 -18   16.38    1.81   0
   6  -9 -18   15.69    2.05   0
  -3   9 -18   19.60    1.42   0
   3   6 -18   18.86    1.67   0
   3   6 -18   10.72    1.49   0
   9  -6 -18   17.03    1.52   0
  -6  -3 -18   18.29    3.05   0
  -3   9 -18   14.84    1.62   0
  -3   9 -18   16.33    1.98   0
   9  -6 -18   15.36    1.55   0
   3   6 -18   17.06    1.54   0
  -6  -3 -18   17.81    1.54   0
   9  -6  18  177.57    1.80   0
   3   6  18  175.21    1.98   0
   9  -6  18  178.25    1.94   0
  -6  -3  18  174.62    2.10   0
   9  -6  18  175.14    1.88   0
  -3   9  18  172.34    1.79   0
  -3   9  18  185.09    2.02   0
   6  -9  18  187.25    1.80   0
   3   6  18  173.48    1.85   0
   3   6  18  175.49    1.78   0
   6  -9  18  183.51    2.41   0
  -3  -6 -18  164.21    1.86   0
   6   3 -18  181.33    1.98   0
   3  -9 -18  172.10    1.99   0
  -6   9 -18  163.62    2.33   0
  -6   9 -18  173.77    1.81   0
   3  -9 -18  170.04    1.81   0
   9  -3 -18  170.75    1.79   0
  -3  -6 -18  163.02    2.21   0
   6   3 -18  183.40    1.99   0
   9  -3 -18  164.65    1.80   0
   6   3 -18  167.27    1.75   0
  10  -5  18   87.28    1.69   0
  10  -5  18   85.36    1.69   0
   5   5  18   71.03    1.73   0
  10  -5  18   82.86    1.76   0
   5 -10  18   77.97    1.74   0
  -5  -5  18   79.47    1.73   0
  -5  10  18   81.65    1.99   0
  10  -5  18   78.26    2.17   0
  -5  10  18   85.10    1.31   0
   5 -10  18   84.13    2.24   0
   5   5  18   86.03    1.67   0
  -5  -5 -18   78.26    1.73   0
   5 -10 -18   82.43    2.04   0
   5   5 -18   80.56    1.70   0
  -5  10 -18   89.14    2.42   0
  -5  10 -18   74.75    1.55   0
   5 -10 -18   85.71    1.71   0
   5   5 -18   80.31    1.72   0
  10  -5 -18   80.49    1.63   0
  10  -5 -18   76.28    1.88   0
   5   5 -18   88.98    1.70   0
  -5  -5 -18   87.39    2.08   0
   2   1  19 2758.97    5.03   0
   3  -1  19 2967.68    4.96   0
   2   1  19 2941.75    5.09   0
  -3   2  19 2964.19    9.92   0
   1  -3  19 2815.87    4.98   0
  -3   2  19 2887.13    9.78   0
  -2   3  19 3059.89    5.14   0
  -2   3  19 2823.44    7.25   0
   2   1  19 2798.33    6.04   0
  -3   2  19 2973.56    5.20   0
  -1  -2  19 2973.51    5.05   0
  -1  -2  19 2965.79    5.64   0
  -2   3  19 2829.89    5.63   0
   1  -3  19 3005.17    5.23   0
   3  -1  19 2933.23    4.97   0
   3  -1  19 2909.44    7.63   0
   2  -3 -19 3033.03    5.65   0
  -1   3 -19 2988.33    5.20   0
  -3   1 -19 2974.08    4.97   0
  -2  -1 -19 3033.85    5.15   0
   1   2 -19 3025.45    5.72   0
  -1   3 -19 2973.44    8.77   0
   3  -2 -19 3061.63    5.16   0
  -1   3 -19 3066.62    5.04   0
   2  -3 -19 2887.01    4.99   0
  -2  -1 -19 2834.64    5.05   0
   3  -2 -19 3099.06    5.32   0
   1   2 -19 2896.58    5.00   0
   1   3  19  272.56    1.99   0
   4  -3  19  262.20    1.95   0
  -3  -1  19  257.63    2.40   0
  -1   4  19  271.42    1.90   0
  -1   4  19  269.37    2.10   0
   1   3  19  250.26    1.88   0
  -4   1  19  269.03    1.90   0
  -3  -1  19  260.24    1.91   0
   4  -3  19  277.85    1.93   0
  -4   1  19  254.74    3.31   0
   4  -3  19  269.88    1.89   0
   3  -4  19  270.43    1.87   0
  -1   4  19  256.88    2.26   0
   3  -4  19  274.18    1.98   0
   1   3  19  250.29    1.96   0
   1  -4 -19  269.99    2.12   0
   3   1 -19  275.23    2.40   0
  -3   4 -19  278.88    1.93   0
   1  -4 -19  254.16    2.29   0
  -4   3 -19  253.35    1.88   0
  -1  -3 -19  251.46    2.17   0
   4  -1 -19  260.21    1.87   0
  -3   4 -19  266.90    1.90   0
  -4   3 -19  254.34    2.00   0
   4  -1 -19  278.93    1.94   0
   3   1 -19  265.20    1.95   0
  -1  -3 -19  268.02    1.95   0
   5  -2  19  347.53    2.00   0
  -3   5  19  330.86    2.74   0
   5  -2  19  335.19    2.01   0
   3   2  19  307.74    2.02   0
  -2  -3  19  321.27    2.17   0
   3   2  19  321.51    2.01   0
  -3   5  19  346.24    1.95   0
  -5   3  19  335.27    2.10   0
  -2  -3  19  351.32    2.09   0
  -3   5  19  324.40    2.53   0
   3   2  19  328.07    2.13   0
   2  -5  19  337.76    2.21   0
   2  -5  19  312.35    1.95   0
   3  -5 -19  335.64    2.80   0
   3  -5 -19  344.35    2.40   0
  -2   5 -19  311.12    2.09   0
   2   3 -19  328.09    2.18   0
  -5   2 -19  318.90    1.96   0
  -3  -2 -19  327.72    2.11   0
   5  -3 -19  323.68    1.96   0
  -2   5 -19  342.82    2.00   0
  -5   2 -19  323.30    2.55   0
   2   3 -19  323.96    2.02   0
   3  -5 -19  308.67    1.96   0
   5  -3 -19  337.39    2.15   0
   2   3 -19  337.49    2.05   0
  -3  -2 -19  349.26    2.04   0
   6  -1  19   35.14    1.37   0
   5   1  19   34.06    1.36   0
  -1  -5  19   37.60    1.42   0
   6  -1  19   40.11    1.31   0
   5   1  19   37.65    1.38   0
   1  -6  19   33.07    1.35   0
  -6   5  19   39.96    1.36   0
  -5   6  19   32.60    1.68   0
  -1  -5  19   35.27    1.43   0
  -5   6  19   41.10    2.68   0
   1  -6  19   40.04    1.36   0
   5  -6 -19   43.47    1.79   0
  -1   6 -19   38.48    1.42   0
   1   5 -19   41.68    1.38   0
  -6   1 -19   41.54    1.36   0
  -1   6 -19   35.21    1.35   0
   1   5 -19   40.83    1.39   0
   6  -5 -19   36.00    1.41   0
   5  -6 -19   46.50    1.42   0
   5  -6 -19   37.88    2.70   0
  -5  -1 -19   43.65    1.42   0
  -6   1 -19   38.61    2.11   0
  -1   6 -19   38.00    1.33   0
   6  -5 -19   35.09    1.66   0
   1   5 -19   47.11    1.46   0
  -2   6  19  208.20    2.05   0
   2   4  19  206.47    1.85   0
   6  -4  19  222.40    1.81   0
   4  -6  19  228.40    1.75   0
   6  -4  19  220.77    1.79   0
  -2   6  19  222.12    1.70   0
   2   4  19  203.21    1.79   0
  -4  -2  19  212.55    1.77   0
  -6   2  19  222.81    1.78   0
  -4  -2  19  206.25    1.92   0
   2   4  19  215.79    1.82   0
  -2   6  19  216.85    2.34   0
   6  -4  19  215.81    1.72   0
   4  -6  19  218.72    1.92   0
  -2  -4 -19  213.20    1.80   0
   2  -6 -19  221.08    2.14   0
  -4   6 -19  205.14    1.84   0
   2  -6 -19  217.56    2.40   0
  -6   4 -19  213.95    1.79   0
  -2  -4 -19  216.46    2.03   0
   6  -2 -19  208.79    1.72   0
  -6   4 -19  219.90    1.98   0
  -4   6 -19  219.23    1.79   0
   4   2 -19  212.91    1.74   0
   4   2 -19  230.12    1.97   0
   6  -2 -19  226.13    1.79   0
   4   2 -19  217.51    1.77   0
   7  -3  19  477.01    2.21   0
   7  -3  19  427.22    2.17   0
   4   3  19  438.65    2.26   0
  -4   7  19  466.15    2.15   0
   4   3  19  431.00    1.97   0
   3  -7  19  467.95    2.19   0
  -7   4  19  442.61    2.17   0
  -3  -4  19  445.74    2.17   0
  -4   7  19  446.47    2.92   0
  -4   7  19  459.87    3.21   0
   3  -7  19  479.27    2.61   0
  -3  -4  19  440.48    2.45   0
   4  -7 -19  466.75    3.04   0
  -3   7 -19  438.54    2.68   0
   4  -7 -19  462.60    3.28   0
  -7   3 -19  458.13    2.16   0
  -7   3 -19  450.44    3.46   0
  -3   7 -19  439.60    2.17   0
   7  -4 -19  476.15    2.22   0
   3   4 -19  466.69    2.28   0
   3   4 -19  445.05    2.32   0
  -3   7 -19  450.86    4.32   0
  -3   7 -19  483.53    2.21   0
   7  -4 -19  486.85    2.34   0
   3   4 -19  476.05    2.29   0
  -4  -3 -19  457.81    2.20   0
   1   6  19  161.02    2.15   0
  -7   1  19  175.61    3.06   0
   7  -6  19  169.64    1.77   0
   7  -6  19  168.01    2.05   0
  -1   7  19  165.14    1.80   0
   6  -7  19  181.55    1.76   0
  -6  -1  19  157.04    2.20   0
  -7   1  19  167.47    1.39   0
  -6  -1  19  160.03    1.71   0
  -1   7  19  162.83    1.67   0
   1   6  19  167.99    1.73   0
   1   6  19  166.92    1.79   0
   7  -6  19  170.69    1.70   0
  -1   7  19  169.74    2.49   0
   6  -7  19  170.08    2.14   0
  -1  -6 -19  172.03    1.83   0
   1  -7 -19  175.28    1.83   0
   7  -1 -19  179.85    3.22   0
  -6   7 -19  179.22    1.93   0
  -7   6 -19  165.86    1.79   0
  -7   6 -19  174.82    1.90   0
  -6   7 -19  172.49    1.81   0
   6   1 -19  172.12    2.04   0
   6   1 -19  169.51    1.85   0
   7  -1 -19  178.50    1.74   0
   6   1 -19  196.91    1.77   0
  -6   8  19  112.54    2.83   0
   8  -2  19  107.78    1.70   0
   6   2  19  127.57    1.69   0
   2  -8  19  109.99    1.71   0
   8  -2  19  114.77    1.64   0
   6   2  19  100.44    1.66   0
  -2  -6  19  120.54    1.69   0
   2  -8  19  116.12    2.01   0
  -2  -6  19  115.43    1.66   0
   6  -8 -19  108.28    2.75   0
   6  -8 -19  116.53    2.33   0
  -2   8 -19  104.54    2.03   0
  -2   8 -19  108.63    1.65   0
   8  -6 -19  102.48    1.78   0
  -2   8 -19  109.39    1.69   0
   2   6 -19  108.00    1.71   0
  -6  -2 -19  107.12    3.70   0
   8  -6 -19  104.83    1.62   0
   2   6 -19  104.88    1.73   0
   6  -8 -19  108.59    1.67   0
  -2   8 -19  105.85    2.12   0
  -6  -2 -19  108.44    1.68   0
   2   6 -19  111.97    1.71   0
   3   5  19  245.47    2.22   0
   8  -5  19  249.60    1.89   0
  -3   8  19  247.69    2.07   0
   8  -5  19  238.74    1.82   0
  -5  -3  19  254.03    2.14   0
  -3   8  19  254.66    1.90   0
  -5  -3  19  264.29    1.92   0
  -3   8  19  259.79    3.75   0
   3   5  19  250.27    1.90   0
   5  -8  19  253.22    1.98   0
   3   5  19  246.99    1.87   0
   5  -8  19  247.90    2.40   0
   8  -5  19  268.33    1.84   0
  -3  -5 -19  252.31    1.91   0
   8  -3 -19  253.60    1.88   0
   3  -8 -19  249.09    2.35   0
  -5   8 -19  255.55    2.13   0
   5   3 -19  249.13    2.22   0
  -5   8 -19  245.38    1.81   0
   5   3 -19  275.23    2.07   0
   8  -3 -19  256.97    2.01   0
   5   3 -19  242.15    1.83   0
  -3  -5 -19  247.73    2.14   0
   9  -1  19   16.92    1.43   0
   8   1  19   19.63    1.58   0
   9  -1  19    5.11    1.56   0
   8   1  19    6.63    1.56   0
  -1  -8  19   17.15    1.70   0
   1  -9  19   12.41    1.83   0
  -1  -8  19   12.26    1.55   0
   1  -9  19   18.15    1.16   0
   1   8 -19   12.46    1.61   0
   8  -9 -19   16.29    2.23   0
  -1   9 -19   13.83    1.75   0
  -1   9 -19   12.37    1.49   0
   1   8 -19   19.36    1.51   0
  -1   9 -19   17.88    1.24   0
   9  -8 -19   12.84    1.50   0
   8  -9 -19   21.76    1.53   0
  -8  -1 -19   21.70    1.36   0
   9  -8 -19   17.28    1.86   0
   1   8 -19   21.66    1.64   0
   9  -4  19   82.07    1.61   0
   5   4  19   90.56    1.73   0
   9  -4  19   94.33    1.74   0
  -5   9  19   85.60    2.14   0
   4  -9  19   95.29    1.71   0
  -5   9  19   84.48    1.56   0
  -4  -5  19   95.88    1.64   0
  -4  -5  19   85.11    1.68   0
   5   4  19   85.89    1.70   0
   4  -9  19   84.12    1.80   0
   5  -9 -19   85.75    1.83   0
  -4   9 -19   82.65    2.06   0
  -4   9 -19   82.06    1.56   0
   4   5 -19   92.89    1.88   0
   4   5 -19   82.28    1.90   0
  -4   9 -19   93.57    2.96   0
   9  -5 -19   89.61    1.63   0
   9  -5 -19   90.97    1.69   0
   4   5 -19   94.06    1.78   0
  -5  -4 -19   87.56    2.13   0
  -5  -4 -19   85.55    1.33   0
   2   7  19  420.69    2.68   0
   9  -7  19  395.77    2.42   0
  -7  -2  19  418.82    2.73   0
  -2   9  19  404.37    2.34   0
  -2   9  19  407.36    2.09   0
   2   7  19  391.77    2.19   0
   7  -9  19  415.18    2.27   0
   9  -7  19  431.92    2.29   0
   7  -9  19  414.52    2.88   0
   9  -7  19  426.92    2.32   0
   2   7  19  422.09    2.20   0
  -2  -7 -19  404.27    2.29   0
   2  -9 -19  430.58    2.45   0
   7   2 -19  406.89    2.77   0
  -7   9 -19  418.71    2.66   0
   9  -2 -19  432.07    2.16   0
   2  -9 -19  388.00    2.12   0
  -2  -7 -19  428.37    2.44   0
   7   2 -19  421.31    2.59   0
   9  -2 -19  408.87    2.22   0
   7   2 -19  400.95    2.26   0
  10  -6  19    8.63    1.57   0
   4   6  19   -3.40    1.28   0
  10  -6  19   16.81    1.62   0
  -6  -4  19    1.04    1.59   0
   6 -10  19   10.22    1.45   0
  10  -6  19    6.81    1.55   0
  10  -6  19    7.66    3.02   0
   6 -10  19    6.84    1.96   0
   4   6  19    4.98    1.40   0
  -4  10  19   11.52    1.15   0
   4   6  19    7.87    1.61   0
  -4  10  19    9.33    1.63   0
  10  -4 -19    3.51    1.55   0
  -4  -6 -19    6.94    1.56   0
   6   4 -19    9.21    1.60   0
   4 -10 -19    9.00    1.63   0
   6   4 -19    1.64    1.79   0
  -6  10 -19    8.51    1.76   0
   4 -10 -19   15.27    1.49   0
  10  -4 -19    3.05    1.41   0
  -4  -6 -19    9.49    1.62   0
   6   4 -19   10.01    1.61   0
   1  -1  20 7670.50    8.53   0
  -1   0  20 7131.07    7.93   0
   1  -1  20 7747.60    8.63   0
   0   1  20 7659.93    8.25   0
   1  -1  20 7200.73    7.80   0
   1   0 -20 7291.21    8.06   0
   0  -1 -20 7379.12    8.18   0
  -1   1 -20 7740.29    8.02   0
   2   0  20 1698.85    3.87   0
   2   0  20 1656.77    4.02   0
  -2   2  20 1691.90    5.71   0
   0  -2  20 1603.77    4.33   0
   2   0  20 1695.25    5.11   0
  -2   2  20 1668.35    4.03   0
   0  -2  20 1765.41    3.99   0
   2  -2 -20 1630.82    4.05   0
   0   2 -20 1601.48    3.83   0
  -2   0 -20 1710.42    3.90   0
   0   2 -20 1723.00    5.35   0
   2  -2 -20 1700.68    4.05   0
   1   2  20 4388.46    6.33   0
   3  -2  20 4460.02    6.02   0
   2  -3  20 4675.42    6.20   0
   1   2  20 4454.07    6.41   0
  -1   3  20 4392.05    7.37   0
  -1   3  20 4474.92    6.21   0
   1   2  20 4356.34    6.58   0
  -2  -1  20 4399.92    7.53   0
  -3   1  20 4241.76    5.92   0
  -2  -1  20 4523.56    5.97   0
   3  -2  20 4779.12    6.18   0
  -1   3  20 4489.97    6.71   0
   2  -3  20 4637.85    6.34   0
   1  -3 -20 4491.41    6.73   0
  -2   3 -20 4290.09    6.11   0
  -3   2 -20 4472.26    6.03   0
  -1  -2 -20 4195.13    6.22   0
   3  -1 -20 4361.66    6.26   0
  -2   3 -20 4204.07    6.12   0
   1  -3 -20 4431.50    7.44   0
  -1  -2 -20 4340.54    6.40   0
   3  -1 -20 4570.25    6.12   0
   2   1 -20 4378.74    5.84   0
   4  -1  20 6949.69    7.29   0
   4  -1  20 6522.12    7.06   0
   3   1  20 6418.87    7.13   0
   3   1  20 6921.10    7.36   0
  -3   4  20 6425.00    7.20   0
  -1  -3  20 6561.62    7.71   0
  -4   3  20 6363.85    7.49   0
   3   1  20 6434.63    8.27   0
  -1  -3  20 6375.34    7.21   0
  -3   4  20 6280.27    8.29   0
   1  -4  20 6568.72    7.56   0
   1  -4  20 6602.44    7.25   0
   3  -4 -20 6744.35    8.35   0
  -1   4 -20 6246.54    7.39   0
  -4   1 -20 6369.10    7.01   0
  -3  -1 -20 6292.24    7.24   0
   1   3 -20 7081.89    8.01   0
  -1   4 -20 6636.16    7.09   0
   4  -3 -20 6569.12    7.22   0
   1   3 -20 6477.39    7.08   0
   3  -4 -20 6288.43    7.00   0
  -3  -1 -20 6642.82    7.25   0
   4  -3 -20 6524.06    7.62   0
   1   3 -20 6539.22    7.31   0
   4  -4  20 8739.43    8.79   0
   4  -4  20 9795.73    8.52   0
   0   4  20 8942.62    9.35   0
   0   4  20 9290.00    8.50   0
  -4   0  20 9297.17    8.28   0
   0   4  20 8971.36    9.57   0
   0  -4 -20 9127.73    9.19   0
  -4   4 -20 8975.44    8.60   0
   0  -4 -20 9231.17    9.67   0
  -4   4 -20 8782.68    8.85   0
   4   0 -20 9015.98    8.21   0
   5   0  20 3243.63    4.83   0
   5   0  20 3578.07    5.02   0
   0  -5  20 3281.40    5.19   0
  -5   5  20 3296.65    6.01   0
   0  -5  20 3383.72    5.46   0
   0   5 -20 3522.32    5.59   0
  -5   0 -20 3493.64    5.05   0
   0   5 -20 3523.28    5.05   0
   5  -5 -20 3695.56    5.09   0
   0   5 -20 3595.94    5.29   0
   5  -5 -20 3619.91    6.08   0
  -3  -2  20 1648.56    4.34   0
   2   3  20 1689.03    3.98   0
   5  -3  20 1676.72    3.73   0
   2   3  20 1716.89    3.82   0
   3  -5  20 1678.17    3.75   0
  -5   2  20 1819.28    3.86   0
  -2   5  20 1642.18    3.62   0
  -3  -2  20 1668.88    3.68   0
   2   3  20 1724.55    3.92   0
  -2   5  20 1700.28    4.60   0
  -2   5  20 1729.38    4.63   0
   3  -5  20 1759.57    4.10   0
   5  -3  20 1671.98    3.67   0
   2  -5 -20 1696.23    4.61   0
  -3   5 -20 1651.46    3.98   0
   2  -5 -20 1653.39    4.73   0
  -5   3 -20 1638.51    3.71   0
  -2  -3 -20 1746.45    4.03   0
   3   2 -20 1796.60    4.50   0
   5  -2 -20 1655.00    3.65   0
  -3   5 -20 1650.89    3.71   0
  -5   3 -20 1669.98    4.60   0
   5  -2 -20 1707.78    3.79   0
   3   2 -20 1689.06    3.75   0
  -2  -3 -20 1699.74    3.79   0
  -2  -4  20 2852.12    4.96   0
   6  -2  20 2913.55    4.59   0
   6  -2  20 2739.23    4.56   0
   4   2  20 2840.46    4.72   0
   4   2  20 3047.33    4.69   0
  -4   6  20 2857.43    4.44   0
  -4   6  20 2870.21    7.48   0
   2  -6  20 2951.74    4.62   0
  -6   4  20 2955.69    5.04   0
  -2  -4  20 2880.11    4.82   0
  -4   6  20 2921.32    6.24   0
   2  -6  20 2950.97    5.34   0
   4  -6 -20 3003.17    7.52   0
  -2   6 -20 2884.58    4.53   0
   2   4 -20 2914.17    5.02   0
   4  -6 -20 2960.75    6.33   0
  -2   6 -20 2865.65    5.40   0
  -6   2 -20 2800.81    4.59   0
  -4  -2 -20 2872.78    4.89   0
  -2   6 -20 2991.01    4.65   0
  -6   2 -20 2834.40    7.27   0
   6  -4 -20 2829.65    4.43   0
   2   4 -20 3064.62    4.85   0
   4  -6 -20 2803.27    4.46   0
   6  -4 -20 3055.48    5.13   0
   2   4 -20 2869.55    4.83   0
  -4  -2 -20 2850.87    4.58   0
   1   5  20 1175.56    3.85   0
   6  -5  20 1180.10    3.31   0
  -6   1  20 1261.77    6.90   0
   6  -5  20 1224.67    3.17   0
  -5  -1  20 1240.02    4.35   0
  -1   6  20 1209.91    3.06   0
  -6   1  20 1225.33    3.28   0
  -5  -1  20 1193.78    3.24   0
   1   5  20 1230.78    3.40   0
   1   5  20 1200.39    3.21   0
   5  -6  20 1264.07    3.26   0
   6  -5  20 1207.65    3.13   0
  -1   6  20 1243.05    3.60   0
  -1   6  20 1252.61    4.37   0
   5  -6  20 1230.77    3.57   0
   5   1 -20 1348.97    4.40   0
  -1  -5 -20 1220.25    3.29   0
   1  -6 -20 1219.56    3.72   0
  -5   6 -20 1253.30    3.58   0
   1  -6 -20 1310.57    4.43   0
  -6   5 -20 1280.10    3.45   0
  -1  -5 -20 1326.25    4.05   0
  -5   6 -20 1197.76    3.40   0
  -6   5 -20 1188.67    3.81   0
   6  -1 -20 1278.52    3.28   0
   5   1 -20 1294.20    3.27   0
  -1  -6  20  514.84    2.36   0
   7  -1  20  541.02    2.31   0
   6   1  20  521.96    2.32   0
   1  -7  20  501.86    2.35   0
   7  -1  20  520.59    2.28   0
   6   1  20  528.79    2.09   0
  -7   6  20  500.34    2.82   0
  -6   7  20  533.36    2.90   0
  -1  -6  20  557.59    2.54   0
   1  -7  20  545.57    2.90   0
   6  -7 -20  500.72    3.05   0
  -1   7 -20  497.92    2.74   0
  -6  -1 -20  504.24    5.04   0
   1   6 -20  497.06    2.32   0
  -1   7 -20  504.54    2.29   0
   1   6 -20  538.49    2.32   0
   7  -6 -20  527.48    2.27   0
   6  -7 -20  509.80    2.28   0
  -6  -1 -20  502.87    2.05   0
  -1   7 -20  556.11    2.39   0
   7  -6 -20  534.39    2.66   0
   1   6 -20  530.25    2.55   0
   7  -4  20 1506.52    3.48   0
   3   4  20 1564.37    3.83   0
   7  -4  20 1543.12    3.56   0
   7  -4  20 1700.55    3.64   0
  -3   7  20 1561.82    4.32   0
   7  -4  20 1651.58    9.43   0
  -3   7  20 1604.70    3.45   0
   3   4  20 1541.93    3.46   0
  -7   3  20 1575.46    3.58   0
  -4  -3  20 1678.60    3.60   0
  -4  -3  20 1530.36    3.97   0
  -3   7  20 1616.40    5.47   0
   7  -4  20 1536.67    9.09   0
   3   4  20 1488.87    3.39   0
   4  -7  20 1568.32    3.50   0
   4  -7  20 1562.82    4.11   0
  -3  -4 -20 1523.04    3.36   0
   3  -7 -20 1580.52    4.38   0
  -4   7 -20 1542.64    4.09   0
   3  -7 -20 1559.48    5.52   0
  -7   4 -20 1484.57    4.79   0
  -7   4 -20 1578.84    3.54   0
   7  -3 -20 1644.42    3.49   0
  -4   7 -20 1499.63    3.42   0
   4   3 -20 1598.09    3.73   0
   4   3 -20 1554.88    4.16   0
   7  -3 -20 1653.65    3.66   0
   4   3 -20 1587.28    3.57   0
   0   7  20 4296.37    5.88   0
   7  -7  20 4352.57    6.31   0
  -7   0  20 4370.43    8.97   0
   7  -7  20 4415.56    5.69   0
  -7   0  20 4375.96    5.58   0
   0   7  20 4308.55    5.39   0
   7  -7  20 4738.70    5.75   0
   0   7  20 4278.92    7.97   0
   0  -7 -20 4543.79    6.02   0
   7   0 -20 4596.20    9.15   0
  -7   7 -20 4518.79    6.44   0
   0  -7 -20 4229.92    5.86   0
  -7   7 -20 4502.84    6.39   0
   7   0 -20 4316.25    5.55   0
   8   0  20 2070.17    3.99   0
   8   0  20 2052.99    3.96   0
   0  -8  20 2205.04    4.93   0
   0  -8  20 2160.24    4.07   0
   0   8 -20 2130.98    4.90   0
   0   8 -20 2105.61    4.07   0
   0   8 -20 2075.11    3.95   0
   8  -8 -20 2139.76    4.05   0
   8  -8 -20 2114.97    5.47   0
   8  -3  20 4110.61    5.39   0
   5   3  20 4045.83    5.61   0
   8  -3  20 3933.77    5.35   0
  -5   8  20 4104.68    8.40   0
   3  -8  20 3928.48    5.20   0
  -5   8  20 3947.27    5.24   0
   5   3  20 3911.31    5.28   0
  -5   8  20 3995.12    9.71   0
  -3  -5  20 4133.79    5.73   0
   3  -8  20 4013.23    6.92   0
  -3  -5  20 3842.44    5.64   0
   5  -8 -20 4040.77    8.26   0
  -5  -3 -20 3981.22    8.46   0
  -3   8 -20 4014.86    6.84   0
   5  -8 -20 4067.58    9.68   0
  -3   8 -20 4174.12    5.37   0
   3   5 -20 4018.91    5.59   0
   8  -5 -20 3928.95    5.20   0
  -3   8 -20 4069.58    5.40   0
  -3   8 -20 3931.57   10.16   0
   3   5 -20 3902.38    5.84   0
   8  -5 -20 4082.61    5.91   0
   3   5 -20 3955.02    5.68   0
  -5  -3 -20 3943.78    5.17   0
   2   6  20 1329.59    4.13   0
   8  -6  20 1355.35    3.51   0
   8  -6  20 1437.06    3.40   0
  -2   8  20 1400.66    3.77   0
  -6  -2  20 1357.09    4.20   0
  -2   8  20 1376.28    3.26   0
  -6  -2  20 1439.37    3.36   0
   2   6  20 1330.86    3.29   0
  -2   8  20 1392.77    6.25   0
   2   6  20 1328.47    3.44   0
   6  -8  20 1401.75    4.05   0
   8  -6  20 1305.25    3.30   0
   6  -8  20 1384.94    3.32   0
  -2  -6 -20 1337.75    3.32   0
   2  -8 -20 1414.13    3.77   0
  -6   8 -20 1334.15    4.15   0
   8  -2 -20 1322.76    3.23   0
  -2  -6 -20 1300.83    3.73   0
  -6   8 -20 1289.00    3.55   0
   6   2 -20 1397.89    4.14   0
   6   2 -20 1440.83    3.79   0
   8  -2 -20 1387.41    3.34   0
   6   2 -20 1325.83    3.28   0
   2  -9  20 1921.11    3.88   0
   9  -2  20 2042.90    3.89   0
   7   2  20 1946.35    3.95   0
   9  -2  20 2109.07    4.02   0
   7   2  20 1945.58    3.76   0
  -2  -7  20 2001.86    4.47   0
   2  -9  20 2052.42    5.40   0
  -2  -7  20 1995.11    4.04   0
   7  -9 -20 2033.89    7.62   0
  -2   9 -20 1996.59    5.46   0
  -2   9 -20 2063.04    3.94   0
  -2   9 -20 1971.63    3.91   0
   2   7 -20 1978.56    4.05   0
   9  -7 -20 2048.44    3.91   0
  -2   9 -20 1900.55    5.62   0
  -7  -2 -20 2065.10    3.91   0
   2   7 -20 2020.04    4.14   0
   9  -7 -20 2126.98    4.75   0
   2   7 -20 2022.41    4.61   0
   9  -5  20 2030.69    3.97   0
   4   5  20 2124.68    4.47   0
   9  -5  20 1980.44    4.02   0
   5  -9  20 1984.32    3.93   0
  -4   9  20 2102.81    3.97   0
  -5  -4  20 2079.42    4.51   0
   9  -5  20 2116.46    9.10   0
  -5  -4  20 2025.84    4.01   0
   9  -5  20 2198.58    4.12   0
   4   5  20 2138.81    4.03   0
   4   5  20 1993.43    4.03   0
   5  -9  20 2104.49    5.44   0
  -4   9  20 2044.32    5.03   0
  -4  -5 -20 2181.71    4.08   0
   4  -9 -20 2034.45    5.14   0
  -5   9 -20 2045.95    5.35   0
   5   4 -20 2022.53    4.46   0
   9  -4 -20 2069.26    3.95   0
   5   4 -20 2176.08    4.48   0
  -4  -5 -20 2046.48    5.26   0
   9  -4 -20 2161.53    4.19   0
  -5   9 -20 2010.37    3.99   0
   5   4 -20 2199.99    4.20   0
   9  -8  20 1812.80    4.31   0
   1   8  20 1917.27    3.99   0
  -8  -1  20 1811.10    5.35   0
  -1   9  20 1858.69    4.14   0
   9  -8  20 1749.72    3.85   0
   1   8  20 1865.39    5.57   0
  -1   9  20 1900.03    3.86   0
   1   8  20 1796.88    3.62   0
  -1   9  20 1881.54   10.58   0
  -1   9  20 1868.88   10.55   0
   9  -8  20 1915.77    3.96   0
   8  -9  20 1829.71    3.87   0
   8  -9  20 1872.47    4.76   0
   1   8  20 1868.22    5.69   0
  -1  -8 -20 1806.18    3.92   0
   1  -9 -20 1723.30    3.97   0
   1  -9 -20 1690.61    3.89   0
   8   1 -20 1826.85    4.75   0
   9  -1 -20 1819.40    4.90   0
   9  -1 -20 1864.86    9.63   0
  -1  -8 -20 1785.24    4.11   0
   8   1 -20 1800.61    5.46   0
   9  -1 -20 1869.00    3.84   0
   8   1 -20 1835.76    3.65   0
   1   1  21  608.10    2.58   0
   2  -1  21  635.45    2.55   0
  -2   1  21  645.83    3.53   0
   1   1  21  693.17    2.84   0
  -1   2  21  666.23    3.31   0
   1  -2  21  627.87    2.69   0
  -1  -1  21  636.82    2.98   0
   2  -1  21  669.30    4.10   0
  -1   2  21  632.96    2.74   0
   1   1  21  654.91    2.99   0
  -2   1  21  680.77    2.65   0
  -1  -1  21  641.07    2.60   0
  -1   2  21  657.90    2.73   0
   1  -2  21  667.48    2.64   0
   2  -1  21  650.55    2.65   0
  -2   1  21  668.06    3.67   0
   1   1 -21  657.38    2.60   0
   1  -2 -21  658.58    2.73   0
  -1   2 -21  655.74    2.61   0
  -2   1 -21  624.02    2.57   0
  -1  -1 -21  596.72    2.60   0
   1   1 -21  665.13    3.16   0
   2  -1 -21  641.82    2.75   0
  -1   2 -21  625.31    4.11   0
   1  -2 -21  616.08    2.73   0
   2  -1 -21  607.84    2.41   0
   2   2  21  692.64    2.71   0
   4  -2  21  665.87    2.64   0
   2   2  21  697.43    2.71   0
   2  -4  21  727.73    2.71   0
  -2  -2  21  693.36    2.97   0
  -2   4  21  703.09    2.62   0
   4  -2  21  727.08    5.01   0
  -2   4  21  693.58    3.50   0
   2   2  21  699.15    2.86   0
  -4   2  21  725.84    2.70   0
  -2  -2  21  676.25    2.59   0
  -2   4  21  699.08    2.97   0
   2  -4  21  722.40    2.80   0
   4  -2  21  752.57    2.70   0
   2  -4 -21  781.80    3.09   0
  -2   4 -21  688.00    2.74   0
   2   2 -21  746.36    3.08   0
  -4   2 -21  664.56    2.64   0
  -2  -2 -21  667.32    2.74   0
   4  -2 -21  761.25    2.74   0
  -2   4 -21  714.91    2.66   0
  -4   2 -21  668.73    3.16   0
   2  -4 -21  723.30    2.69   0
  -2  -2 -21  679.02    2.71   0
   2  -4 -21  681.83    3.50   0
   4  -2 -21  705.86    2.73   0
   2   2 -21  687.95    2.61   0
   5  -1  21 1567.03    3.51   0
   4   1  21 1628.70    3.62   0
   5  -1  21 1743.68    3.63   0
   4   1  21 1711.48    3.61   0
  -1  -4  21 1550.65    3.77   0
  -4   5  21 1745.21    3.61   0
  -4   5  21 1692.08    7.01   0
   1  -5  21 1537.15    3.61   0
  -5   4  21 1553.27    3.88   0
  -4   5  21 1603.82    4.37   0
  -1  -4  21 1591.65    3.70   0
   5  -1  21 1625.85    4.87   0
   1  -5  21 1601.18    3.92   0
   4   1  21 1629.65    4.16   0
   4  -5 -21 1697.57    4.35   0
  -1   5 -21 1564.39    3.96   0
  -5   1 -21 1617.15    3.41   0
  -4  -1 -21 1623.25    3.62   0
  -1   5 -21 1638.19    3.54   0
   1   4 -21 1610.92    3.54   0
   5  -4 -21 1581.39    3.53   0
   4  -5 -21 1610.24    3.50   0
  -4  -1 -21 1633.89    3.44   0
   1   4 -21 1696.58    3.89   0
   5  -4 -21 1594.86    3.93   0
   1   4 -21 1608.80    3.75   0
  -1   5 -21 1684.60    3.69   0
   1   4  21 1031.42    3.80   0
   5  -4  21 1171.93    3.22   0
   5  -4  21 1260.53    3.16   0
  -5   1  21 1179.92    6.69   0
   1   4  21 1160.37    3.28   0
  -1   5  21 1240.88    3.18   0
   4  -5  21 1239.59    3.14   0
  -5   1  21 1252.62    3.16   0
   1   4  21 1141.02    3.16   0
  -4  -1  21 1227.15    3.11   0
  -1   5  21 1197.93    3.60   0
  -4  -1  21 1134.60    4.12   0
   5  -4  21 1259.31    3.12   0
  -1   5  21 1180.45    3.77   0
   4  -5  21 1205.90    3.38   0
  -1  -4 -21 1109.93    3.43   0
   1  -5 -21 1193.92    3.60   0
   4   1 -21 1237.22    4.26   0
  -4   5 -21 1166.94    3.32   0
   1  -5 -21 1219.50    3.84   0
  -5   4 -21 1216.03    3.26   0
  -1  -4 -21 1221.22    3.55   0
   5  -1 -21 1175.34    3.16   0
  -4   5 -21 1140.20    3.23   0
  -5   4 -21 1144.93    3.51   0
   5  -1 -21 1148.75    3.12   0
   4   1 -21 1178.72    3.09   0
   6  -3  21  102.06    1.60   0
   3   3  21   97.84    1.65   0
   6  -3  21  158.92    1.73   0
  -3   6  21  106.10    2.05   0
   3   3  21  131.35    1.66   0
  -3   6  21  101.99    1.60   0
  -6   3  21  109.18    1.56   0
  -3  -3  21  103.33    1.57   0
   6  -3  21  104.01    2.88   0
   3   3  21  108.15    1.63   0
  -3   6  21   98.83    1.75   0
   3  -6  21  102.47    1.61   0
   3  -6  21  104.03    1.60   0
  -3  -3  21   99.82    1.75   0
   3  -6 -21   95.14    1.82   0
  -3   6 -21   92.72    1.78   0
   3  -6 -21   98.05    2.01   0
   3   3 -21   99.27    1.67   0
  -6   3 -21   98.63    1.58   0
  -3  -3 -21  113.34    1.70   0
   6  -3 -21  113.90    1.62   0
  -3   6 -21  105.30    1.56   0
  -6   3 -21   97.12    1.89   0
   3   3 -21   99.70    1.56   0
   6  -3 -21  105.66    1.65   0
   3   3 -21  129.80    1.61   0
  -3  -3 -21  106.49    1.61   0
  -2  -5  21  182.23    1.83   0
   7  -2  21  177.86    1.74   0
   5   2  21  177.56    1.74   0
   7  -2  21  182.46    1.52   0
  -5   7  21  196.44    1.72   0
   2  -7  21  166.77    1.73   0
   5   2  21  190.93    1.78   0
  -5   7  21  186.97    2.81   0
  -7   5  21  203.99    1.88   0
  -5   7  21  200.84    2.28   0
  -2  -5  21  187.07    1.75   0
   2  -7  21  200.14    1.95   0
   2   5 -21  185.96    1.83   0
   5  -7 -21  186.60    2.31   0
  -2   7 -21  198.37    1.93   0
  -2   7 -21  191.22    1.80   0
  -2   7 -21  200.41    1.77   0
  -7   2 -21  191.47    3.01   0
   2   5 -21  193.58    1.82   0
   7  -5 -21  183.06    1.72   0
   5  -7 -21  179.99    1.72   0
  -5  -2 -21  183.05    1.46   0
   7  -5 -21  195.52    2.10   0
   2   5 -21  189.58    1.84   0
   5  -7 -21  190.18    2.89   0
   2   5  21   14.71    1.80   0
   7  -5  21   15.26    1.49   0
   5  -7  21   24.34    1.35   0
  -2   7  21   18.72    1.42   0
  -2   7  21   21.99    1.26   0
  -5  -2  21   16.78    1.74   0
  -7   2  21   18.01    1.39   0
  -5  -2  21   18.60    1.43   0
   2   5  21    9.60    1.46   0
   2   5  21   12.34    1.35   0
  -2   7  21   17.18    1.71   0
   5  -7  21   17.84    1.48   0
   7  -5  21   11.79    1.43   0
   7  -5  21   14.04    1.42   0
  -2  -5 -21   19.81    1.38   0
   2  -7 -21   21.77    1.71   0
  -5   7 -21   16.44    1.40   0
  -5   7 -21   15.30    1.46   0
   2  -7 -21   17.62    1.73   0
  -7   5 -21   21.32    1.41   0
   7  -2 -21   16.87    1.37   0
  -7   5 -21   17.23    1.59   0
   5   2 -21   30.29    1.62   0
   7  -2 -21   17.01    1.39   0
   5   2 -21   30.37    1.38   0
   5   2 -21   31.60    1.82   0
   1  -8  21  367.02    2.19   0
   8  -1  21  374.76    2.19   0
   7   1  21  393.42    2.22   0
   8  -1  21  368.70    2.12   0
   7   1  21  364.65    2.14   0
  -1  -7  21  373.83    2.52   0
   1  -8  21  373.58    2.61   0
  -1  -7  21  374.18    2.21   0
   1   7 -21  380.44    2.40   0
   7  -8 -21  376.70    3.12   0
  -1   8 -21  377.28    2.59   0
   1   7 -21  385.11    2.21   0
  -1   8 -21  371.33    2.16   0
   1   7 -21  371.62    2.16   0
   8  -7 -21  347.36    2.13   0
   7  -8 -21  380.49    2.14   0
  -7  -1 -21  368.82    2.14   0
  -1   8 -21  357.92    1.89   0
   8  -7 -21  378.62    2.48   0
   8  -4  21   82.66    1.48   0
   8  -4  21   75.47    1.64   0
   4   4  21   72.82    1.55   0
   8  -4  21   79.95    2.78   0
  -4   8  21   78.41    1.55   0
   4  -8  21   72.07    1.23   0
  -8   4  21   74.76    1.56   0
   4   4  21   82.73    1.62   0
  -4  -4  21   84.40    1.60   0
  -4   8  21   75.60    2.45   0
  -4  -4  21   75.18    1.69   0
  -4   8  21   74.20    1.96   0
   4   4  21   95.98    1.62   0
   4  -8  21   76.23    1.80   0
   4  -8 -21   73.17    1.97   0
  -4   8 -21   82.31    1.69   0
   4  -8 -21   80.22    2.59   0
  -4  -4 -21   73.20    1.98   0
  -4   8 -21   72.92    1.45   0
   8  -4 -21   77.84    1.57   0
   4   4 -21   80.60    1.65   0
   4   4 -21   85.23    1.63   0
   8  -4 -21   79.30    1.66   0
   4   4 -21   72.83    1.65   0
  -4  -4 -21   79.81    1.49   0
   1   7  21  523.55    2.92   0
   8  -7  21  540.79    2.56   0
   7  -8  21  556.38    2.41   0
  -1   8  21  555.49    2.57   0
  -7  -1  21  511.70    3.16   0
  -7  -1  21  539.30    2.38   0
  -1   8  21  522.03    2.29   0
   8  -7  21  532.11    2.43   0
   1   7  21  508.51    2.35   0
  -1   8  21  523.03    3.61   0
   8  -7  21  530.73    2.31   0
  -8   1  21  523.23    6.15   0
   7  -8  21  532.91    2.77   0
   1   7  21  511.66    2.50   0
  -1  -7 -21  526.94    2.46   0
   1  -8 -21  553.40    2.62   0
  -7   8 -21  535.01    2.74   0
  -8   7 -21  501.16    2.68   0
   1  -8 -21  551.99    2.48   0
  -7   8 -21  519.06    2.49   0
  -1  -7 -21  513.93    2.53   0
   7   1 -21  535.04    2.80   0
   8  -1 -21  503.89    2.40   0
   7   1 -21  535.75    2.40   0
   7   1 -21  536.45    3.30   0
   9  -3  21  460.23    2.32   0
   6   3  21  479.87    2.39   0
   9  -3  21  492.35    2.36   0
   3  -9  21  481.81    2.25   0
  -6   9  21  513.32    2.31   0
   6   3  21  481.04    2.30   0
  -3  -6  21  496.81    2.47   0
  -6   9  21  485.00    3.76   0
  -3  -6  21  466.99    2.43   0
   3  -9  21  486.82    3.09   0
  -3   9 -21  469.95    2.09   0
   6  -9 -21  481.65    3.89   0
  -3   9 -21  503.12    2.35   0
  -3   9 -21  482.22    2.86   0
   6  -9 -21  489.66    5.26   0
   3   6 -21  470.52    2.41   0
  -6  -3 -21  480.51    4.76   0
   9  -6 -21  517.96    2.34   0
  -3   9 -21  474.19    3.96   0
   3   6 -21  493.36    2.42   0
   9  -6 -21  498.34    2.48   0
  -6  -3 -21  478.40    2.30   0
   3   6 -21  492.19    2.50   0
   9  -6  21  213.02    1.90   0
   3   6  21  211.14    2.21   0
   9  -6  21  194.83    1.92   0
  -6  -3  21  219.05    2.09   0
   9  -6  21  217.15    2.00   0
  -3   9  21  216.67    1.87   0
  -3   9  21  221.15    2.04   0
   6  -9  21  236.35    1.96   0
   3   6  21  224.29    2.02   0
   3   6  21  225.12    1.99   0
   6  -9  21  215.57    2.35   0
  -3  -6 -21  230.38    1.88   0
   3  -9 -21  217.39    2.12   0
  -6   9 -21  219.09    2.21   0
   3  -9 -21  206.28    1.88   0
   9  -3 -21  232.39    1.88   0
  -3  -6 -21  208.19    2.30   0
   6   3 -21  204.92    2.08   0
   6   3 -21  210.90    2.38   0
   9  -3 -21  230.68    1.94   0
   6   3 -21  218.99    1.95   0
  -6   9 -21  210.24    1.90   0
  -1   1  22  498.37    2.83   0
   0  -1  22  498.00    2.59   0
  -1   1  22  501.61    2.86   0
   1   0  22  481.67    3.03   0
  -1   1  22  487.29    2.35   0
   0  -1  22  497.54    2.36   0
   1   0  22  455.78    2.09   0
   1   0  22  480.87    2.49   0
   1  -1 -22  476.09    2.37   0
   0   1 -22  513.59    2.39   0
  -1   0 -22  458.10    2.27   0
   0   1 -22  479.24    3.03   0
   1  -1 -22  470.41    2.69   0
  -2   0  22  516.77    3.11   0
   0   2  22  528.21    2.83   0
   2  -2  22  564.22    2.43   0
   0   2  22  559.23    2.55   0
  -2   0  22  529.78    2.34   0
   2  -2  22  541.69    2.42   0
   0   2  22  529.25    2.47   0
   2  -2  22  522.21    2.38   0
   0  -2 -22  545.20    2.51   0
  -2   2 -22  546.77    2.42   0
   2   0 -22  557.56    2.61   0
   2   0 -22  552.33    2.39   0
   3  -1  22  984.09    2.99   0
   2   1  22 1002.14    3.04   0
   3  -1  22  997.06    2.98   0
   2   1  22  986.43    3.06   0
  -3   2  22 1033.35    5.17   0
   1  -3  22 1031.33    3.12   0
  -2   3  22 1019.23    4.12   0
  -2   3  22 1075.48    3.15   0
  -3   2  22 1007.96    5.07   0
   3  -1  22 1010.62    4.69   0
   2   1  22  978.09    3.60   0
  -3   2  22  971.91    3.06   0
  -1  -2  22 1008.68    3.00   0
  -2   3  22  960.04    3.20   0
   1  -3  22 1044.65    3.10   0
  -1  -2  22  944.30    3.25   0
   2  -3 -22 1032.54    3.27   0
  -1   3 -22 1019.44    3.06   0
  -2  -1 -22  961.44    2.98   0
  -3   1 -22  965.26    3.02   0
   1   2 -22 1014.62    3.60   0
  -1   3 -22 1003.02    5.02   0
   3  -2 -22  978.24    3.03   0
  -1   3 -22  960.85    2.84   0
   2  -3 -22  968.13    3.01   0
   3  -2 -22 1032.61    3.13   0
   1   2 -22  964.00    3.01   0
   4   0  22 1563.37    3.61   0
   4   0  22 1714.95    3.71   0
   0  -4  22 1568.46    3.73   0
   4   0  22 1566.36    4.65   0
  -4   4  22 1598.26    4.00   0
   0  -4  22 1692.47    3.86   0
   0   4 -22 1627.42    3.82   0
  -4   0 -22 1641.74    3.64   0
   0   4 -22 1753.87    3.91   0
   0   4 -22 1693.27    3.67   0
   4  -4 -22 1741.74    3.70   0
   4  -4 -22 1667.07    4.23   0
   1   3  22  470.92    2.41   0
   4  -3  22  498.61    2.34   0
   4  -3  22  478.46    2.23   0
  -3  -1  22  474.79    2.76   0
   1   3  22  489.77    2.40   0
  -1   4  22  504.21    2.38   0
  -1   4  22  478.65    2.75   0
   1   3  22  490.54    2.37   0
  -4   1  22  487.01    2.24   0
  -3  -1  22  467.26    2.06   0
   3  -4  22  464.33    2.28   0
   4  -3  22  465.03    2.22   0
  -4   1  22  497.48    4.05   0
  -1   4  22  513.58    2.58   0
   3  -4  22  505.44    2.41   0
  -4   1  22  479.82    3.93   0
  -3   4 -22  470.33    2.33   0
   1  -4 -22  497.10    2.57   0
  -4   3 -22  504.76    2.30   0
  -1  -3 -22  467.17    2.42   0
   4  -1 -22  505.40    2.36   0
  -3   4 -22  478.39    2.31   0
  -4   3 -22  480.73    2.60   0
   4  -1 -22  475.92    2.29   0
  -1  -3 -22  476.45    2.41   0
   3   1 -22  491.67    2.28   0
   1  -4 -22  502.68    2.80   0
  -3   5  22  447.25    3.06   0
   5  -2  22  444.72    1.98   0
   5  -2  22  420.20    2.12   0
   3   2  22  445.19    2.13   0
  -2  -3  22  441.12    2.34   0
   3   2  22  466.65    2.20   0
  -3   5  22  434.38    2.15   0
   5  -2  22  439.14    3.63   0
  -5   3  22  454.19    2.20   0
  -2  -3  22  483.92    2.21   0
   3   2  22  434.97    2.34   0
  -3   5  22  450.72    2.47   0
   2  -5  22  444.48    2.27   0
   2  -5  22  433.93    1.94   0
   3  -5 -22  455.54    2.54   0
  -2   5 -22  428.20    2.21   0
   2   3 -22  467.39    2.41   0
  -5   2 -22  463.32    2.17   0
  -3  -2 -22  437.08    2.24   0
  -2   5 -22  433.67    2.15   0
   5  -3 -22  435.49    2.16   0
  -2   5 -22  459.53    5.56   0
  -5   2 -22  432.42    2.69   0
   2   3 -22  519.21    2.27   0
   3  -5 -22  428.12    2.14   0
  -3  -2 -22  463.99    2.18   0
   3  -5 -22  464.87    3.09   0
   5  -3 -22  471.46    2.30   0
   2   3 -22  438.92    2.17   0
   5  -5  22  756.96    2.80   0
   5  -5  22  778.48    2.70   0
  -5   0  22  741.12    4.02   0
   0   5  22  734.62    2.70   0
  -5   0  22  771.97    2.64   0
   0   5  22  768.95    2.91   0
   0   5  22  713.40    3.19   0
   0  -5 -22  743.59    2.85   0
  -5   5 -22  739.44    2.80   0
   0  -5 -22  729.51    3.27   0
  -5   5 -22  710.98    2.86   0
   5   0 -22  774.20    2.68   0
   6  -1  22   51.75    1.46   0
   5   1  22   55.96    1.45   0
   6  -1  22   58.00    1.18   0
  -1  -5  22   59.40    1.52   0
   5   1  22   60.15    1.41   0
   1  -6  22   58.15    1.40   0
  -6   5  22   53.62    1.42   0
  -5   6  22   55.89    1.73   0
  -1  -5  22   58.43    1.47   0
   1  -6  22   59.11    1.48   0
   5  -6 -22   53.78    1.83   0
  -1   6 -22   72.89    1.51   0
  -6   1 -22   57.90    1.12   0
  -5  -1 -22   60.68    1.47   0
  -1   6 -22   55.53    1.38   0
   1   5 -22   53.71    1.35   0
  -6   1 -22   60.12    2.04   0
   6  -5 -22   60.02    1.42   0
   1   5 -22   60.32    1.52   0
   5  -6 -22   49.84    1.10   0
  -5  -1 -22   58.25    1.09   0
  -1   6 -22   64.18    1.41   0
   6  -5 -22   63.79    1.51   0
   1   5 -22   59.74    1.51   0
   2   4  22  221.51    1.95   0
   6  -4  22  227.57    1.90   0
   4  -6  22  231.67    1.75   0
  -2   6  22  217.74    1.55   0
   2   4  22  233.21    1.84   0
  -6   2  22  226.88    1.83   0
  -4  -2  22  254.92    1.86   0
   2   4  22  225.54    1.77   0
   6  -4  22  231.76    1.82   0
  -4  -2  22  227.37    2.05   0
  -2   6  22  231.21    2.26   0
   4  -6  22  246.42    2.00   0
   6  -4  22  217.49    1.75   0
  -2   6  22  225.83    2.04   0
   2  -6 -22  229.09    2.04   0
  -4   6 -22  235.36    1.93   0
   2  -6 -22  225.42    2.28   0
  -6   4 -22  242.69    1.87   0
  -2  -4 -22  225.77    1.96   0
   6  -2 -22  216.69    1.75   0
  -4   6 -22  216.09    1.73   0
  -6   4 -22  230.32    2.01   0
   4   2 -22  239.67    2.25   0
   4   2 -22  240.87    1.92   0
   6  -2 -22  222.41    1.84   0
   4   2 -22  248.03    1.86   0
  -2  -4 -22  228.01    1.85   0
   0  -7  22  150.94    1.84   0
   7   0  22  182.77    1.80   0
   7   0  22  176.91    1.81   0
  -7   7  22  167.93    2.27   0
   0  -7  22  179.90    2.08   0
   0   7 -22  187.24    1.91   0
   0   7 -22  174.58    1.82   0
   7  -7 -22  166.59    1.74   0
   0   7 -22  175.69    1.71   0
   7  -7 -22  188.69    2.09   0
   7  -3  22   59.54    1.51   0
   4   3  22   67.91    1.57   0
   7  -3  22   61.18    1.57   0
  -4   7  22   72.03    1.16   0
   4   3  22   61.84    1.53   0
   3  -7  22   65.08    1.44   0
  -7   4  22   65.20    1.50   0
  -3  -4  22   70.82    1.48   0
  -4   7  22   69.44    1.87   0
  -4   7  22   67.03    2.10   0
   4   3  22   67.18    1.52   0
   7  -3  22   62.47    2.28   0
   3  -7  22   59.08    1.80   0
  -3  -4  22   66.70    1.63   0
   4  -7 -22   70.18    1.91   0
   3   4 -22   71.30    1.59   0
  -3   7 -22   67.88    1.56   0
   4  -7 -22   65.52    1.94   0
  -7   3 -22   61.39    1.23   0
  -3   7 -22   65.94    1.51   0
   7  -4 -22   67.44    1.11   0
   3   4 -22   74.47    1.57   0
   7  -4 -22   68.43    1.58   0
  -7   3 -22   68.91    1.91   0
   3   4 -22   70.10    1.54   0
  -4  -3 -22   82.52    1.58   0
  -7   1  22  528.30    6.63   0
   1   6  22  511.52    2.83   0
   7  -6  22  509.73    2.41   0
  -1   7  22  499.83    2.47   0
   7  -6  22  541.66    2.34   0
   6  -7  22  510.16    2.24   0
  -6  -1  22  488.35    3.08   0
  -1   7  22  533.34    2.30   0
  -7   1  22  511.76    2.29   0
  -6  -1  22  529.44    2.35   0
   1   6  22  488.87    2.22   0
   1   6  22  519.38    2.43   0
   7  -6  22  503.91    2.08   0
  -1   7  22  524.07    3.18   0
   6  -7  22  509.33    2.72   0
  -1  -6 -22  514.83    2.41   0
   1  -7 -22  475.51    2.63   0
  -6   7 -22  495.59    2.51   0
  -7   6 -22  518.93    2.45   0
   1  -7 -22  534.02    3.25   0
   7  -1 -22  494.27    2.30   0
  -7   6 -22  508.48    2.60   0
  -6   7 -22  516.93    2.39   0
   6   1 -22  529.86    3.17   0
   6   1 -22  506.46    2.45   0
   7  -1 -22  506.80    2.22   0
   6   1 -22  551.93    2.32   0
   8  -2  22   42.64    1.43   0
   6   2  22   48.08    1.49   0
   8  -2  22   34.38    1.45   0
   2  -8  22   41.01    1.14   0
   6   2  22   40.74    1.47   0
  -6   8  22   43.04    1.88   0
  -2  -6  22   44.32    1.53   0
   2  -8  22   37.50    1.59   0
  -2  -6  22   30.25    1.38   0
   6  -8 -22   42.10    1.99   0
  -2   8 -22   48.31    1.54   0
   2   6 -22   42.37    1.54   0
  -2   8 -22   40.30    1.57   0
  -2   8 -22   36.29    1.48   0
   2   6 -22   39.08    1.37   0
  -6  -2 -22   38.12    2.31   0
   8  -6 -22   40.92    1.19   0
  -2   8 -22   39.68    1.84   0
   6  -8 -22   39.53    1.45   0
  -6  -2 -22   46.53    1.44   0
   8  -6 -22   38.03    1.61   0
   2   6 -22   31.79    1.44   0
   8  -5  22  154.93    1.75   0
   3   5  22  164.58    1.87   0
   8  -5  22  156.65    1.75   0
   8  -5  22  165.05    1.77   0
  -3   8  22  161.53    1.92   0
  -3   8  22  163.07    1.74   0
  -5  -3  22  158.55    1.90   0
  -8   3  22  157.62    1.75   0
  -5  -3  22  160.01    1.70   0
   3   5  22  149.33    1.76   0
  -3   8  22  164.61    2.66   0
   3   5  22  149.26    1.70   0
   5  -8  22  177.59    1.81   0
   5  -8  22  156.17    1.93   0
  -3  -5 -22  169.53    1.79   0
   3  -8 -22  161.78    2.13   0
  -5   8 -22  149.34    2.16   0
   3  -8 -22  167.66    2.78   0
  -3  -5 -22  161.77    1.90   0
  -8   5 -22  152.25    2.22   0
  -5   8 -22  159.30    1.83   0
   8  -3 -22  175.06    1.73   0
   5   3 -22  172.29    1.85   0
   8  -3 -22  152.76    1.81   0
   5   3 -22  171.82    1.94   0
   5   3 -22  164.33    1.75   0
  -8   0  22  110.50    2.53   0
   0   8  22  113.43    1.77   0
   8  -8  22  101.34    1.70   0
   0   8  22  115.46    1.65   0
   8  -8  22  110.24    1.64   0
   0   8  22  111.49    2.46   0
   8  -8  22  102.98    2.15   0
   8   0 -22  107.30    2.60   0
   0  -8 -22   97.54    1.85   0
   0  -8 -22  113.78    1.80   0
   8   0 -22  119.52    1.88   0
   8   0 -22  106.11    1.78   0
   5   4  22   48.58    1.61   0
   9  -4  22   56.04    1.63   0
   9  -4  22   53.28    1.60   0
  -5   9  22   51.22    2.06   0
   4  -9  22   48.62    1.58   0
  -5   9  22   48.93    1.53   0
  -4  -5  22   53.77    1.59   0
  -4  -5  22   52.65    1.59   0
   5   4  22   46.79    1.59   0
   4  -9  22   57.09    1.72   0
   5  -9 -22   55.73    2.01   0
  -4   9 -22   52.42    1.96   0
  -4   9 -22   52.06    1.58   0
  -5  -4 -22   53.66    2.03   0
   4   5 -22   55.16    1.62   0
   9  -5 -22   60.25    1.51   0
   9  -5 -22   55.58    1.66   0
   4   5 -22   55.37    1.65   0
   4   5 -22   56.14    1.62   0
  -5  -4 -22   54.77    1.51   0
   2   7  22   35.53    2.00   0
   9  -7  22   37.23    1.64   0
  -7  -2  22   32.91    1.82   0
  -2   9  22   40.49    1.63   0
  -2   9  22   36.13    1.60   0
   2   7  22   36.29    1.61   0
   7  -9  22   38.74    1.60   0
   9  -7  22   38.20    1.47   0
   7  -9  22   35.34    1.99   0
   2   7  22   42.16    1.71   0
   9  -7  22   36.54    1.65   0
  -2  -7 -22   43.23    1.47   0
   2  -9 -22   36.24    1.90   0
  -7   9 -22   42.10    1.98   0
  -7   9 -22   39.54    1.52   0
   9  -2 -22   39.31    1.59   0
  -2  -7 -22   40.42    1.55   0
   7   2 -22   36.49    1.92   0
   2  -9 -22   41.87    1.61   0
   9  -2 -22   35.13    1.65   0
   7   2 -22   39.53    1.49   0
   7   2 -22   43.51    1.96   0
   1   2  23  298.34    1.99   0
   3  -2  23  290.66    1.99   0
   1   2  23  307.96    2.11   0
  -1   3  23  294.58    2.30   0
  -1   3  23  301.11    2.03   0
   3  -2  23  318.52    2.05   0
   1   2  23  292.35    2.07   0
  -2  -1  23  280.28    2.42   0
  -3   1  23  309.86    2.89   0
  -3   1  23  299.64    1.99   0
  -2  -1  23  284.61    1.97   0
   3  -2  23  298.71    2.00   0
  -1   3  23  294.86    2.06   0
   2  -3  23  292.16    2.01   0
  -3   1  23  335.49    3.07   0
   2  -3  23  289.21    2.01   0
   1  -3 -23  302.92    2.10   0
  -2   3 -23  295.29    2.02   0
  -3   2 -23  280.39    1.99   0
  -1  -2 -23  288.28    2.03   0
   2   1 -23  287.99    2.33   0
   3  -1 -23  305.90    2.08   0
  -2   3 -23  298.70    2.02   0
  -1  -2 -23  293.78    2.05   0
   3  -1 -23  307.88    2.04   0
   2   1 -23  299.48    1.96   0
   1  -4  23   60.21    1.47   0
   3   1  23   56.41    1.49   0
   4  -1  23   57.43    1.48   0
   4  -1  23   55.46    1.41   0
   3   1  23   61.39    1.14   0
  -3   4  23   64.36    1.45   0
  -1  -3  23   64.44    1.70   0
   4  -1  23   56.75    1.88   0
   3   1  23   59.75    1.74   0
  -4   3  23   58.17    1.46   0
  -3   4  23   58.16    1.85   0
  -1  -3  23   62.77    1.47   0
  -3   4  23   61.55    1.73   0
   1  -4  23   64.99    1.45   0
   3  -4 -23   61.51    1.54   0
  -1   4 -23   58.20    1.44   0
  -3  -1 -23   54.38    1.14   0
  -4   1 -23   62.76    1.44   0
  -1   4 -23   63.74    2.12   0
  -1   4 -23   60.05    1.45   0
   1   3 -23   63.68    1.44   0
   4  -3 -23   66.72    1.45   0
   3  -4 -23   65.47    1.50   0
   1   3 -23   60.51    1.43   0
   4  -3 -23   63.91    1.53   0
   1   3 -23   60.49    1.43   0
   2   3  23 1230.33    3.36   0
   5  -3  23 1293.53    3.25   0
  -3  -2  23 1222.98    3.88   0
   5  -3  23 1299.11    3.27   0
   3  -5  23 1267.84    3.18   0
   2   3  23 1301.46    3.37   0
  -2   5  23 1318.84    3.21   0
   2   3  23 1226.04    3.36   0
  -5   2  23 1244.04    3.26   0
  -3  -2  23 1264.66    3.18   0
  -2   5  23 1250.32    4.15   0
  -2   5  23 1261.10    3.90   0
   3  -5  23 1318.27    3.48   0
   5  -3  23 1332.35    3.39   0
  -3   5 -23 1236.50    3.38   0
   2  -5 -23 1274.44    3.84   0
  -5   3 -23 1237.06    3.20   0
  -2  -3 -23 1202.24    3.50   0
   5  -2 -23 1279.68    3.24   0
  -3   5 -23 1240.80    3.17   0
  -5   3 -23 1218.60    3.74   0
   3   2 -23 1358.36    3.94   0
   5  -2 -23 1343.58    3.35   0
  -2  -3 -23 1350.95    3.40   0
   3   2 -23 1321.17    3.24   0
   2  -5 -23 1321.53    4.12   0
   4   2  23   46.76    1.43   0
   6  -2  23   57.06    1.48   0
   6  -2  23   54.09    1.42   0
  -2  -4  23   49.22    1.48   0
   4   2  23   48.96    1.46   0
  -4   6  23   47.45    1.39   0
  -4   6  23   50.79    1.87   0
   2  -6  23   55.29    1.45   0
  -6   4  23   51.23    1.43   0
  -2  -4  23   57.51    1.46   0
  -4   6  23   49.25    1.43   0
   6  -2  23   50.39    2.03   0
   4   2  23   48.29    1.64   0
   2  -6  23   48.29    1.71   0
   4  -6 -23   47.21    1.74   0
  -2   6 -23   47.29    1.47   0
  -6   2 -23   45.42    1.40   0
  -4  -2 -23   43.58    1.44   0
  -2   6 -23   42.58    1.29   0
  -6   2 -23   52.96    1.73   0
   2   4 -23   50.61    1.43   0
   6  -4 -23   54.70    1.43   0
   4  -6 -23   64.23    1.48   0
   2   4 -23   53.79    1.49   0
   4  -6 -23   46.96    1.93   0
  -4  -2 -23   51.92    1.47   0
   6  -4 -23   53.13    1.43   0
   2   4 -23   48.43    1.48   0
   1   5  23   21.31    1.64   0
   6  -5  23   13.78    1.44   0
  -6   1  23   13.89    2.74   0
   6  -5  23   16.26    1.36   0
   5  -6  23   15.87    1.40   0
  -1   6  23   15.61    1.36   0
  -5  -1  23   11.78    1.59   0
  -6   1  23    6.38    1.38   0
  -5  -1  23   14.09    1.39   0
   1   5  23   25.89    1.42   0
   1   5  23   10.61    1.26   0
   6  -5  23   14.06    1.32   0
  -1   6  23   17.45    1.48   0
  -1   6  23   14.00    1.44   0
   5  -6  23   19.88    1.42   0
  -1  -5 -23   12.62    1.38   0
   1  -6 -23   12.51    1.40   0
  -5   6 -23   13.76    1.35   0
   1  -6 -23   13.62    1.73   0
  -6   5 -23   11.35    1.28   0
  -1  -5 -23   14.99    1.51   0
   6  -1 -23   15.21    1.27   0
  -5   6 -23   12.25    1.36   0
  -6   5 -23   12.57    1.32   0
   5   1 -23   14.60    1.74   0
   6  -1 -23   17.67    1.38   0
   5   1 -23   15.71    1.39   0
  -1  -6  23  418.86    2.26   0
   7  -1  23  449.32    2.19   0
   6   1  23  439.03    2.22   0
   7  -1  23  432.33    2.17   0
   1  -7  23  413.94    2.15   0
   6   1  23  414.48    2.22   0
  -7   6  23  449.50    2.46   0
  -6   7  23  421.92    2.84   0
  -1  -6  23  422.32    2.35   0
   1  -7  23  447.84    2.47   0
   1   6 -23  437.00    2.34   0
   6  -7 -23  427.50    2.94   0
  -1   7 -23  421.43    2.39   0
  -7   1 -23  415.10    4.86   0
  -1   7 -23  426.24    2.11   0
   1   6 -23  435.43    2.23   0
   7  -6 -23  446.88    2.14   0
   1   6 -23  457.23    2.27   0
   6  -7 -23  408.06    2.11   0
  -6  -1 -23  439.89    2.21   0
  -1   7 -23  440.20    2.23   0
   7  -6 -23  429.17    2.49   0
   7  -4  23  158.17    1.59   0
   3   4  23  165.00    1.79   0
   7  -4  23  173.86    1.70   0
  -3   7  23  166.60    1.95   0
  -3   7  23  167.91    1.74   0
   3   4  23  162.59    1.74   0
  -7   3  23  157.88    1.73   0
   7  -4  23  159.57    1.70   0
  -4  -3  23  167.37    1.74   0
   3   4  23  171.85    1.72   0
  -3   7  23  174.04    2.14   0
  -4  -3  23  165.11    1.86   0
   4  -7  23  175.44    1.70   0
   4  -7  23  158.14    1.84   0
   3  -7 -23  159.00    1.95   0
  -4   7 -23  168.71    1.78   0
   3  -7 -23  172.74    2.26   0
   4   3 -23  170.80    1.91   0
  -7   4 -23  168.32    1.80   0
  -3  -4 -23  154.68    1.78   0
  -7   4 -23  156.57    2.16   0
  -4   7 -23  167.37    1.69   0
   7  -3 -23  167.05    1.66   0
   4   3 -23  163.70    1.66   0
   7  -3 -23  165.44    1.66   0
   4   3 -23  169.89    1.75   0
  -3  -4 -23  164.13    1.65   0
   8  -3  23  131.23    1.70   0
   5   3  23  145.00    1.64   0
   8  -3  23  131.34    1.70   0
  -5   8  23  134.75    2.48   0
  -5   8  23  132.52    1.67   0
   3  -8  23  133.87    1.60   0
   5   3  23  140.03    1.68   0
  -8   5  23  134.07    1.91   0
  -5   8  23  136.39    2.30   0
  -3  -5  23  132.82    1.59   0
   3  -8  23  133.52    1.83   0
   5   3  23  142.24    1.76   0
  -3  -5  23  136.66    1.73   0
  -3   8 -23  132.48    1.83   0
   5  -8 -23  132.75    2.47   0
   3   5 -23  124.75    1.76   0
  -5  -3 -23  132.90    2.37   0
  -3   8 -23  124.97    1.63   0
   3   5 -23  144.49    1.71   0
   8  -5 -23  142.19    1.70   0
   8  -5 -23  142.38    1.72   0
  -5  -3 -23  123.04    1.66   0
   3   5 -23  143.01    1.71   0
   5  -8 -23  130.40    2.50   0
   2   6  23   26.83    1.55   0
   8  -6  23   18.37    1.57   0
   8  -6  23   22.19    1.49   0
  -2   8  23   25.33    1.53   0
  -6  -2  23   18.81    1.60   0
  -2   8  23   31.55    1.10   0
  -8   2  23   20.88    1.54   0
  -6  -2  23   26.25    1.38   0
   2   6  23   22.35    1.54   0
  -2   8  23   28.43    1.93   0
   2   6  23   27.29    1.57   0
   6  -8  23   26.27    1.57   0
   6  -8  23   26.39    1.53   0
   8  -6  23   24.22    1.49   0
  -2  -6 -23   18.01    1.35   0
   2  -8 -23   21.80    1.55   0
   6   2 -23   18.98    1.57   0
  -6   8 -23   20.94    1.77   0
  -8   6 -23   21.04    1.59   0
  -2  -6 -23   15.94    1.53   0
  -8   6 -23   19.90    1.80   0
  -6   8 -23   18.50    1.49   0
   8  -2 -23   30.56    1.54   0
   6   2 -23   21.62    1.57   0
   8  -2 -23   18.75    1.48   0
   6   2 -23   22.23    1.55   0
   9  -2  23  349.50    2.18   0
   7   2  23  371.52    2.20   0
   2  -9  23  357.37    2.19   0
   9  -2  23  366.33    2.07   0
   7   2  23  386.18    2.09   0
  -2  -7  23  352.29    2.38   0
   2  -9  23  364.79    2.83   0
  -2  -7  23  354.27    2.13   0
  -2   9 -23  368.28    2.75   0
   7  -9 -23  348.04    3.56   0
   2   7 -23  373.26    2.30   0
  -2   9 -23  358.95    2.23   0
  -2   9 -23  372.78    2.13   0
   2   7 -23  344.36    2.05   0
   9  -7 -23  364.58    1.89   0
  -2   9 -23  361.45    3.16   0
  -7  -2 -23  362.35    2.17   0
   9  -7 -23  364.17    2.67   0
   2   7 -23  360.28    2.29   0
   4   5  23   16.46    1.57   0
   9  -5  23   18.75    1.56   0
   9  -5  23   15.02    1.54   0
   9  -5  23    9.31    1.50   0
  -4   9  23    8.85    1.38   0
   5  -9  23   21.47    1.62   0
  -5  -4  23   14.45    1.61   0
  -5  -4  23   14.07    1.51   0
   4   5  23    9.87    1.54   0
   4   5  23    8.37    1.46   0
  -4   9  23   11.49    1.82   0
   5  -9  23   16.19    1.57   0
   4  -9 -23   11.11    1.58   0
  -5   9 -23   18.80    1.58   0
  -5   9 -23   14.54    1.47   0
  -4  -5 -23   17.38    1.71   0
   9  -4 -23    9.35    1.59   0
   5   4 -23   13.83    1.45   0
   9  -4 -23   15.32    1.55   0
   5   4 -23   11.74    1.55   0
   5   4 -23   15.85    1.61   0
  -4  -5 -23   15.42    1.52   0
   0   0  24 3508.48    6.03   0
   0   0  24 3271.42    5.16   0
   0   0  24 3575.69    6.06   0
   0   0 -24 3386.58    5.18   0
   0   0 -24 3131.49    6.19   0
  -2   1  24 3670.97    7.34   0
   1   1  24 3419.90    5.66   0
   1  -2  24 3367.89    5.47   0
  -1   2  24 3450.98    6.68   0
  -1  -1  24 3485.49    6.16   0
  -1   2  24 3572.27    5.74   0
   1   1  24 3520.56    6.26   0
  -2   1  24 3492.13    5.33   0
  -1  -1  24 3545.10    5.29   0
  -1   2  24 3472.56    5.42   0
   1  -2  24 3554.87    5.32   0
  -2   1  24 3491.88    7.21   0
   2  -1  24 3484.26    5.42   0
   1   1  24 3331.79    5.21   0
   2  -1  24 3496.15    5.26   0
   2  -1 -24 3462.40    5.34   0
   1   1 -24 3384.84    5.26   0
   1  -2 -24 3568.87    5.50   0
  -1   2 -24 3534.42    5.29   0
  -2   1 -24 3307.76    5.17   0
  -1  -1 -24 3342.23    5.32   0
   2  -1 -24 3469.84    5.69   0
  -1   2 -24 3574.13    8.35   0
   1  -2 -24 3343.39    5.58   0
   1   1 -24 3574.94    6.43   0
   3   0  24 3570.07    5.17   0
   3   0  24 3740.99    5.39   0
  -3   3  24 3575.31    8.94   0
  -3   3  24 3634.62    8.92   0
   3   0  24 3587.29    6.92   0
  -3   3  24 3359.25    5.39   0
   0  -3  24 3543.06    5.36   0
   0  -3  24 3347.28    5.49   0
   3  -3 -24 3627.64    5.57   0
   0   3 -24 3401.33    5.19   0
  -3   0 -24 3376.75    5.15   0
   0   3 -24 3519.83    7.27   0
   0   3 -24 3728.57    5.23   0
   3  -3 -24 3727.60    5.41   0
   0   3  24 2250.58    4.73   0
  -3   0  24 2109.92    5.82   0
   0   3  24 2069.42    4.38   0
   3  -3  24 2266.44    4.23   0
  -3   0  24 2169.86    4.10   0
   3  -3  24 2115.11    4.13   0
   0   3  24 2156.81    4.42   0
   3  -3  24 2146.75    4.17   0
  -3   3 -24 2131.61    4.16   0
   0  -3 -24 2157.13    4.41   0
   3   0 -24 2207.37    4.44   0
  -3   3 -24 2179.18    4.38   0
   0  -3 -24 2086.84    4.58   0
   3   0 -24 2051.60    3.93   0
   2   2  24 4858.08    6.16   0
   4  -2  24 4477.26    5.79   0
   2   2  24 4651.42    6.23   0
   2  -4  24 4835.19    6.02   0
  -2  -2  24 4705.04    6.93   0
  -2   4  24 4823.12    6.04   0
  -2   4  24 4819.70    8.09   0
   2   2  24 4612.29    6.54   0
  -4   2  24 4590.53    5.92   0
  -2  -2  24 5118.91    6.06   0
  -2   4  24 4975.28    6.79   0
   2  -4  24 4845.97    6.18   0
   4  -2  24 4761.45    5.82   0
   2  -4 -24 4825.12    6.73   0
  -2   4 -24 4618.00    6.03   0
  -4   2 -24 4547.85    5.73   0
  -2  -2 -24 4843.55    6.16   0
   4  -2 -24 4964.05    6.14   0
  -2   4 -24 4600.71    5.85   0
   2  -4 -24 4734.02    5.98   0
  -2  -2 -24 4847.25    6.16   0
   4  -2 -24 4605.76    6.08   0
   2   2 -24 4735.74    5.86   0
   5  -1  24 1311.89    3.31   0
   4   1  24 1240.50    3.24   0
   5  -1  24 1272.36    3.26   0
   4   1  24 1228.91    3.17   0
  -1  -4  24 1285.03    3.48   0
  -4   5  24 1300.13    6.33   0
   1  -5  24 1288.09    3.33   0
  -5   4  24 1277.33    3.48   0
   5  -1  24 1313.71    4.66   0
   4   1  24 1291.87    3.81   0
  -1  -4  24 1351.56    3.41   0
  -4   5  24 1273.33    3.87   0
   1  -5  24 1304.99    3.51   0
   4  -5 -24 1227.07    3.89   0
  -1   5 -24 1261.26    3.42   0
   1   4 -24 1254.56    3.50   0
  -5   1 -24 1218.34    3.17   0
  -4  -1 -24 1180.97    3.24   0
  -1   5 -24 1302.74    3.27   0
   1   4 -24 1274.53    3.25   0
   5  -4 -24 1219.54    3.19   0
   4  -5 -24 1215.77    3.20   0
   5  -4 -24 1208.09    3.60   0
   1   4 -24 1222.32    3.30   0
   5  -4  24 1356.98    3.34   0
   1   4  24 1331.90    3.67   0
   5  -4  24 1383.06    3.43   0
  -5   1  24 1377.88    7.31   0
   1   4  24 1332.75    3.50   0
  -1   5  24 1450.55    3.42   0
   1   4  24 1271.40    3.42   0
   4  -5  24 1350.47    3.31   0
  -5   1  24 1420.65    3.39   0
  -4  -1  24 1401.00    3.36   0
  -1   5  24 1426.59    4.03   0
   5  -4  24 1437.31    3.42   0
  -5   1  24 1417.58    7.34   0
  -1   5  24 1348.06    4.05   0
  -4  -1  24 1345.61    4.51   0
   4  -5  24 1423.27    3.57   0
  -4   5 -24 1311.24    3.45   0
   1  -5 -24 1295.62    4.02   0
  -5   4 -24 1321.54    3.35   0
  -1  -4 -24 1253.66    3.75   0
   5  -1 -24 1415.20    3.39   0
  -4   5 -24 1351.02    3.46   0
  -5   4 -24 1283.31    3.79   0
   5  -1 -24 1334.42    3.35   0
   4   1 -24 1325.49    3.17   0
  -1  -4 -24 1285.02    3.50   0
   1  -5 -24 1310.10    3.97   0
   6   0  24 1774.01    3.73   0
   0  -6  24 1882.62    3.85   0
   6   0  24 1906.96    3.76   0
  -6   6  24 1858.31    4.56   0
   0  -6  24 1847.13    4.26   0
   6   0  24 1838.29    4.61   0
   6  -6 -24 1966.54    4.59   0
   0   6 -24 1901.40    4.17   0
  -6   0 -24 1945.80    3.84   0
   0   6 -24 1963.17    3.81   0
  -6   0 -24 1870.88    6.31   0
   0   6 -24 1902.31    3.92   0
   6  -6 -24 1950.54    3.78   0
  -3  -3  24 2440.93    4.92   0
   6  -3  24 2424.21    4.06   0
   3   3  24 2366.51    4.42   0
   6  -3  24 2566.53    4.33   0
  -3   6  24 2455.56    5.92   0
   3   3  24 2607.58    4.40   0
  -3   6  24 2396.62    4.06   0
  -6   3  24 2398.43    4.37   0
  -3  -3  24 2442.70    4.28   0
   3   3  24 2509.67    4.61   0
  -3   6  24 2532.21    5.45   0
   3  -6  24 2428.94    4.66   0
   3  -6  24 2475.57    4.21   0
   3   3 -24 2627.49    5.09   0
  -3   6 -24 2461.71    4.68   0
   3  -6 -24 2569.64    5.55   0
  -6   3 -24 2455.24    4.26   0
  -3  -3 -24 2381.04    4.43   0
  -3   6 -24 2527.10    4.29   0
   6  -3 -24 2404.20    4.19   0
  -6   3 -24 2481.50    5.53   0
   3   3 -24 2593.71    4.45   0
   6  -3 -24 2563.75    4.48   0
  -3  -3 -24 2596.11    4.38   0
   3  -6 -24 2543.93    5.94   0
   3   3 -24 2481.16    4.32   0
  -6   0  24 1605.78    6.10   0
   0   6  24 1681.86    3.68   0
  -6   0  24 1640.95    3.56   0
   6  -6  24 1723.61    3.63   0
   6  -6  24 1631.62    3.52   0
   0   6  24 1583.24    4.00   0
   0   6  24 1592.84    4.48   0
   6  -6  24 1575.68    3.75   0
   0  -6 -24 1621.10    3.88   0
  -6   6 -24 1660.32    3.84   0
   0  -6 -24 1627.81    4.61   0
  -6   6 -24 1605.97    3.93   0
   6   0 -24 1651.11    3.52   0
  -2  -5  24  945.99    3.10   0
   7  -2  24  951.32    2.92   0
   5   2  24  996.35    3.03   0
   7  -2  24 1003.86    2.75   0
  -5   7  24 1019.21    2.96   0
   5   2  24 1006.36    2.98   0
   2  -7  24  962.80    2.73   0
  -5   7  24  993.75    5.84   0
  -7   5  24 1012.43    3.20   0
  -5   7  24  984.78    3.74   0
  -2  -5  24 1009.74    3.09   0
   2  -7  24 1005.11    3.28   0
   7  -2  24  967.20    4.31   0
   5   2  24  937.51    3.19   0
   5  -7 -24  988.32    3.98   0
  -2   7 -24  967.00    3.26   0
  -7   2 -24  992.75    2.97   0
  -2   7 -24  989.91    2.90   0
  -7   2 -24  973.17    4.84   0
   2   5 -24 1020.32    3.01   0
   7  -5 -24 1024.07    2.92   0
   2   5 -24  975.99    3.14   0
   5  -7 -24  938.89    2.86   0
  -2   7 -24  966.26    5.54   0
  -5  -2 -24  994.92    2.76   0
   7  -5 -24 1003.00    3.24   0
   2   5 -24  956.59    2.98   0
   2   5  24 1774.58    4.33   0
   7  -5  24 1787.36    3.85   0
   5  -7  24 1833.81    3.74   0
  -2   7  24 1835.93    4.43   0
  -2   7  24 1735.92    3.69   0
  -5  -2  24 1706.55    4.81   0
  -7   2  24 1770.89    3.73   0
  -5  -2  24 1924.06    3.79   0
   2   5  24 1855.16    3.90   0
   2   5  24 1741.26    3.77   0
   7  -5  24 1804.25    3.72   0
  -2   7  24 1824.00    5.31   0
   5  -7  24 1805.86    4.22   0
   7  -5  24 1792.82    3.68   0
   2  -7 -24 1810.00    4.44   0
  -5   7 -24 1823.20    4.23   0
   2  -7 -24 1838.11    5.28   0
  -7   5 -24 1731.37    3.76   0
  -2  -5 -24 1878.39    4.32   0
   7  -2 -24 1771.16    3.63   0
  -7   5 -24 1806.71    4.58   0
  -5   7 -24 1750.47    3.88   0
   5   2 -24 1843.21    4.04   0
   5   2 -24 1890.26    4.83   0
   7  -2 -24 1836.32    3.79   0
   5   2 -24 1886.92    3.79   0
  -2  -5 -24 1720.80    3.76   0
   8  -1  24 1584.00    3.47   0
   7   1  24 1544.45    3.48   0
   1  -8  24 1549.45    3.54   0
   8  -1  24 1542.31    3.52   0
   7   1  24 1502.68    3.41   0
  -1  -7  24 1559.88    3.94   0
   1  -8  24 1587.95    4.22   0
  -1  -7  24 1552.18    3.64   0
   1   7 -24 1573.92    3.99   0
   7  -8 -24 1546.86    4.88   0
  -1   8 -24 1548.04    4.28   0
  -1   8 -24 1511.30    3.49   0
   1   7 -24 1514.08    3.55   0
   8  -7 -24 1509.55    3.42   0
   7  -8 -24 1479.00    3.41   0
   1   7 -24 1532.67    3.70   0
  -1   8 -24 1620.55    3.59   0
   8  -7 -24 1527.03    4.22   0
   4   4  24  522.01    2.50   0
   8  -4  24  546.54    2.33   0
   8  -4  24  488.47    2.36   0
   8  -4  24  510.97    2.36   0
  -4   8  24  511.82    2.36   0
   4  -8  24  507.57    2.31   0
   4   4  24  516.36    2.37   0
  -8   4  24  533.12    2.47   0
  -4  -4  24  503.46    2.39   0
  -4   8  24  513.50    3.10   0
  -4   8  24  528.19    3.54   0
  -4  -4  24  514.84    2.82   0
   4   4  24  530.36    2.46   0
   4  -8  24  555.75    2.76   0
   4  -8 -24  503.04    3.16   0
  -4   8 -24  496.33    2.63   0
   4  -8 -24  494.01    3.50   0
   4   4 -24  514.70    2.60   0
  -4  -4 -24  473.86    2.81   0
  -8   4 -24  482.92    3.36   0
  -4   8 -24  523.23    2.32   0
   8  -4 -24  480.54    2.28   0
   4   4 -24  505.43    2.37   0
   8  -4 -24  498.98    2.40   0
   4   4 -24  483.09    2.27   0
  -4  -4 -24  527.13    2.33   0
   8  -7  24  545.63    2.59   0
   7  -8  24  550.94    2.45   0
  -1   8  24  518.24    2.60   0
  -7  -1  24  555.24    3.66   0
  -1   8  24  567.02    2.43   0
  -8   1  24  537.55    2.41   0
  -7  -1  24  585.69    2.42   0
   8  -7  24  574.17    2.43   0
   1   7  24  528.38    2.32   0
  -1   8  24  540.34    3.67   0
   8  -7  24  599.84    2.50   0
   1   7  24  545.17    2.49   0
   7  -8  24  567.89    2.72   0
   1   7  24  556.78    3.08   0
  -1  -7 -24  551.93    2.41   0
   1  -8 -24  580.72    2.71   0
   7   1 -24  553.84    3.67   0
  -7   8 -24  565.89    2.75   0
  -8   7 -24  542.69    2.52   0
   8  -1 -24  545.16    2.35   0
  -1  -7 -24  557.20    2.55   0
  -8   7 -24  563.96    2.77   0
  -7   8 -24  552.51    2.58   0
   7   1 -24  556.49    2.67   0
   8  -1 -24  555.59    2.40   0
   7   1 -24  566.56    2.46   0
   9  -3  24 1173.54    3.17   0
   6   3  24 1132.68    3.19   0
   9  -3  24 1212.49    3.22   0
  -6   9  24 1151.79    6.58   0
   3  -9  24 1129.13    3.12   0
   6   3  24 1185.97    3.20   0
  -3  -6  24 1057.56    3.36   0
   3  -9  24 1152.56    3.96   0
  -3  -6  24 1138.29    3.32   0
   6   3  24 1103.90    3.40   0
  -3   9 -24 1124.88    4.00   0
   6  -9 -24 1152.63    5.84   0
   3   6 -24 1162.59    3.44   0
  -3   9 -24 1178.69    3.24   0
   3   6 -24 1116.91    3.23   0
  -6  -3 -24 1115.47    6.21   0
  -3   9 -24 1112.81    9.10   0
   9  -6 -24 1216.19    3.17   0
   6  -9 -24 1135.71    6.40   0
  -6  -3 -24 1126.77    3.03   0
   9  -6 -24 1187.60    3.55   0
   3   6 -24 1123.86    3.33   0
   9  -6  24 1932.92    3.77   0
   3   6  24   53.79    1.51   0
   9  -6  24 1921.98    4.12   0
   9  -6  24 2042.97    4.01   0
  -6  -3  24 1301.27    4.02   0
  -3   9  24 2070.86    3.92   0
  -3   9  24 2042.94    4.82   0
  -6  -3  24 2005.95    3.95   0
  -3   9  24 1988.85   10.36   0
   6  -9  24 1989.49    3.94   0
   3   6  24 1955.84    3.94   0
   3   6  24 1951.41    3.93   0
   6  -9  24 2001.72    5.04   0
  -3  -6 -24 1937.21    3.91   0
   3  -9 -24 1959.55    4.80   0
   6   3 -24 1994.05    4.83   0
  -6   9 -24 1955.40    4.89   0
  -6   9 -24 1950.01    4.03   0
  -3  -6 -24 1907.91    4.77   0
   9  -3 -24 2039.28    3.91   0
   6   3 -24 1898.59    4.32   0
   9  -3 -24 2037.11    4.07   0
   6   3 -24 2022.40    4.03   0
   2   1  25  161.16    1.77   0
   3  -1  25  165.48    1.74   0
   3  -1  25  180.84    1.73   0
   2   1  25  162.11    1.76   0
  -3   2  25  175.16    2.44   0
  -2   3  25  174.09    2.20   0
  -2   3  25  169.34    1.70   0
   1  -3  25  160.43    1.73   0
  -3   2  25  165.63    2.59   0
   3  -1  25  180.95    2.36   0
   2   1  25  169.55    2.01   0
  -3   2  25  170.95    1.75   0
  -1  -2  25  167.11    1.66   0
  -2   3  25  156.04    1.72   0
   1  -3  25  159.13    1.66   0
  -1  -2  25  164.42    1.83   0
   1   2 -25  169.42    1.45   0
   2  -3 -25  163.37    1.72   0
  -1   3 -25  173.81    1.76   0
  -2  -1 -25  164.03    1.67   0
  -3   1 -25  173.91    1.73   0
   1   2 -25  172.49    2.06   0
  -1   3 -25  169.14    1.71   0
   3  -2 -25  186.83    1.76   0
  -1   3 -25  169.32    2.54   0
   2  -3 -25  171.07    1.69   0
   3  -2 -25  174.48    1.72   0
   4  -3  25 1069.73    3.05   0
  -4   1  25 1088.71    5.50   0
  -3  -1  25 1100.06    3.94   0
   1   3  25 1168.74    3.30   0
  -1   4  25 1186.43    3.17   0
  -1   4  25 1140.96    3.63   0
   4  -3  25 1174.15    3.07   0
   1   3  25 1110.65    3.23   0
  -4   1  25 1159.92    3.04   0
  -3  -1  25 1179.50    3.07   0
   3  -4  25 1178.97    3.10   0
   4  -3  25 1130.16    3.02   0
  -1   4  25 1106.70    3.37   0
   3  -4  25 1152.49    3.21   0
  -4   1  25 1160.10    5.42   0
   1   3  25 1103.73    3.25   0
  -3   4 -25 1138.15    3.13   0
   1  -4 -25 1135.30    3.38   0
  -4   3 -25 1197.85    3.13   0
  -1  -3 -25 1173.58    3.30   0
   3   1 -25 1115.10    3.30   0
   4  -1 -25 1115.04    3.21   0
  -3   4 -25 1113.19    3.14   0
  -4   3 -25 1154.97    3.36   0
   1  -4 -25 1168.04    3.65   0
  -1  -3 -25 1070.25    3.36   0
   4  -1 -25 1172.08    3.08   0
   3   1 -25 1152.88    3.05   0
   2  -5  25  338.86    2.04   0
   5  -2  25  323.23    1.75   0
   3   2  25  308.97    2.02   0
   5  -2  25  296.31    1.97   0
  -2  -3  25  305.10    2.29   0
   3   2  25  320.33    1.97   0
  -3   5  25  318.20    1.72   0
   5  -2  25  322.23    3.39   0
   3   2  25  320.81    2.12   0
  -5   3  25  325.21    2.03   0
  -2  -3  25  312.70    2.05   0
  -3   5  25  319.04    2.38   0
   2  -5  25  319.93    2.02   0
  -3   5  25  307.61    2.76   0
   3  -5 -25  321.67    2.33   0
  -2   5 -25  328.07    2.04   0
  -5   2 -25  311.86    1.97   0
  -3  -2 -25  301.08    1.98   0
  -2   5 -25  328.79    1.97   0
   5  -3 -25  325.89    2.02   0
  -5   2 -25  303.59    2.38   0
   2   3 -25  345.43    2.07   0
   2   3 -25  336.55    2.35   0
   3  -5 -25  297.47    1.99   0
  -3  -2 -25  320.99    2.06   0
   5  -3 -25  334.01    2.11   0
   2   3 -25  322.18    2.01   0
   6  -1  25   83.35    1.50   0
   5   1  25   71.00    1.55   0
   6  -1  25   85.02    1.54   0
  -1  -5  25   78.94    1.60   0
   5   1  25   76.97    1.54   0
   1  -6  25   77.65    1.50   0
  -6   5  25   83.52    1.55   0
  -5   6  25   83.09    1.63   0
  -1  -5  25   77.58    1.53   0
   6  -1  25   76.14    1.94   0
   5   1  25   82.35    1.67   0
   1  -6  25  107.30    1.86   0
   1   5 -25   85.08    1.63   0
   5  -6 -25   81.72    1.72   0
  -1   6 -25   81.02    1.59   0
  -6   1 -25   78.17    1.22   0
  -5  -1 -25   75.97    1.54   0
  -1   6 -25   74.43    1.48   0
   1   5 -25   81.77    1.51   0
  -6   1 -25   74.71    1.89   0
   6  -5 -25   80.39    1.48   0
   5  -6 -25   81.25    1.55   0
   1   5 -25   84.68    1.54   0
   6  -5 -25   79.58    1.54   0
   2   4  25  320.49    2.31   0
   6  -4  25  386.94    2.10   0
   4  -6  25  338.38    1.99   0
   6  -4  25  353.35    2.03   0
  -2   6  25  353.29    2.02   0
   2   4  25  364.20    2.14   0
  -6   2  25  355.41    2.05   0
   2   4  25  312.64    2.08   0
  -4  -2  25  356.57    2.08   0
  -2   6  25  338.51    2.50   0
  -4  -2  25  334.85    2.31   0
   4  -6  25  346.27    2.16   0
  -2   6  25  334.42    2.37   0
   6  -4  25  368.36    2.03   0
  -4   6 -25  331.16    2.11   0
   4   2 -25  389.63    2.46   0
   2  -6 -25  345.65    2.58   0
  -6   4 -25  361.92    2.12   0
  -2  -4 -25  352.17    2.19   0
   6  -2 -25  364.06    2.05   0
  -4   6 -25  331.70    2.04   0
  -6   4 -25  331.26    2.43   0
   6  -2 -25  357.28    2.04   0
   4   2 -25  336.25    2.02   0
  -2  -4 -25  333.36    2.11   0
   2  -6 -25  343.37    2.59   0
   4   3  25   93.84    1.69   0
   7  -3  25   94.55    1.65   0
   7  -3  25  102.11    1.60   0
  -4   7  25   95.78    1.61   0
   4   3  25  111.02    1.68   0
  -4   7  25  113.48    2.34   0
  -7   4  25  104.23    1.73   0
   7  -3  25   91.61    2.97   0
   3  -7  25   92.14    1.64   0
  -3  -4  25   93.92    1.61   0
  -4   7  25   91.21    1.79   0
   4   3  25   90.75    1.63   0
   3  -7  25   96.72    1.77   0
  -3  -4  25   93.51    1.73   0
   3   4 -25  103.11    1.71   0
  -3   7 -25   91.30    1.90   0
   4  -7 -25   89.69    2.07   0
  -7   3 -25   92.22    1.31   0
  -4  -3 -25   94.47    1.57   0
  -3   7 -25  100.61    1.60   0
  -7   3 -25   93.71    2.00   0
   7  -4 -25   93.07    1.52   0
   3   4 -25   90.95    1.47   0
  -4  -3 -25   92.43    1.56   0
   4  -7 -25   96.66    2.29   0
   7  -4 -25   93.57    1.70   0
   3   4 -25   95.91    1.56   0
   7  -6  25  157.72    1.85   0
  -1   7  25  160.24    1.88   0
   6  -7  25  150.43    1.62   0
  -6  -1  25  156.76    2.26   0
  -1   7  25  149.80    1.60   0
  -7   1  25  176.36    1.77   0
  -6  -1  25  174.01    1.75   0
   1   6  25  148.91    1.73   0
   1   6  25  164.39    1.80   0
  -1   7  25  153.96    2.22   0
   7  -6  25  159.74    1.69   0
   6  -7  25  156.67    2.00   0
   7  -6  25  162.71    1.70   0
   1   6  25  163.28    1.97   0
  -1  -6 -25  155.53    1.78   0
   1  -7 -25  162.94    1.87   0
  -6   7 -25  153.58    1.97   0
  -7   6 -25  164.87    1.79   0
   1  -7 -25  164.48    2.04   0
  -1  -6 -25  165.47    1.90   0
   7  -1 -25  159.94    1.39   0
  -7   6 -25  154.31    1.81   0
  -6   7 -25  154.88    1.75   0
   6   1 -25  167.29    2.16   0
   7  -1 -25  242.83    1.62   0
   6   1 -25  158.54    1.73   0
   8  -2  25  188.06    1.90   0
   6   2  25  177.23    1.81   0
   8  -2  25  196.59    1.88   0
   2  -8  25  187.05    1.86   0
   6   2  25  171.22    1.84   0
  -8   6  25  193.98    1.95   0
  -6   8  25  189.91    2.34   0
  -2  -6  25  181.25    1.92   0
   2  -8  25  185.70    1.98   0
   8  -2  25  178.94    2.45   0
   6   2  25  177.05    2.00   0
  -2  -6  25  191.79    1.96   0
   6  -8 -25  176.95    2.55   0
  -2   8 -25  177.46    2.27   0
  -6  -2 -25  178.29    3.09   0
  -2   8 -25  193.44    1.82   0
   2   6 -25  179.60    1.74   0
   8  -6 -25  184.40    1.82   0
  -2   8 -25  173.45    3.06   0
  -6  -2 -25  172.56    1.48   0
   2   6 -25  176.40    1.98   0
   8  -6 -25  181.63    1.98   0
   2   6 -25  182.08    1.89   0
   8  -5  25 1246.93    3.23   0
   3   5  25 1204.41    3.67   0
   8  -5  25 1222.96    3.31   0
   8  -5  25 1210.54    3.16   0
  -3   8  25 1217.71    3.92   0
  -3   8  25 1217.63    3.18   0
  -5  -3  25 1193.79    3.99   0
  -8   3  25 1225.74    3.31   0
  -5  -3  25 1176.21    3.22   0
   3   5  25 1222.92    3.30   0
   3   5  25 1231.37    3.29   0
  -3   8  25 1236.53    5.08   0
   5  -8  25 1145.70    3.22   0
   5  -8  25 1215.14    3.87   0
   3  -8 -25 1197.92    4.02   0
  -5   8 -25 1247.74    3.75   0
   3  -8 -25 1237.78    5.21   0
  -8   5 -25 1211.38    3.32   0
  -8   5 -25 1203.93    4.23   0
  -5   8 -25 1165.56    3.17   0
   8  -3 -25 1231.47    3.18   0
   5   3 -25 1236.78    3.43   0
   5   3 -25 1249.92    3.87   0
   8  -3 -25 1200.56    3.20   0
   5   3 -25 1222.52    3.26   0
  -3  -5 -25 1277.72    3.30   0
   9  -4  25  301.63    2.20   0
   5   4  25  277.39    2.20   0
   9  -4  25  297.20    2.10   0
   9  -4  25  315.11    2.13   0
  -5   9  25  282.15    2.95   0
   4  -9  25  283.49    2.06   0
  -5   9  25  295.09    1.76   0
   9  -4  25  291.50    5.58   0
  -5   9  25  288.68    3.73   0
  -4  -5  25  281.24    2.15   0
   5   4  25  302.13    2.09   0
  -4  -5  25  281.23    2.11   0
   9  -4  25  277.57    5.77   0
   5   4  25  283.58    2.06   0
   4  -9  25  281.11    2.50   0
  -4   9 -25  265.27    2.59   0
   5  -9 -25  280.36    3.75   0
   4   5 -25  291.80    2.29   0
  -4   9 -25  282.55    2.10   0
  -5  -4 -25  268.52    2.80   0
   4   5 -25  291.52    2.10   0
   9  -5 -25  282.50    2.11   0
   9  -5 -25  303.58    2.05   0
  -5  -4 -25  283.06    2.05   0
   4   5 -25  275.94    2.08   0
   5  -9 -25  286.03    2.89   0
  -1   0  26  241.35    2.27   0
   0   1  26  252.95    2.02   0
   1  -1  26  245.60    1.93   0
   0   1  26  244.88    2.00   0
  -1   0  26  271.33    1.86   0
   1  -1  26  254.33    1.95   0
  -1   0  26  261.79    2.23   0
   0   1  26  240.79    1.82   0
   1  -1  26  248.71    1.87   0
   1   0 -26  229.83    1.81   0
   0  -1 -26  237.63    1.89   0
  -1   1 -26  251.26    1.82   0
   1   0 -26  243.92    2.04   0
   2   0  26  127.04    1.66   0
  -2   2  26  123.25    1.97   0
   0  -2  26  123.00    1.67   0
   2   0  26  131.82    1.82   0
  -2   2  26  126.12    2.04   0
  -2   2  26  121.45    1.57   0
   0  -2  26  117.71    1.58   0
   2   0  26  130.32    1.59   0
   2  -2 -26  123.42    1.66   0
   0   2 -26  124.25    1.52   0
  -2   0 -26  126.80    1.61   0
   0   2 -26  127.06    2.04   0
   2  -2 -26  111.01    1.81   0
  -3   1  26  809.48    4.13   0
   1   2  26  817.13    2.86   0
  -1   3  26  774.18    3.31   0
  -1   3  26  816.65    2.79   0
   1   2  26  774.34    3.07   0
  -2  -1  26  799.78    3.31   0
  -3   1  26  779.98    2.61   0
  -2  -1  26  787.09    2.60   0
  -3   1  26  781.81    4.09   0
  -1   3  26  802.98    2.81   0
   3  -2  26  827.02    2.69   0
   2  -3  26  830.02    2.73   0
   3  -2  26  790.36    2.62   0
   2  -3  26  771.27    2.64   0
   1   2  26  756.72    2.67   0
   3  -2  26  773.72    2.61   0
   1  -3 -26  811.79    2.85   0
  -2   3 -26  782.02    2.66   0
  -3   2 -26  831.97    2.67   0
  -1  -2 -26  818.54    2.77   0
   2   1 -26  781.48    3.09   0
   3  -1 -26  787.61    2.78   0
  -2   3 -26  774.68    2.63   0
   3  -1 -26  771.80    2.68   0
   2   1 -26  835.13    2.71   0
   1  -4  26  791.54    2.79   0
  -4   3  26  802.65    8.91   0
   3   1  26  766.10    2.67   0
   4  -1  26  799.65    2.63   0
   4  -1  26  769.70    2.71   0
   3   1  26  728.86    2.73   0
  -4   3  26  749.34    8.73   0
   4  -1  26  816.75    4.15   0
  -1  -3  26  754.25    3.04   0
   3   1  26  765.36    3.14   0
  -3   4  26  786.68    4.11   0
  -4   3  26  757.98    2.73   0
  -1  -3  26  798.15    2.73   0
  -3   4  26  776.48    2.84   0
   1  -4  26  795.44    2.76   0
   1   3 -26  754.87    2.67   0
   3  -4 -26  773.70    2.90   0
  -1   4 -26  777.44    2.72   0
  -4   1 -26  741.70    2.59   0
  -3  -1 -26  774.88    2.70   0
   1   3 -26  774.77    3.23   0
  -1   4 -26  824.14    2.66   0
  -1   4 -26  775.65    4.62   0
   1   3 -26  772.63    2.50   0
   4  -3 -26  807.69    2.74   0
   3  -4 -26  792.61    2.77   0
   4  -3 -26  780.67    2.80   0
  -4   0  26  573.92    3.62   0
   4  -4  26  613.10    2.42   0
   0   4  26  572.32    2.81   0
   0   4  26  566.42    2.39   0
  -4   0  26  583.16    2.39   0
   4  -4  26  580.45    2.34   0
   0   4  26  562.64    2.58   0
   4  -4  26  613.16    2.45   0
  -4   4 -26  571.51    2.38   0
   0  -4 -26  615.96    2.65   0
   4   0 -26  583.32    2.47   0
  -4   4 -26  606.92    2.56   0
   0  -4 -26  618.74    2.70   0
   4   0 -26  592.73    2.43   0
   5   0  26  482.15    2.27   0
   5   0  26  478.67    2.22   0
   0  -5  26  480.41    2.34   0
   5   0  26  505.53    2.75   0
  -5   5  26  485.15    2.65   0
   0  -5  26  522.61    2.40   0
   5  -5 -26  517.05    2.54   0
   0   5 -26  470.54    2.39   0
  -5   0 -26  493.90    2.08   0
   0   5 -26  502.40    2.28   0
   5  -5 -26  522.72    2.27   0
   2   3  26   12.40    1.42   0
   5  -3  26   18.76    1.39   0
  -3  -2  26   17.95    1.37   0
   3  -5  26   14.09    1.26   0
   2   3  26   15.18    1.29   0
  -2   5  26   12.18    1.34   0
   2   3  26   17.55    1.53   0
  -5   2  26   21.82    1.36   0
  -3  -2  26   17.77    1.35   0
   5  -3  26   15.91    1.36   0
  -2   5  26   20.12    1.67   0
  -2   5  26   16.52    1.35   0
   3  -5  26   14.10    1.39   0
   5  -3  26   16.36    1.27   0
  -3   5 -26    9.18    1.36   0
   2  -5 -26   18.06    1.63   0
  -5   3 -26   21.45    1.30   0
  -2  -3 -26   16.77    1.41   0
   5  -2 -26   13.81    1.37   0
  -3   5 -26   22.24    1.31   0
  -5   3 -26   11.37    1.58   0
   2  -5 -26   14.15    1.64   0
  -2  -3 -26   21.64    1.34   0
   5  -2 -26   15.31    1.37   0
   3   2 -26   28.07    1.06   0
   4   2  26  380.61    2.15   0
   6  -2  26  393.27    2.14   0
   6  -2  26  383.01    1.99   0
  -2  -4  26  387.41    2.27   0
   4   2  26  371.20    2.03   0
  -4   6  26  376.53    2.05   0
  -4   6  26  387.06    3.34   0
   6  -2  26  387.71    3.49   0
  -6   4  26  411.91    2.21   0
   2  -6  26  384.57    2.05   0
   4   2  26  392.15    2.27   0
  -2  -4  26  383.13    2.05   0
  -4   6  26  398.56    2.40   0
   2  -6  26  385.09    2.26   0
   4  -6 -26  393.42    2.46   0
  -2   6 -26  385.55    2.21   0
   2   4 -26  407.43    2.32   0
  -6   2 -26  386.62    2.14   0
  -4  -2 -26  401.42    2.17   0
  -2   6 -26  384.68    2.09   0
  -6   2 -26  379.23    2.74   0
   2   4 -26  394.65    2.11   0
   6  -4 -26  388.48    2.08   0
   4  -6 -26  374.24    1.81   0
  -4  -2 -26  407.94    2.07   0
   6  -4 -26  386.35    2.21   0
   2   4 -26  401.07    2.17   0
   6  -5  26   56.61    1.52   0
   6  -5  26   55.35    1.54   0
   5  -6  26   57.85    1.46   0
  -1   6  26   59.19    1.50   0
   1   5  26   55.94    1.57   0
   1   5  26   48.50    1.51   0
  -5  -1  26   52.02    1.80   0
  -6   1  26   53.54    1.49   0
  -5  -1  26   49.39    1.38   0
  -1   6  26   58.12    1.77   0
   6  -5  26   53.66    1.41   0
  -1   6  26   55.39    1.84   0
   5  -6  26   60.21    1.54   0
   1   5  26   54.75    1.56   0
  -5   6 -26   48.87    1.47   0
   1  -6 -26   54.16    1.88   0
  -6   5 -26   57.15    1.49   0
  -1  -5 -26   56.85    1.55   0
   6  -1 -26   64.39    1.44   0
  -5   6 -26   57.99    1.57   0
  -6   5 -26   54.68    1.47   0
   6  -1 -26   58.43    1.56   0
   5   1 -26   61.02    1.50   0
  -1  -5 -26   57.05    1.48   0
   1  -6 -26   55.87    1.66   0
   7  -1  26  117.26    1.69   0
   6   1  26   92.20    1.69   0
  -1  -6  26   96.71    1.78   0
   7  -1  26   95.38    1.70   0
   1  -7  26  113.15    1.43   0
   6   1  26  110.17    1.70   0
  -7   6  26  102.00    1.79   0
  -6   7  26   97.81    1.77   0
  -1  -6  26   98.96    1.69   0
   1  -7  26  100.21    1.76   0
   7  -1  26   95.51    2.19   0
   6   1  26   94.43    1.82   0
   1   6 -26  102.78    1.63   0
   6  -7 -26  100.37    1.86   0
  -1   7 -26   95.26    1.72   0
  -1   7 -26  100.05    1.58   0
  -1   7 -26   95.70    1.64   0
   1   6 -26   94.20    1.61   0
  -7   1 -26  101.24    2.68   0
   1   6 -26   96.94    1.73   0
   7  -6 -26  109.71    1.68   0
   6  -7 -26   95.18    1.66   0
   7  -6 -26   88.57    1.80   0
   7  -4  26  366.51    2.14   0
   3   4  26  397.41    2.34   0
   7  -4  26  398.06    2.19   0
   7  -4  26  385.30    2.13   0
  -3   7  26  389.22    2.58   0
  -3   7  26  388.42    2.12   0
   3   4  26  394.41    2.20   0
  -7   3  26  383.25    2.10   0
  -4  -3  26  393.80    2.11   0
   3   4  26  390.94    2.18   0
  -3   7  26  393.64    2.73   0
  -4  -3  26  379.55    2.56   0
   4  -7  26  371.18    2.11   0
   4  -7  26  367.93    2.42   0
  -4   7 -26  385.43    2.44   0
   3  -7 -26  391.49    2.87   0
  -7   4 -26  388.98    2.17   0
  -3  -4 -26  427.97    2.32   0
  -4   7 -26  411.03    2.17   0
  -7   4 -26  395.38    2.66   0
   7  -3 -26  378.41    2.08   0
   4   3 -26  422.42    2.62   0
   4   3 -26  403.32    2.21   0
   7  -3 -26  417.33    2.23   0
  -3  -4 -26  397.25    2.20   0
   4   3 -26  392.30    2.09   0
   3  -7 -26  391.38    2.62   0
  -7   0  26  235.87    3.39   0
   7  -7  26  242.49    1.97   0
   0   7  26  230.41    1.90   0
  -7   0  26  253.24    1.94   0
   7  -7  26  230.86    1.91   0
   0   7  26  229.44    2.37   0
   0   7  26  219.89    1.93   0
   7  -7  26  215.54    1.93   0
   0  -7 -26  239.67    1.99   0
  -7   7 -26  223.41    1.99   0
   7   0 -26  231.81    1.84   0
  -7   7 -26  231.43    2.06   0
   7   0 -26  226.39    1.90   0
   5   3  26  116.40    1.75   0
   8  -3  26  108.03    1.74   0
   8  -3  26  128.75    1.75   0
  -5   8  26  118.11    2.77   0
  -5   8  26  118.38    1.56   0
   3  -8  26  112.78    1.76   0
   5   3  26  116.41    1.69   0
  -8   5  26  125.84    1.78   0
  -3  -5  26  127.36    1.66   0
  -5   8  26  111.16    2.36   0
   8  -3  26  119.07    2.92   0
   5   3  26  109.63    1.81   0
   3  -8  26  123.44    1.99   0
  -3  -5  26  103.50    1.82   0
   3   5 -26  121.78    1.85   0
  -3   8 -26  125.02    1.83   0
   5  -8 -26  132.15    2.41   0
  -8   3 -26  121.35    2.63   0
  -3   8 -26  131.54    1.76   0
   3   5 -26  117.11    1.64   0
   8  -5 -26  116.53    1.62   0
   5  -8 -26  119.56    2.82   0
  -5  -3 -26  125.68    1.73   0
   8  -5 -26  112.79    1.80   0
   3   5 -26  129.47    1.81   0
   6  -8  26  151.49    1.68   0
   2   6  26  155.42    2.00   0
   8  -6  26  158.90    1.91   0
   8  -6  26  149.51    1.69   0
  -2   8  26  153.73    1.92   0
  -6  -2  26  152.76    2.07   0
  -2   8  26  154.47    1.75   0
  -8   2  26  157.97    1.82   0
  -6  -2  26  154.87    1.48   0
   2   6  26  148.92    1.84   0
   2   6  26  158.84    1.89   0
  -2   8  26  159.38    2.60   0
   6  -8  26  155.65    1.97   0
   8  -6  26  156.39    1.82   0
   2  -8 -26  160.44    1.98   0
  -6   8 -26  160.78    1.95   0
  -8   6 -26  154.61    1.87   0
   2  -8 -26  153.82    2.69   0
  -8   6 -26  154.38    1.92   0
  -6   8 -26  149.73    1.88   0
   8  -2 -26  160.42    1.79   0
   6   2 -26  161.75    2.18   0
   6   2 -26  171.34    1.87   0
   8  -2 -26  151.15    1.71   0
   6   2 -26  162.47    1.81   0
  -2  -6 -26  141.51    1.77   0
  -2   1  27  499.77    3.00   0
   1   1  27  505.75    2.41   0
  -1   2  27  521.05    2.66   0
  -1  -1  27  478.75    2.71   0
  -1   2  27  512.78    2.40   0
   1   1  27  498.94    2.73   0
   2  -1  27  540.80    2.39   0
  -2   1  27  514.20    3.02   0
  -2   1  27  474.34    2.22   0
   1  -2  27  491.64    2.33   0
  -1  -1  27  488.83    2.15   0
  -1   2  27  493.78    2.33   0
   1  -2  27  507.81    2.27   0
   1   1  27  515.19    2.27   0
   2  -1  27  512.45    2.27   0
   2  -1  27  503.93    2.32   0
   1  -2  27  501.07    2.38   0
   2  -1 -27  485.20    2.20   0
   1   1 -27  509.96    2.24   0
   1  -2 -27  496.68    2.32   0
  -1   2 -27  491.71    2.22   0
  -1  -1 -27  515.95    2.29   0
  -2   1 -27  507.16    2.20   0
   1   1 -27  505.01    2.65   0
   2  -1 -27  493.86    2.41   0
  -1   2 -27  495.39    3.33   0
   1  -2 -27  461.91    2.34   0
   2   2  27  333.43    2.10   0
   4  -2  27  340.86    2.06   0
  -4   2  27  330.57    4.13   0
   2   2  27  312.54    1.98   0
  -4   2  27  335.43    4.03   0
   2  -4  27  319.09    2.05   0
  -2   4  27  324.37    2.08   0
  -2  -2  27  335.76    2.27   0
  -2   4  27  336.97    2.61   0
   2   2  27  302.71    2.31   0
  -4   2  27  314.48    2.00   0
  -2  -2  27  313.71    1.97   0
  -2   4  27  340.03    2.15   0
   2  -4  27  332.26    2.10   0
   4  -2  27  356.72    2.07   0
   2  -4 -27  324.88    2.17   0
  -2   4 -27  318.72    2.05   0
  -4   2 -27  316.79    1.78   0
  -2  -2 -27  352.05    2.09   0
   2   2 -27  337.89    2.28   0
  -2   4 -27  341.19    1.97   0
   4  -2 -27  312.44    2.02   0
   4  -2 -27  329.75    2.12   0
   2   2 -27  325.33    1.98   0
   5  -1  27   28.04    1.48   0
   4   1  27   41.77    1.42   0
   5  -1  27   33.94    1.41   0
   4   1  27   35.96    1.28   0
  -4   5  27   34.53    2.35   0
  -1  -4  27   39.83    1.48   0
   5  -1  27   35.74    1.90   0
  -4   5  27   34.84    2.42   0
   4   1  27   34.32    1.82   0
   1  -5  27   37.35    1.50   0
  -5   4  27   34.89    1.44   0
  -1  -4  27   39.46    1.38   0
  -4   5  27   36.89    1.71   0
   1  -5  27   39.43    1.36   0
   1   4 -27   34.80    1.49   0
   4  -5 -27   42.87    1.56   0
  -1   5 -27   40.64    1.44   0
  -5   1 -27   33.84    1.54   0
  -4  -1 -27   33.52    1.44   0
  -1   5 -27   44.26    2.15   0
  -1   5 -27   31.81    1.39   0
   1   4 -27   41.47    1.41   0
   5  -4 -27   37.69    1.43   0
   4  -5 -27   28.54    1.12   0
   5  -4 -27   31.27    1.49   0
   5  -4  27    0.12    1.36   0
  -5   1  27    0.39    2.19   0
   1   4  27    5.73    1.32   0
  -1   5  27    6.93    1.40   0
   4  -5  27    1.25    1.35   0
  -5   1  27    4.09    2.44   0
   1   4  27    1.30    1.55   0
  -1   5  27    0.47    1.41   0
   5  -4  27    5.96    1.38   0
  -5   1  27    2.28    0.93   0
  -4  -1  27    8.81    1.29   0
  -1   5  27    1.30    1.39   0
   5  -4  27    8.00    1.36   0
   4  -5  27    4.88    1.45   0
  -4  -1  27   -2.62    1.65   0
   1   4  27   -0.06    1.43   0
  -4   5 -27    1.97    1.31   0
   1  -5 -27    4.55    1.43   0
  -5   4 -27    7.13    1.24   0
  -1  -4 -27    3.45    1.38   0
   4   1 -27   17.48    1.45   0
   5  -1 -27    7.00    1.35   0
  -4   5 -27    3.15    1.54   0
  -5   4 -27   -3.34    1.58   0
   1  -5 -27    4.95    1.61   0
  -1  -4 -27   -4.02    1.58   0
   5  -1 -27    7.01    1.38   0
   4   1 -27    1.83    1.29   0
   3   3  27   71.12    1.49   0
   6  -3  27   59.34    1.54   0
   6  -3  27   61.49    1.61   0
  -3  -3  27   61.15    1.83   0
  -3   6  27   65.70    1.87   0
   3   3  27   65.98    1.51   0
  -3   6  27   59.18    1.45   0
   3   3  27   72.87    1.58   0
  -6   3  27   64.07    1.52   0
  -3  -3  27   76.52    1.56   0
  -3   6  27   68.16    1.82   0
   3  -6  27   72.48    1.72   0
   3  -6  27   70.44    1.61   0
  -3   6 -27   59.63    1.45   0
   3  -6 -27   65.74    1.87   0
  -6   3 -27   74.58    1.57   0
  -3  -3 -27   72.36    1.53   0
   3   3 -27   62.73    1.63   0
  -3   6 -27   64.31    1.54   0
  -6   3 -27   68.98    1.82   0
   6  -3 -27   64.48    1.58   0
   3   3 -27   72.74    1.59   0
   3  -6 -27   62.96    1.95   0
  -3  -3 -27   68.92    1.58   0
   6  -3 -27   71.44    1.57   0
   3   3 -27   67.60    1.64   0
  -2  -5  27  746.57    2.86   0
   5   2  27  795.24    2.75   0
   7  -2  27  760.02    2.58   0
   7  -2  27  841.09    2.69   0
   5   2  27  775.22    2.74   0
   2  -7  27  784.38    2.68   0
  -7   5  27  780.98    2.88   0
   7  -2  27  765.21    4.40   0
  -2  -5  27  790.02    2.81   0
  -5   7  27  784.99    3.50   0
   5   2  27  787.95    2.97   0
  -5   7  27  782.92    6.77   0
   2  -7  27  786.52    2.97   0
   5  -7 -27  768.47    3.51   0
  -2   7 -27  756.27    3.07   0
  -7   2 -27  802.06    2.70   0
  -5  -2 -27  748.80    2.72   0
  -2   7 -27  798.82    2.63   0
  -7   2 -27  777.52    4.08   0
   2   5 -27  783.85    2.72   0
   7  -5 -27  755.76    2.58   0
   5  -7 -27  761.44    2.53   0
  -5  -2 -27  764.89    2.47   0
   2   5 -27  817.79    2.91   0
   7  -5 -27  810.02    2.95   0
   2   5 -27  756.84    2.74   0
   2   5  27  184.07    2.14   0
   7  -5  27  178.09    1.77   0
   5  -7  27  187.51    1.81   0
  -2   7  27  192.02    2.16   0
  -2   7  27  190.88    1.78   0
   7  -5  27  175.55    1.51   0
  -5  -2  27  185.53    2.11   0
  -7   2  27  182.63    1.83   0
   2   5  27  201.93    1.88   0
   2   5  27  182.77    1.82   0
  -5  -2  27  191.88    1.69   0
  -2   7  27  186.02    2.33   0
   5  -7  27  183.81    1.94   0
   7  -5  27  205.43    1.85   0
   5   2 -27  190.71    2.37   0
  -5   7 -27  172.49    1.90   0
   2  -7 -27  177.17    2.31   0
  -7   5 -27  176.12    1.79   0
  -2  -5 -27  176.86    1.90   0
  -7   5 -27  182.64    1.99   0
  -5   7 -27  173.86    1.84   0
   7  -2 -27  183.17    1.84   0
   5   2 -27  165.58    1.90   0
   7  -2 -27  176.90    1.80   0
   5   2 -27  172.91    1.81   0
  -2  -5 -27  173.38    1.91   0
   2  -7 -27  183.14    2.17   0
   4   4  27   22.83    1.63   0
   8  -4  27   17.23    1.58   0
   8  -4  27   17.98    1.53   0
  -4   8  27   20.41    1.54   0
   4   4  27   18.22    1.55   0
  -4   8  27   16.28    1.82   0
   8  -4  27   22.20    1.49   0
  -8   4  27   14.45    1.48   0
   4  -8  27   17.81    1.45   0
  -4  -4  27   17.37    1.54   0
  -4   8  27   16.89    1.93   0
   4   4  27   26.20    1.47   0
  -4  -4  27   16.73    1.83   0
   4  -8  27   19.15    1.61   0
  -4   8 -27   13.06    1.58   0
   4  -8 -27   24.31    1.83   0
   4   4 -27   22.89    1.62   0
  -8   4 -27   15.90    1.56   0
  -8   4 -27   14.91    2.05   0
  -4   8 -27   12.69    1.36   0
   4   4 -27   24.81    1.55   0
   8  -4 -27   16.13    1.46   0
  -4  -4 -27   20.17    1.34   0
   4  -8 -27   17.48    1.88   0
   8  -4 -27   19.63    1.63   0
   4   4 -27   19.66    1.55   0
   1   0  28  669.69    2.65   0
  -1   1  28  762.59    3.08   0
  -1   1  28  729.87    3.06   0
  -1   1  28  685.28    2.53   0
   0  -1  28  750.01    2.83   0
   0  -1  28  743.96    2.53   0
   1   0  28  734.30    2.55   0
   0  -1  28  698.27    2.75   0
   1  -1 -28  726.31    2.60   0
   0   1 -28  728.60    2.52   0
  -1   0 -28  687.93    2.43   0
   0   1 -28  720.33    3.31   0
   1  -1 -28  713.89    2.85   0
  -2   0  28 1246.60    4.22   0
   0   2  28 1329.44    3.71   0
   0   2  28 1287.44    3.73   0
   2  -2  28 1267.54    3.37   0
  -2   0  28 1277.47    3.21   0
   2  -2  28 1297.68    3.31   0
  -2   0  28 1322.41    4.23   0
   0   2  28 1319.18    3.37   0
   2  -2  28 1350.54    3.26   0
   2   0 -28 1274.79    3.19   0
   0  -2 -28 1278.55    3.29   0
  -2   2 -28 1257.08    3.17   0
   2   0 -28 1189.24    3.52   0
   3  -1  28 1528.52    3.52   0
   2   1  28 1511.85    3.65   0
  -3   2  28 1541.33    5.57   0
  -3   2  28 1528.89    5.64   0
   1  -3  28 1564.41    3.71   0
  -2   3  28 1563.03    4.87   0
   3  -1  28 1600.85    5.51   0
   2   1  28 1567.17    4.27   0
  -3   2  28 1546.57    3.58   0
  -1  -2  28 1569.05    3.52   0
  -2   3  28 1483.94    3.64   0
   1  -3  28 1582.72    3.58   0
  -1  -2  28 1470.65    4.04   0
   2   1  28 1550.73    3.56   0
   3  -1  28 1559.13    3.56   0
   3  -2 -28 1432.30    3.45   0
   1   2 -28 1496.79    3.52   0
   2  -3 -28 1526.70    3.71   0
  -1   3 -28 1501.94    3.51   0
  -2  -1 -28 1468.42    3.50   0
  -3   1 -28 1458.63    3.49   0
   1   2 -28 1500.53    4.49   0
  -1   3 -28 1425.13    3.27   0
   3  -2 -28 1414.69    3.58   0
  -1   3 -28 1487.31    5.79   0
   2  -3 -28 1436.79    3.59   0
   4   0  28 3953.80    5.29   0
  -4   4  28 3994.36   14.31   0
   4   0  28 3779.80    5.29   0
  -4   4  28 3973.66   14.49   0
   4   0  28 3902.67    7.30   0
   0  -4  28 3931.38    5.60   0
  -4   4  28 4070.36    5.82   0
   0  -4  28 4074.45    5.52   0
   4  -4 -28 4152.23    5.94   0
   0   4 -28 3916.80    5.40   0
  -4   0 -28 4267.18    5.48   0
   0   4 -28 4115.47    8.05   0
   0   4 -28 4011.90    5.32   0
   4  -4 -28 3831.33    5.22   0
  -4   1  28 3124.25    8.47   0
   4  -3  28 3231.18    4.84   0
  -4   1  28 2996.86    8.37   0
  -3  -1  28 2998.09    6.24   0
   1   3  28 3017.94    5.25   0
  -1   4  28 3124.86    4.95   0
  -1   4  28 3073.14    5.70   0
   1   3  28 3084.65    5.16   0
   3  -4  28 3208.37    4.84   0
  -4   1  28 2988.39    4.65   0
  -3  -1  28 3005.37    4.61   0
  -1   4  28 3136.56    5.24   0
   3  -4  28 3035.56    4.82   0
   4  -3  28 3193.52    4.78   0
   1   3  28 3007.10    4.99   0
   4  -3  28 3018.45    4.70   0
  -3   4 -28 2920.20    4.74   0
   1  -4 -28 2945.53    5.12   0
  -4   3 -28 2915.68    4.70   0
  -1  -3 -28 2991.62    4.94   0
   3   1 -28 3218.93    5.36   0
   4  -1 -28 3231.79    5.07   0
  -3   4 -28 3083.61    4.91   0
  -4   3 -28 3201.08    5.27   0
   4  -1 -28 2968.73    4.55   0
   3   1 -28 2937.34    4.67   0
   2  -5  28  745.89    2.61   0
   3   2  28  713.93    2.72   0
   5  -2  28  748.16    2.59   0
   5  -2  28  796.39    2.62   0
  -2  -3  28  714.87    3.05   0
   3   2  28  748.66    2.68   0
  -3   5  28  761.22    2.58   0
   5  -2  28  795.12    5.42   0
   3   2  28  765.74    2.98   0
  -5   3  28  797.23    2.74   0
  -2  -3  28  806.94    2.69   0
  -3   5  28  768.59    3.07   0
   2  -5  28  775.14    2.75   0
  -3   5  28  772.42    3.87   0
   3  -5 -28  764.21    2.98   0
  -2   5 -28  715.19    2.66   0
  -5   2 -28  727.98    2.57   0
  -3  -2 -28  752.20    2.68   0
   2   3 -28  750.41    3.15   0
  -2   5 -28  722.07    2.61   0
  -5   2 -28  726.70    3.03   0
   2   3 -28  752.83    2.62   0
   5  -3 -28  734.09    2.60   0
   5  -3 -28  783.62    2.78   0
   2   3 -28  780.61    2.66   0
   0   5  28  683.94    2.58   0
   0   5  28  700.88    2.96   0
  -5   0  28  705.06    4.15   0
  -5   0  28  714.50    2.59   0
   5  -5  28  759.58    2.57   0
   5  -5  28  703.96    2.57   0
   0   5  28  735.87    2.90   0
   5  -5  28  706.94    2.64   0
  -5   5 -28  742.34    2.70   0
   0  -5 -28  758.71    2.95   0
   5   0 -28  767.83    2.69   0
  -5   5 -28  715.95    2.73   0
   0  -5 -28  726.71    2.84   0
   5   0 -28  743.06    2.62   0
   6  -1  28  606.91    2.47   0
   5   1  28  590.87    2.50   0
   6  -1  28  630.90    2.47   0
  -1  -5  28  608.80    2.59   0
   5   1  28  607.18    2.42   0
   1  -6  28  612.98    2.50   0
   6  -1  28  603.28    3.40   0
  -6   5  28  591.23    2.62   0
   5   1  28  585.88    3.02   0
  -5   6  28  636.85    2.82   0
  -1  -5  28  608.77    2.55   0
   1  -6  28  634.85    2.61   0
   1   5 -28  580.89    2.52   0
   5  -6 -28  581.20    2.91   0
  -1   6 -28  545.85    2.54   0
  -6   1 -28  632.30    2.48   0
  -5  -1 -28  606.51    2.52   0
  -1   6 -28  586.45    4.08   0
  -1   6 -28  583.16    2.41   0
   1   5 -28  586.31    2.44   0
  -6   1 -28  566.22    3.28   0
   6  -5 -28  567.09    2.39   0
   5  -6 -28  592.34    2.40   0
   6  -5 -28  598.74    2.64   0
   2   4  28  536.41    2.52   0
   6  -4  28  554.26    2.44   0
   6  -4  28  594.78    2.39   0
   4  -6  28  539.51    2.37   0
  -2   6  28  543.49    2.36   0
   2   4  28  566.51    2.46   0
   2   4  28  550.71    2.50   0
  -6   2  28  545.42    2.15   0
  -4  -2  28  570.71    2.40   0
  -2   6  28  557.05    2.77   0
   4  -6  28  544.11    2.52   0
  -4  -2  28  526.99    2.94   0
  -2   6  28  536.11    3.03   0
   6  -4  28  589.20    2.38   0
  -4   6 -28  511.75    2.38   0
   2  -6 -28  531.24    2.73   0
  -6   4 -28  513.46    2.36   0
  -2  -4 -28  546.40    2.49   0
  -4   6 -28  505.89    2.38   0
   6  -2 -28  572.21    2.42   0
  -6   4 -28  525.42    2.82   0
   2  -6 -28  519.38    2.98   0
  -2  -4 -28  545.71    2.44   0
   6  -2 -28  549.19    2.37   0
   4   2 -28  515.72    2.29   0
   7   0  28  317.53    2.06   0
   0  -7  28  310.96    2.17   0
   7   0  28  320.12    1.93   0
  -7   7  28  278.75    2.36   0
   0  -7  28  329.91    2.22   0
   7   0  28  298.58    2.56   0
   7  -7 -28  307.63    2.48   0
   0   7 -28  289.48    2.32   0
   0   7 -28  307.09    2.10   0
   0   7 -28  280.89    1.89   0
  -7   0 -28  280.60    3.92   0
   7  -7 -28  281.01    1.96   0
   4   3  28  538.08    2.52   0
   7  -3  28  496.59    2.15   0
   7  -3  28  561.27    2.42   0
  -4   7  28  518.37    2.38   0
   4   3  28  541.36    2.43   0
  -4   7  28  530.20    3.63   0
  -7   4  28  554.75    2.50   0
   3  -7  28  532.11    2.38   0
   4   3  28  503.09    2.55   0
  -3  -4  28  537.27    2.41   0
  -4   7  28  527.78    3.07   0
   3  -7  28  544.20    2.65   0
  -3  -4  28  539.19    2.66   0
  -3   7 -28  504.93    2.53   0
   4  -7 -28  526.00    2.87   0
  -7   3 -28  549.23    2.45   0
  -4  -3 -28  489.24    2.47   0
  -3   7 -28  479.11    2.23   0
  -7   3 -28  494.87    3.10   0
   3   4 -28  519.41    2.31   0
   7  -4 -28  493.94    2.25   0
  -4  -3 -28  524.20    2.41   0
   3   4 -28  519.90    2.66   0
   7  -4 -28  497.73    2.44   0
   3   4 -28  500.24    2.38   0
   6  -7  28  357.01    2.12   0
  -6  -1  28  336.84    3.16   0
  -1   7  28  351.67    2.13   0
   1   6  28  370.30    2.17   0
  -7   1  28  358.36    2.16   0
  -6  -1  28  348.20    2.05   0
   1   6  28  338.70    2.10   0
   6  -7  28  359.55    2.12   0
   7  -6  28  369.02    2.16   0
  -1   7  28  357.44    2.67   0
   7  -6  28  365.46    2.07   0
   6  -7  28  362.72    2.22   0
   1   6  28  340.75    2.53   0
   7  -6  28  354.90    2.19   0
  -1   7  28  362.64    2.39   0
  -6   7 -28  322.03    2.19   0
  -7   6 -28  313.26    2.07   0
   1  -7 -28  325.85    2.68   0
  -1  -6 -28  330.47    2.51   0
   6   1 -28  327.71    2.13   0
   7  -1 -28  320.78    1.95   0
  -7   6 -28  327.94    2.48   0
  -6   7 -28  311.28    2.17   0
   7  -1 -28  353.17    2.03   0
   6   1 -28  331.90    1.82   0
  -1  -6 -28  337.27    2.15   0
   1  -7 -28  326.60    2.29   0
   8  -2  28  570.49    2.44   0
   6   2  28  559.00    2.41   0
   8  -2  28  568.55    2.47   0
   2  -8  28  559.70    2.48   0
   6   2  28  573.49    2.43   0
  -8   6  28  582.71    2.74   0
  -6   8  28  574.10    3.33   0
  -2  -6  28  575.21    2.57   0
   8  -2  28  555.46    3.72   0
   6   2  28  565.35    2.69   0
   2  -8  28  562.61    2.75   0
  -2  -6  28  514.45    2.57   0
   2   6 -28  534.96    2.60   0
   6  -8 -28  538.74    3.30   0
  -2   8 -28  552.47    2.77   0
  -6  -2 -28  517.20    3.96   0
  -8   2 -28  526.11    5.79   0
  -2   8 -28  558.29    2.44   0
   2   6 -28  581.11    2.49   0
   8  -6 -28  551.70    2.45   0
   2   6 -28  541.81    2.56   0
   8  -6 -28  556.33    2.74   0
   3   5  28  552.96    2.91   0
   8  -5  28  572.42    2.42   0
   8  -5  28  599.72    2.52   0
  -3   8  28  603.56    3.02   0
  -3   8  28  581.36    2.45   0
  -8   3  28  589.91    2.49   0
  -5  -3  28  559.67    3.13   0
  -5  -3  28  594.92    2.55   0
   3   5  28  610.42    2.57   0
   3   5  28  585.70    2.55   0
  -3   8  28  603.20    3.48   0
   5  -8  28  591.72    2.28   0
   8  -5  28  593.46    2.46   0
   5  -8  28  597.64    2.73   0
  -5   8 -28  608.02    2.82   0
   3  -8 -28  594.58    3.48   0
  -8   5 -28  610.16    2.51   0
  -8   5 -28  571.17    3.18   0
  -5   8 -28  580.74    2.53   0
   8  -3 -28  585.94    2.41   0
   5   3 -28  570.37    2.46   0
   5   3 -28  583.83    3.10   0
   8  -3 -28  597.88    2.54   0
  -3  -5 -28  579.10    2.47   0
   3  -8 -28  587.59    3.03   0
   5   3 -28  603.41    2.53   0
  -3   1  29  548.12    3.37   0
   1   2  29  544.49    2.49   0
  -1   3  29  525.26    2.73   0
  -1   3  29  550.60    2.44   0
   1   2  29  560.10    2.56   0
   3  -2  29  524.96    2.39   0
  -2  -1  29  505.53    2.91   0
  -3   1  29  532.51    2.31   0
  -2  -1  29  512.08    2.29   0
   2  -3  29  530.84    2.40   0
   2  -3  29  538.44    2.36   0
  -3   1  29  517.29    3.26   0
  -1   3  29  504.00    2.40   0
   2  -3  29  507.54    2.34   0
   1   2  29  512.75    2.32   0
   3  -2  29  565.22    2.40   0
   3  -2  29  534.75    2.33   0
   3  -1 -29  538.22    2.34   0
   2   1 -29  534.81    2.34   0
  -2   3 -29  514.15    2.14   0
   1  -3 -29  514.69    2.53   0
  -3   2 -29  537.25    2.37   0
  -1  -2 -29  546.93    2.39   0
   2   1 -29  508.46    2.72   0
   3  -1 -29  511.18    2.56   0
  -2   3 -29  531.85    2.35   0
   4  -1  29  480.72    2.24   0
   3   1  29  495.05    2.22   0
   1  -4  29  530.37    2.40   0
   4  -1  29  522.64    2.28   0
   3   1  29  520.84    2.31   0
   4  -1  29  526.78    3.61   0
   3   1  29  514.59    2.87   0
  -4   3  29  476.68    5.54   0
  -1  -3  29  495.48    2.45   0
  -3   4  29  495.77    3.40   0
  -4   3  29  517.68    2.36   0
  -4   3  29  501.80    5.60   0
  -1  -3  29  510.25    2.29   0
  -3   4  29  504.83    2.43   0
   1  -4  29  516.57    2.32   0
  -3   4  29  508.96    3.44   0
   4  -3 -29  501.67    2.56   0
   1   3 -29  514.37    2.32   0
   3  -4 -29  502.56    2.51   0
  -1   4 -29  473.07    2.25   0
  -3  -1 -29  490.78    2.06   0
  -4   1 -29  502.63    2.26   0
   1   3 -29  523.99    2.80   0
  -1   4 -29  484.31    2.15   0
   1   3 -29  499.35    2.18   0
   4  -3 -29  504.97    2.30   0
  -1   4 -29  497.79    3.96   0
   3  -4 -29  492.49    2.28   0
   5  -3  29   29.67    1.51   0
  -3  -2  29   28.91    1.51   0
   3  -5  29   35.42    1.43   0
   2   3  29   30.46    1.37   0
  -2   5  29   30.04    1.45   0
   2   3  29   26.01    1.44   0
  -5   2  29   26.53    1.42   0
  -3  -2  29   28.28    1.42   0
  -2   5  29   33.94    1.46   0
   5  -3  29   31.15    1.43   0
  -2   5  29   27.31    1.44   0
   3  -5  29   31.13    1.37   0
   5  -3  29   29.85    1.45   0
   2   3  29   25.50    1.39   0
  -3   5 -29   27.61    1.35   0
   2  -5 -29   42.31    1.73   0
  -5   3 -29   25.79    1.49   0
  -2  -3 -29   29.60    1.43   0
   3   2 -29   33.52    1.48   0
  -3   5 -29   25.44    1.44   0
   5  -2 -29   30.94    1.40   0
  -5   3 -29   25.13    1.49   0
  -2  -3 -29   31.30    1.42   0
   5  -2 -29   31.53    1.47   0
   3   2 -29   32.17    1.48   0
   4   2  29  485.95    2.36   0
   6  -2  29  505.66    2.33   0
   6  -2  29  517.81    2.23   0
  -2  -4  29  519.97    2.56   0
   4   2  29  494.39    2.28   0
  -4   6  29  503.10    3.89   0
   6  -2  29  524.30    4.16   0
   4   2  29  489.02    2.67   0
  -6   4  29  506.57    2.58   0
   2  -6  29  499.36    2.34   0
  -2  -4  29  496.45    2.34   0
  -4   6  29  512.97    2.81   0
   2  -6  29  504.37    2.47   0
   4  -6 -29  524.24    2.72   0
  -2   6 -29  527.56    2.48   0
  -6   2 -29  498.92    2.30   0
  -4  -2 -29  500.01    2.27   0
  -2   6 -29  512.67    2.09   0
  -6   2 -29  507.17    2.95   0
   2   4 -29  538.19    2.36   0
   6  -4 -29  515.75    2.32   0
   6  -4 -29  498.06    2.40   0
   2   4 -29  511.19    2.35   0
   6  -5  29  366.82    2.01   0
   5  -6  29  387.75    2.08   0
  -1   6  29  374.11    2.09   0
   1   5  29  361.30    2.15   0
   1   5  29  379.23    2.21   0
  -6   1  29  384.76    2.07   0
  -5  -1  29  345.64    2.84   0
  -5  -1  29  396.49    2.04   0
   5  -6  29  423.10    2.10   0
  -1   6  29  376.63    2.49   0
  -1   6  29  373.04    2.38   0
   6  -5  29  367.66    1.80   0
   5  -6  29  381.24    2.19   0
   1   5  29  383.23    2.26   0
   6  -5  29  373.11    2.16   0
  -5   6 -29  385.87    2.18   0
   1  -6 -29  381.16    2.42   0
  -6   5 -29  387.21    2.11   0
  -1  -5 -29  368.98    2.29   0
   5   1 -29  354.57    2.05   0
   6  -1 -29  398.11    2.14   0
  -5   6 -29  383.52    2.15   0
  -6   5 -29  358.88    2.28   0
   1  -6 -29  367.96    2.30   0
  -1  -5 -29  370.06    2.18   0
   6  -1 -29  377.48    2.07   0
   5   1 -29  385.84    2.11   0
   7  -1  29   30.31    1.61   0
   6   1  29   27.28    1.59   0
  -1  -6  29   36.03    1.51   0
   7  -1  29   28.79    1.62   0
   1  -7  29   36.08    1.62   0
   6   1  29   45.16    1.58   0
  -7   6  29   26.91    1.65   0
  -6   7  29   36.10    1.53   0
   7  -1  29   28.83    2.00   0
   6   1  29   44.12    1.61   0
  -1  -6  29   29.95    1.42   0
   1  -7  29   37.73    1.62   0
   7  -6 -29   28.64    1.70   0
   1   6 -29   32.55    1.61   0
   6  -7 -29   32.80    1.98   0
  -1   7 -29   31.88    1.63   0
  -7   1 -29   30.35    1.48   0
  -1   7 -29   30.42    2.25   0
  -1   7 -29   36.12    1.41   0
   1   6 -29   29.44    1.56   0
  -7   1 -29   36.09    2.15   0
   7  -6 -29   38.60    1.49   0
   1   6 -29   31.85    1.45   0
   6  -7 -29   35.72    1.41   0
   3   4  29   11.68    1.58   0
   7  -4  29   10.89    1.54   0
   7  -4  29   15.66    1.54   0
  -3   7  29   15.59    1.80   0
  -3   7  29   14.57    1.49   0
   7  -4  29   29.14    1.47   0
   3   4  29   31.07    1.57   0
  -7   3  29    8.72    1.48   0
   3   4  29    8.64    1.47   0
  -4  -3  29   10.17    1.31   0
  -3   7  29   13.60    1.65   0
  -4  -3  29    9.76    1.70   0
   4  -7  29   16.95    1.51   0
   4  -7  29   13.81    1.49   0
  -4   7 -29   11.98    1.48   0
   3  -7 -29   20.41    1.55   0
  -7   4 -29   14.13    1.13   0
  -3  -4 -29   13.41    1.52   0
  -4   7 -29   15.01    1.33   0
  -7   4 -29   11.18    1.68   0
   7  -3 -29   44.75    1.55   0
   4   3 -29    9.11    1.45   0
   3  -7 -29   14.17    1.70   0
  -3  -4 -29   16.45    1.49   0
   7  -3 -29    9.88    1.55   0
   4   3 -29    6.95    1.59   0
   5   3  29  591.85    2.67   0
   8  -3  29  597.68    2.47   0
   8  -3  29  611.52    2.44   0
  -5   8  29  595.41    4.94   0
   3  -8  29  619.51    2.45   0
   5   3  29  611.73    2.43   0
  -8   5  29  621.79    2.65   0
  -3  -5  29  616.35    2.61   0
  -5   8  29  637.84    3.52   0
   5   3  29  585.76    2.71   0
   3  -8  29  632.68    2.95   0
  -3  -5  29  619.65    2.77   0
  -3   8 -29  629.71    2.82   0
   5  -8 -29  615.94    3.46   0
  -8   3 -29  636.99    2.54   0
  -8   3 -29  560.78    4.18   0
  -3   8 -29  602.99    2.51   0
   3   5 -29  580.58    2.45   0
   8  -5 -29  696.49    2.61   0
  -5  -3 -29  603.67    2.51   0
   3   5 -29  609.48    2.75   0
   8  -5 -29  633.81    2.74   0
   3   5 -29  621.17    2.65   0
   0   0  30  538.47    2.60   0
   0   0  30  539.37    2.58   0
   0   0  30  508.52    2.33   0
   0   0 -30  514.11    2.30   0
   0   0 -30  505.01    2.70   0
   2  -1  30  167.21    1.71   0
  -2   1  30  148.84    2.15   0
   1   1  30  147.05    1.71   0
  -1   2  30  157.32    1.85   0
   2  -1  30  155.20    1.71   0
  -1  -1  30  142.00    1.99   0
   1   1  30  160.03    1.81   0
  -2   1  30  153.24    1.92   0
  -2   1  30  158.03    1.72   0
  -1  -1  30  157.39    1.73   0
  -1  -1  30  166.41    1.82   0
   1  -2  30  144.62    1.86   0
  -1   2  30  145.51    1.71   0
   1  -2  30  152.37    1.58   0
   1  -2  30  157.26    1.72   0
   1   1  30  138.73    1.69   0
   2  -1  30  176.35    1.72   0
   2  -1 -30  153.57    1.72   0
   1   1 -30  158.88    1.68   0
   1  -2 -30  141.69    1.66   0
  -1   2 -30  151.41    1.70   0
  -1  -1 -30  157.21    1.69   0
  -2   1 -30  146.35    1.66   0
   1   1 -30  154.96    1.96   0
   2  -1 -30  147.78    1.75   0
   1  -2 -30  151.53    1.78   0
   3   0  30  222.11    1.84   0
  -3   3  30  216.52    2.72   0
  -3   3  30  222.44    2.78   0
   3   0  30  226.05    2.32   0
  -3   3  30  216.38    1.85   0
   0  -3  30  226.60    1.85   0
   0  -3  30  224.54    1.86   0
   3   0  30  223.22    1.79   0
   3  -3 -30  225.79    1.87   0
   0   3 -30  208.48    1.70   0
  -3   0 -30  215.31    1.81   0
   0   3 -30  205.14    1.77   0
   0   3 -30  214.80    2.43   0
   3  -3 -30  206.73    1.80   0
   3  -3  30  134.72    1.62   0
   0   3  30  124.02    1.92   0
   0   3  30  149.02    1.70   0
  -3   0  30  125.81    2.10   0
  -3   0  30  133.85    1.65   0
   3  -3  30  134.48    1.64   0
  -3   0  30  130.96    2.12   0
   0   3  30  128.63    1.65   0
   3  -3  30  128.94    1.62   0
  -3   3 -30  129.00    1.61   0
   0  -3 -30  124.40    1.70   0
   3   0 -30  124.48    1.66   0
  -3   3 -30  122.68    1.69   0
   3   0 -30  127.01    1.60   0
   4  -2  30  141.49    1.68   0
   2  -4  30  155.56    1.66   0
   2   2  30  143.59    1.73   0
  -4   2  30  139.82    2.91   0
  -4   2  30  141.87    2.96   0
   4  -2  30  134.93    1.69   0
  -2   4  30  139.58    1.68   0
  -2  -2  30  131.52    1.83   0
   2   2  30  144.56    1.97   0
  -2   4  30  140.86    2.17   0
  -4   2  30  148.54    1.69   0
  -2  -2  30  140.51    1.63   0
  -2   4  30  139.76    1.91   0
   2  -4  30  129.09    1.61   0
   2   2  30  133.27    1.68   0
   4  -2  30  153.48    1.74   0
   4  -2 -30  137.95    1.71   0
   2   2 -30  131.56    1.61   0
   2  -4 -30  144.24    1.75   0
  -2   4 -30  138.33    1.61   0
  -4   2 -30  137.12    1.63   0
  -2  -2 -30  139.74    1.72   0
   2   2 -30  136.82    2.10   0
  -2   4 -30  138.92    1.66   0
   4  -2 -30  134.54    1.65   0
   5  -1  30  159.36    1.43   0
   4   1  30  184.43    1.83   0
   5  -1  30  172.10    1.75   0
  -4   5  30  162.02    3.29   0
   4   1  30  165.47    1.73   0
  -1  -4  30  166.68    1.83   0
   5  -1  30  160.31    2.50   0
   4   1  30  168.98    1.97   0
   1  -5  30  164.51    1.82   0
  -5   4  30  168.34    1.81   0
  -4   5  30  158.54    3.13   0
  -1  -4  30  169.65    1.78   0
  -4   5  30  162.30    1.87   0
   1  -5  30  165.27    1.79   0
   5  -4 -30  157.78    2.01   0
   1   4 -30  157.02    1.73   0
   4  -5 -30  171.01    1.90   0
  -1   5 -30  165.31    1.80   0
  -5   1 -30  169.09    1.81   0
  -4  -1 -30  164.04    1.80   0
   1   4 -30  171.43    2.00   0
  -1   5 -30  167.38    1.76   0
   1   4 -30  170.46    1.63   0
  -1   5 -30  159.53    3.02   0
   5  -4 -30  145.09    1.73   0
   4  -5 -30  150.97    1.39   0
  -4  -1  30  297.36    2.66   0
  -5   1  30  329.86    4.40   0
  -1   5  30  323.70    2.06   0
   1   4  30  332.66    2.13   0
   4  -5  30  341.34    2.05   0
   1   4  30  313.79    2.01   0
   5  -4  30  306.29    1.93   0
  -5   1  30  310.46    4.35   0
  -1   5  30  310.58    2.42   0
  -5   1  30  313.30    1.79   0
  -4  -1  30  329.67    2.03   0
   4  -5  30  315.12    1.75   0
  -1   5  30  328.12    2.37   0
   4  -5  30  315.25    2.13   0
   5  -4  30  319.66    2.02   0
   1   4  30  342.01    2.19   0
   5  -4  30  284.01    2.02   0
  -4   5 -30  315.34    2.03   0
   1  -5 -30  323.37    2.23   0
  -5   4 -30  329.17    2.06   0
  -1  -4 -30  307.19    2.09   0
   4   1 -30  319.07    2.09   0
   5  -1 -30  314.99    2.03   0
  -4   5 -30  307.83    1.95   0
  -5   4 -30  306.42    2.30   0
  -1  -4 -30  329.81    2.16   0
   5  -1 -30  340.32    2.07   0
   4   1 -30  328.06    2.00   0
   6   0  30  288.47    1.95   0
   6   0  30  287.55    1.96   0
   0  -6  30  301.49    2.10   0
   6   0  30  302.38    2.42   0
  -6   6  30  302.20    2.20   0
   0  -6  30  293.72    2.09   0
   6  -6 -30  281.87    2.24   0
   0   6 -30  304.83    2.13   0
  -6   0 -30  318.21    2.03   0
   0   6 -30  299.22    2.85   0
   0   6 -30  289.74    1.79   0
  -6   0 -30  305.10    2.97   0
   6  -6 -30  325.27    2.16   0
   3   3  30  230.11    1.95   0
   6  -3  30  222.03    1.85   0
   6  -3  30  224.59    1.83   0
  -3   6  30  216.38    2.42   0
  -3  -3  30  212.61    1.96   0
  -3   6  30  218.64    1.57   0
   3   3  30  224.04    1.93   0
   3   3  30  218.93    1.94   0
  -6   3  30  210.40    1.86   0
   6  -3  30  214.02    1.80   0
  -3  -3  30  225.30    1.83   0
  -3   6  30  231.14    2.03   0
   3  -6  30  228.51    1.94   0
   3  -6  30  220.81    1.76   0
  -3   6 -30  213.94    1.80   0
   3  -6 -30  231.07    2.10   0
  -6   3 -30  206.37    1.76   0
  -3  -3 -30  206.82    1.83   0
   3   3 -30  226.03    1.97   0
  -3   6 -30  241.77    1.84   0
  -6   3 -30  224.37    2.05   0
   6  -3 -30  223.91    1.87   0
   3   3 -30  234.39    1.83   0
  -3  -3 -30  224.49    1.84   0
   6  -3 -30  224.30    1.88   0
   3   3 -30  230.97    1.94   0
  -6   0  30  973.09    5.88   0
   0   6  30 1063.77    3.05   0
   6  -6  30  990.97    2.76   0
  -6   0  30 1016.20    2.92   0
   0   6  30 1014.25    3.33   0
  -6   0  30 1009.02    5.89   0
   6  -6  30  996.19    2.98   0
   0   6  30 1025.77    3.66   0
   6  -6  30  983.14    3.09   0
  -6   6 -30 1037.17    3.12   0
   0  -6 -30  958.19    3.57   0
   6   0 -30  964.15    2.95   0
  -6   6 -30 1021.63    3.21   0
   0  -6 -30  992.92    3.37   0
   6   0 -30 1035.94    2.98   0
   5   2  30  135.28    1.85   0
   7  -2  30  129.30    1.83   0
  -2  -5  30  130.07    1.81   0
   7  -2  30  131.79    1.73   0
   5   2  30  133.06    1.47   0
   2  -7  30  127.56    1.77   0
  -5   7  30   -0.07    1.14   0
   7  -2  30  133.85    2.94   0
  -7   5  30  121.11    1.64   0
   5   2  30  136.34    2.04   0
  -2  -5  30  125.17    1.81   0
  -5   7  30  136.93    1.99   0
   2  -7  30  137.12    2.01   0
   2   5 -30  131.80    1.82   0
   5  -7 -30  128.27    2.13   0
  -2   7 -30  136.31    1.84   0
  -7   2 -30  143.91    1.78   0
  -5  -2 -30  136.32    1.86   0
  -2   7 -30  132.06    1.77   0
  -7   2 -30  136.87    2.31   0
   2   5 -30  133.76    1.75   0
   7  -5 -30  151.63    1.79   0
   7  -5 -30  141.54    1.89   0
   7  -5  30   20.95    1.55   0
  -2   7  30   11.27    1.54   0
   5  -7  30   12.41    1.50   0
   7  -5  30   16.70    1.55   0
  -2   7  30   15.32    1.36   0
   2   5  30   17.68    1.61   0
   2   5  30   14.14    1.46   0
  -7   2  30    9.78    1.55   0
  -5  -2  30   15.86    1.87   0
  -5  -2  30   18.16    1.50   0
  -2   7  30   18.92    1.85   0
   5  -7  30    9.94    1.79   0
   7  -5  30    7.57    1.57   0
   2   5  30   17.79    1.58   0
  -5   7 -30   16.00    1.50   0
   2  -7 -30   16.54    1.90   0
  -7   5 -30    2.21    1.61   0
  -2  -5 -30    9.40    1.77   0
   5   2 -30   11.72    1.55   0
  -7   5 -30    9.63    1.54   0
  -5   7 -30   10.08    1.49   0
   7  -2 -30   10.26    1.62   0
   5   2 -30    9.29    1.60   0
   2  -7 -30   15.61    1.59   0
  -2  -5 -30   13.19    1.55   0
   7  -2 -30   10.08    1.55   0
   5   2 -30   13.03    1.51   0
   3  -1  31  245.29    1.86   0
   2   1  31  241.16    1.91   0
  -3   2  31  244.01    2.67   0
  -3   2  31  250.18    2.62   0
   1  -3  31  255.20    1.94   0
  -2   3  31  250.87    2.39   0
   2   1  31  232.05    2.31   0
  -2   3  31  235.56    2.43   0
  -3   2  31  244.86    1.90   0
  -1  -2  31  236.74    1.83   0
  -2   3  31  238.29    1.90   0
   1  -3  31  262.80    1.86   0
  -1  -2  31  239.46    2.01   0
   2   1  31  248.95    1.88   0
   3  -1  31  237.03    1.83   0
   3  -2 -31  248.82    1.93   0
   1   2 -31  224.83    1.78   0
   2  -3 -31  236.00    2.08   0
  -1   3 -31  236.88    1.85   0
  -2  -1 -31  243.76    1.77   0
  -3   1 -31  262.09    1.84   0
   1   2 -31  243.61    2.38   0
  -1   3 -31  242.46    1.86   0
   3  -2 -31  243.48    1.91   0
  -1   3 -31  238.31    2.89   0
   2  -3 -31  240.94    1.96   0
  -4   1  31  442.86    3.74   0
  -4   1  31  424.01    3.56   0
  -3  -1  31  427.89    2.66   0
   1   3  31  449.14    2.34   0
  -1   4  31  448.34    2.27   0
   1   3  31  454.36    2.33   0
  -1   4  31  427.21    2.67   0
   3  -4  31  443.31    2.22   0
  -4   1  31  464.56    2.19   0
  -3  -1  31  454.39    2.20   0
   3  -4  31  468.56    2.26   0
   4  -3  31  433.72    2.17   0
  -1   4  31  451.66    2.33   0
   3  -4  31  457.52    2.24   0
   4  -3  31  439.68    2.15   0
   1   3  31  417.99    2.17   0
   4  -3  31  464.90    2.27   0
  -3   4 -31  436.10    2.18   0
   1  -4 -31  437.60    2.31   0
  -4   3 -31  421.42    2.21   0
  -1  -3 -31  423.17    2.17   0
   3   1 -31  435.28    2.50   0
   4  -1 -31  417.83    2.28   0
  -3   4 -31  412.39    2.17   0
  -4   3 -31  449.55    2.32   0
   4  -1 -31  454.81    2.23   0
   3   1 -31  444.14    2.20   0
   3   2  31  251.20    1.95   0
   5  -2  31  278.93    1.67   0
   5  -2  31  246.18    1.79   0
  -2  -3  31  253.82    2.04   0
   3   2  31  242.12    1.92   0
  -3   5  31  241.12    1.81   0
   3   2  31  256.36    2.07   0
  -5   3  31  245.99    1.89   0
  -2  -3  31  243.14    1.90   0
  -3   5  31  258.36    2.03   0
   2  -5  31  244.45    1.96   0
  -3   5  31  248.49    2.67   0
   2  -5  31  241.07    1.90   0
   2   3 -31  244.04    1.93   0
   3  -5 -31  252.45    2.06   0
  -2   5 -31  254.19    1.95   0
  -5   2 -31  243.62    1.90   0
  -3  -2 -31  242.44    1.82   0
   2   3 -31  274.77    2.25   0
  -2   5 -31  273.16    1.91   0
  -5   2 -31  244.22    2.18   0
   2   3 -31  258.14    1.88   0
   5  -3 -31  248.16    1.82   0
   5  -3 -31  235.91    1.98   0
   5   1  31  237.47    1.97   0
   6  -1  31  225.38    1.79   0
   6  -1  31  248.39    1.92   0
  -1  -5  31  229.30    1.94   0
   5   1  31  235.59    1.91   0
   1  -6  31  220.99    1.96   0
   6  -1  31  240.82    2.64   0
   5   1  31  230.25    2.15   0
  -6   5  31  249.02    2.00   0
  -5   6  31  248.76    2.08   0
  -1  -5  31  238.20    1.93   0
   1  -6  31  226.23    2.00   0
   6  -5 -31  219.96    2.03   0
   1   5 -31  246.81    2.04   0
   5  -6 -31  229.77    2.25   0
  -1   6 -31  226.78    1.96   0
  -6   1 -31  248.11    1.97   0
  -5  -1 -31  254.91    2.01   0
   1   5 -31  243.36    2.48   0
  -1   6 -31  250.92    1.92   0
   1   5 -31  236.26    1.92   0
  -6   1 -31  222.68    2.34   0
  -1   6 -31  234.41    3.52   0
   6  -5 -31  252.56    1.91   0
   5  -6 -31  240.82    1.98   0
   6  -4  31  101.41    1.70   0
   4  -6  31   99.63    1.71   0
  -2   6  31   91.75    1.68   0
   2   4  31  103.05    1.72   0
   2   4  31  101.11    1.73   0
  -6   2  31   98.15    1.37   0
  -4  -2  31  109.35    1.73   0
   6  -4  31  106.33    1.72   0
  -2   6  31  103.71    2.01   0
   4  -6  31   93.60    1.87   0
  -2   6  31  101.84    2.02   0
  -4  -2  31   96.84    1.89   0
   2   4  31   98.00    1.77   0
   6  -4  31   96.62    1.73   0
  -4   6 -31  105.07    1.68   0
   2  -6 -31  107.05    1.77   0
  -6   4 -31  102.64    1.65   0
  -2  -4 -31   98.24    1.81   0
   4   2 -31  112.81    1.76   0
  -4   6 -31  102.61    1.62   0
  -6   4 -31   93.86    1.77   0
   6  -2 -31  106.98    1.65   0
  -2  -4 -31  103.51    1.72   0
   6  -2 -31  111.45    1.77   0
   4   2 -31  105.09    1.75   0
   4   3  31  107.36    1.79   0
   7  -3  31  106.41    1.70   0
   7  -3  31  111.97    1.72   0
   7  -3  31  100.22    1.45   0
  -4   7  31  115.96    1.69   0
   4   3  31  114.13    1.73   0
  -4   7  31  107.22    2.56   0
   4   3  31   93.71    1.94   0
  -7   4  31  104.28    1.72   0
   3  -7  31  102.97    1.68   0
  -3  -4  31  109.75    1.67   0
  -4   7  31  107.13    1.85   0
   3  -7  31  106.87    1.79   0
  -3  -4  31  103.32    1.86   0
  -3   7 -31   96.09    1.72   0
   4  -7 -31  108.40    2.17   0
  -7   3 -31  107.47    1.76   0
  -4  -3 -31  103.72    1.74   0
   3   4 -31  109.70    1.83   0
  -3   7 -31  104.52    1.71   0
  -7   3 -31  100.10    2.04   0
   3   4 -31  104.75    1.70   0
   7  -4 -31  104.07    1.60   0
   7  -4 -31  113.67    1.84   0
   3   4 -31  107.25    1.73   0
   0   1  32  179.66    1.84   0
   1  -1  32  179.87    1.77   0
  -1   0  32  182.04    2.09   0
  -1   0  32  195.73    1.66   0
   0   1  32  183.63    1.43   0
   1  -1  32  199.82    1.72   0
   0   1  32  202.83    1.84   0
   1  -1  32  178.92    1.72   0
  -1   0  32  186.53    1.88   0
   1   0 -32  146.73    1.56   0
   0  -1 -32  159.76    1.66   0
  -1   1 -32  163.41    1.68   0
   1   0 -32  162.69    1.83   0
   2   0  32  845.74    2.87   0
  -2   2  32  836.62    3.69   0
   0  -2  32  845.30    3.03   0
  -2   2  32  820.47    3.69   0
  -2   2  32  812.87    2.83   0
   0  -2  32  854.37    2.71   0
   0  -2  32  814.79    3.14   0
   2   0  32  814.21    2.66   0
   2  -2 -32  833.72    2.80   0
   0   2 -32  903.67    2.81   0
  -2   0 -32  872.28    2.75   0
   0   2 -32  820.92    3.81   0
   2  -2 -32  890.13    3.03   0
  -3   1  32 2190.00    6.01   0
   3  -2  32 2155.80    4.09   0
   1   2  32 2119.07    4.35   0
  -1   3  32 2054.49    4.85   0
  -1   3  32 2124.97    4.28   0
   1   2  32 2107.73    4.60   0
  -2  -1  32 2072.06    4.88   0
   2  -3  32 2046.73    4.09   0
  -3   1  32 2013.82    3.88   0
  -2  -1  32 2042.90    3.92   0
  -3   1  32 2052.60    5.88   0
  -2  -1  32 2103.01    4.91   0
   2  -3  32 2057.07    4.02   0
  -1   3  32 2040.40    4.13   0
   2  -3  32 2147.80    3.98   0
   1   2  32 2023.41    4.02   0
   3  -2  32 2001.38    3.83   0
   3  -2  32 2031.22    3.96   0
   3  -1 -32 2189.99    4.06   0
   2   1 -32 2113.19    3.91   0
   1  -3 -32 2119.23    4.15   0
  -2   3 -32 2181.60    4.02   0
  -3   2 -32 2138.57    3.93   0
  -1  -2 -32 2140.37    4.08   0
   2   1 -32 2149.07    4.75   0
  -2   3 -32 2107.38    4.08   0
   3  -1 -32 2201.23    4.39   0
   4  -1  32  986.59    2.88   0
   3   1  32 1064.38    3.07   0
  -3   4  32 1017.07    4.56   0
   4  -1  32 1025.31    4.70   0
   3   1  32 1011.43    3.58   0
  -4   3  32  955.21    6.94   0
  -1  -3  32  971.53    3.39   0
  -3   4  32  989.52    4.61   0
  -4   3  32  982.92    7.00   0
  -4   3  32  982.35    3.07   0
  -1  -3  32 1063.98    2.99   0
  -3   4  32 1019.47    3.15   0
   1  -4  32 1068.06    3.02   0
   1  -4  32 1003.66    3.09   0
   3   1  32  964.26    2.97   0
   4  -1  32 1016.83    2.91   0
   4  -3 -32  973.76    2.98   0
   1   3 -32  964.81    2.96   0
   3  -4 -32  991.47    3.17   0
  -1   4 -32 1029.68    3.02   0
  -4   1 -32  968.70    2.72   0
  -3  -1 -32  991.90    2.95   0
   1   3 -32 1013.43    3.87   0
  -1   4 -32  994.83    2.91   0
   1   3 -32 1016.52    2.95   0
   4  -3 -32 1098.41    3.15   0
  -1   4 -32  998.98    5.64   0
   3  -4 -32  944.05    2.94   0
  -4   0  32  683.47    3.79   0
   0   4  32  715.14    2.72   0
   0   4  32  713.19    2.91   0
  -4   0  32  686.05    2.48   0
   4  -4  32  698.24    2.59   0
   0   4  32  716.19    2.78   0
  -4   0  32  719.43    3.86   0
   4  -4  32  659.31    2.60   0
   4  -4  32  688.71    2.59   0
  -4   4 -32  684.08    2.53   0
   0  -4 -32  696.91    2.74   0
   4   0 -32  721.23    2.78   0
  -4   4 -32  675.82    2.70   0
   4   0 -32  673.12    2.55   0
   5   0  32   39.11    1.60   0
   5   0  32   30.69    1.51   0
   0  -5  32   26.75    1.57   0
   5   0  32   23.51    1.83   0
  -5   5  32   20.25    1.50   0
   0  -5  32   22.39    1.53   0
   5  -5 -32   15.57    1.52   0
   0   5 -32   11.39    1.48   0
  -5   0 -32   27.41    1.23   0
   0   5 -32   17.83    1.86   0
   0   5 -32    9.18    1.48   0
   5  -5 -32   11.46    1.44   0
   5  -3  32  536.48    2.32   0
  -3  -2  32  495.20    2.87   0
   3  -5  32  520.31    2.33   0
   5  -3  32  536.03    2.31   0
   2   3  32  502.82    2.35   0
  -2   5  32  531.52    2.37   0
   2   3  32  508.75    2.52   0
  -5   2  32  506.45    2.21   0
  -3  -2  32  502.70    2.27   0
  -2   5  32  500.58    2.94   0
  -2   5  32  512.28    2.51   0
   3  -5  32  527.45    2.37   0
   2   3  32  514.38    2.42   0
   5  -3  32  523.54    2.38   0
  -3   5 -32  511.14    2.12   0
   2  -5 -32  538.76    2.57   0
  -5   3 -32  530.31    2.31   0
  -2  -3 -32  500.73    2.28   0
   3   2 -32  563.62    2.65   0
  -3   5 -32  541.44    2.38   0
  -5   3 -32  541.30    2.59   0
   5  -2 -32  534.52    2.42   0
   5  -2 -32  508.67    2.29   0
   3   2 -32  544.08    2.39   0
   4   2  32  705.30    2.70   0
   6  -2  32  718.72    2.64   0
   6  -2  32  710.07    2.62   0
  -2  -4  32  705.24    2.90   0
   4   2  32  717.92    2.69   0
  -4   6  32  705.32    4.80   0
  -4   6  32  700.01    4.78   0
   4   2  32  733.67    2.97   0
   2  -6  32  691.67    2.66   0
  -6   4  32  699.80    2.73   0
  -2  -4  32  742.43    2.70   0
  -4   6  32  712.36    3.21   0
   2  -6  32  719.72    2.73   0
   6  -4 -32  758.83    2.85   0
   2   4 -32  744.91    2.71   0
   4  -6 -32  743.98    3.05   0
  -2   6 -32  723.26    2.80   0
  -6   2 -32  726.31    2.72   0
  -4  -2 -32  734.14    2.73   0
   2   4 -32  753.36    3.22   0
  -2   6 -32  724.01    2.72   0
  -6   2 -32  722.48    3.18   0
   2   4 -32  757.39    2.69   0
   6  -4 -32  792.90    2.72   0
   6  -5  32  306.02    2.07   0
   5  -6  32  312.40    2.03   0
  -1   6  32  280.61    2.04   0
   1   5  32  308.08    2.09   0
   1   5  32  298.93    2.17   0
  -6   1  32  293.78    2.02   0
  -5  -1  32  287.00    2.04   0
  -5  -1  32  294.09    2.99   0
  -1   6  32  304.60    2.34   0
   5  -6  32  303.97    2.06   0
  -1   6  32  304.43    2.40   0
   5  -6  32  307.06    2.12   0
   1   5  32  307.24    2.24   0
   6  -5  32  312.24    2.08   0
   6  -5  32  286.97    1.75   0
  -5   6 -32  325.67    2.16   0
   1  -6 -32  309.04    2.30   0
  -6   5 -32  307.13    1.96   0
  -1  -5 -32  306.38    2.25   0
   5   1 -32  305.45    2.02   0
  -5   6 -32  305.95    2.12   0
  -6   5 -32  328.72    2.23   0
   6  -1 -32  359.61    2.25   0
   1  -6 -32  307.39    2.59   0
  -1  -5 -32  313.77    2.13   0
   6  -1 -32  291.39    2.07   0
   5   1 -32  317.36    2.07   0
   3   4  32  258.53    2.03   0
   7  -4  32  270.84    1.93   0
   7  -4  32  265.24    1.70   0
   7  -4  32  273.36    2.00   0
  -3   7  32  268.09    2.57   0
  -3   7  32  301.17    2.06   0
   3   4  32  263.60    2.07   0
   3   4  32  250.45    2.27   0
  -7   3  32  265.88    2.05   0
  -4  -3  32  280.04    2.08   0
  -3   7  32  273.16    2.28   0
  -4  -3  32  205.26    2.08   0
   4  -7  32  269.33    2.11   0
   4  -7  32  276.55    2.01   0
  -4   7 -32  266.14    2.07   0
   3  -7 -32  256.58    2.57   0
  -7   4 -32  259.14    2.02   0
  -3  -4 -32  281.19    2.16   0
   4   3 -32  277.60    2.25   0
  -4   7 -32  252.79    1.91   0
  -7   4 -32  264.08    2.45   0
   7  -3 -32  284.03    2.07   0
   4   3 -32  248.45    1.99   0
  -3  -4 -32  247.78    2.08   0
   7  -3 -32  255.75    1.93   0
   4   3 -32  279.43    2.12   0
   2  -1  33  907.80    2.89   0
  -2   1  33  976.62    3.78   0
   1   1  33  915.01    3.06   0
  -1  -1  33  954.80    3.29   0
  -1   2  33  928.25    3.59   0
   2  -1  33  950.46    2.97   0
  -1   2  33  946.62    3.62   0
  -2   1  33  911.50    3.75   0
   1  -2  33  977.08    3.09   0
  -2   1  33  989.49    2.90   0
  -1  -1  33  929.75    2.77   0
  -1   2  33  909.67    2.87   0
   1  -2  33  911.55    2.82   0
   1  -2  33  942.93    3.03   0
  -1  -1  33  895.67    3.38   0
   1   1  33  903.30    2.70   0
   2  -1  33  922.24    2.80   0
   2  -1 -33  951.05    2.84   0
   1   1 -33  910.69    2.84   0
   1  -2 -33  918.87    2.79   0
  -1   2 -33  933.77    2.81   0
  -1  -1 -33  964.19    2.90   0
  -2   1 -33  957.80    2.83   0
   1   1 -33  927.73    3.48   0
   2  -1 -33  949.60    3.27   0
   4  -2  33  555.03    2.36   0
   2  -4  33  560.58    2.44   0
   2   2  33  507.05    2.47   0
  -4   2  33  508.58    4.38   0
  -4   2  33  533.17    4.50   0
  -2  -2  33  520.52    2.68   0
   2   2  33  522.66    2.59   0
  -2   4  33  516.21    3.14   0
  -4   2  33  547.22    2.37   0
  -2  -2  33  512.73    2.11   0
   4  -2  33  523.83    2.42   0
   2  -4  33  531.72    2.39   0
  -2   4  33  545.39    2.51   0
   2  -4  33  500.94    2.30   0
   2   2  33  542.46    2.38   0
   4  -2  33  557.38    2.34   0
   4  -2 -33  532.05    2.43   0
   2   2 -33  532.31    2.37   0
   2  -4 -33  538.23    2.49   0
  -2   4 -33  525.24    2.35   0
  -4   2 -33  492.61    2.24   0
  -2  -2 -33  519.96    2.38   0
   2   2 -33  539.66    2.72   0
  -2   4 -33  544.04    2.31   0
   4  -2 -33  525.09    2.44   0
   4   1  33  238.64    2.00   0
   5  -1  33  257.29    2.02   0
   5  -1  33  252.40    2.00   0
  -4   5  33  245.28    3.87   0
   4   1  33  258.64    2.00   0
  -1  -4  33  256.93    2.10   0
   5  -1  33  263.20    2.96   0
   4   1  33  246.87    2.24   0
   1  -5  33  267.34    2.00   0
  -5   4  33  248.19    1.92   0
  -1  -4  33  267.72    1.97   0
  -4   5  33  256.89    2.09   0
   1  -5  33  273.40    2.01   0
  -4   5  33  249.25    3.88   0
   5  -4 -33  236.33    1.94   0
   1   4 -33  268.53    2.06   0
   4  -5 -33  254.23    2.08   0
  -1   5 -33  260.67    2.02   0
  -5   1 -33  239.92    2.05   0
  -4  -1 -33  243.33    2.06   0
   1   4 -33  252.43    2.59   0
  -1   5 -33  236.53    1.66   0
   1   4 -33  240.39    1.85   0
   5  -4 -33  255.17    1.91   0
  -1   5 -33  252.84    4.13   0
   4  -5 -33  253.01    2.02   0
  -4  -1  33   70.06    2.09   0
  -5   1  33   71.26    3.17   0
   5  -4  33   67.77    1.61   0
  -1   5  33  107.22    1.70   0
   4  -5  33   76.54    1.64   0
   1   4  33   72.52    1.67   0
   1   4  33   66.76    1.64   0
  -5   1  33   66.87    3.38   0
  -1   5  33   68.43    1.93   0
  -5   1  33   64.56    1.70   0
  -4  -1  33   75.08    1.47   0
   4  -5  33   74.78    1.59   0
  -1   5  33   71.01    1.66   0
   4  -5  33   69.53    1.57   0
   1   4  33   71.38    1.66   0
   5  -4  33   85.92    1.63   0
   5  -4  33   91.10    1.70   0
  -4   5 -33   65.09    1.61   0
   1  -5 -33   75.65    1.67   0
  -5   4 -33   77.00    1.69   0
  -1  -4 -33   70.28    1.67   0
   4   1 -33   67.87    1.66   0
  -4   5 -33   66.76    1.62   0
  -5   4 -33   61.54    1.66   0
   5  -1 -33   68.08    1.66   0
   5  -1 -33   64.54    1.72   0
   4   1 -33   76.35    1.71   0
   6  -3  33  387.13    2.19   0
  -3   6  33  392.44    3.22   0
   6  -3  33  417.04    2.15   0
  -3  -3  33  385.32    2.64   0
  -3   6  33  374.37    2.22   0
   3   3  33  379.15    2.29   0
   3   3  33  372.57    2.34   0
  -6   3  33  422.06    2.27   0
  -3  -3  33  368.75    2.18   0
   6  -3  33  412.05    2.17   0
  -3   6  33  399.52    2.42   0
   3  -6  33  385.04    2.25   0
   3  -6  33  413.20    2.24   0
   3   3  33  384.97    2.29   0
   3   3 -33  423.17    2.24   0
  -3   6 -33  381.72    2.27   0
   3  -6 -33  387.76    2.46   0
  -6   3 -33  398.07    2.25   0
  -3  -3 -33  397.00    2.31   0
   3   3 -33  399.45    2.46   0
  -3   6 -33  384.06    2.13   0
  -6   3 -33  371.91    2.70   0
   3   3 -33  411.85    2.18   0
   6  -3 -33  388.78    2.26   0
   6  -3 -33  403.72    2.03   0
   1   0  34   31.85    1.44   0
  -1   1  34   21.38    1.45   0
  -1   1  34   23.81    1.77   0
   1   0  34   22.17    1.43   0
   0  -1  34   24.65    1.42   0
  -1   1  34   25.34    1.42   0
   0  -1  34   21.45    1.37   0
   1   0  34   24.60    1.43   0
   0  -1  34   14.76    1.67   0
   1  -1 -34   22.10    1.44   0
   0   1 -34   22.53    1.41   0
  -1   0 -34   23.86    1.42   0
   1  -1 -34   21.06    1.44   0
   0   1 -34   22.21    1.71   0
  -2   0  34  325.87    2.37   0
   2  -2  34  336.57    2.04   0
   0   2  34  342.64    2.23   0
  -2   0  34  317.45    1.97   0
   0   2  34  304.35    1.94   0
   2  -2  34  308.44    2.01   0
   2  -2  34  329.44    2.06   0
  -2   0  34  322.77    2.37   0
   2   0 -34  310.76    2.00   0
  -2   2 -34  300.91    1.99   0
   0  -2 -34  302.33    2.01   0
   2   0 -34  323.56    2.22   0
   3  -1  34  276.91    1.89   0
  -3   2  34  269.52    2.86   0
   2   1  34  290.66    2.05   0
   1  -3  34  271.48    2.05   0
  -3   2  34  277.85    2.87   0
  -2   3  34  263.75    2.53   0
  -2   3  34  282.34    2.49   0
   2   1  34  272.89    2.36   0
  -3   2  34  294.87    1.97   0
  -1  -2  34  285.17    1.70   0
  -2   3  34  273.00    1.96   0
  -1  -2  34  269.95    2.27   0
  -1  -2  34  295.05    2.15   0
   1  -3  34  274.22    2.20   0
   1  -3  34  285.35    1.86   0
   3  -1  34  298.19    2.05   0
   2   1  34  270.11    1.97   0
   3  -1  34  281.59    1.71   0
   3  -2 -34  297.42    1.99   0
   1   2 -34  324.15    2.02   0
   2  -3 -34  284.60    2.00   0
  -1   3 -34  301.72    1.90   0
  -3   1 -34  266.27    1.84   0
  -2  -1 -34  279.81    1.94   0
  -1   3 -34  296.13    1.95   0
   1   2 -34  280.10    2.38   0
   3  -2 -34  267.18    2.23   0
   2  -3 -34  266.91    1.94   0
  -4   4  34  358.64    5.04   0
   4   0  34  351.19    2.12   0
   4   0  34  363.83    2.88   0
   0  -4  34  363.89    2.28   0
  -4   4  34  350.39    2.22   0
   0  -4  34  395.60    2.17   0
  -4   4  34  348.80    5.05   0
   4   0  34  332.59    2.01   0
   4  -4 -34  359.55    2.21   0
   0   4 -34  347.36    2.13   0
  -4   0 -34  350.14    2.15   0
   0   4 -34  351.84    1.82   0
   0   4 -34  357.18    3.13   0
   4  -4 -34  368.68    2.22   0
  -4   1  34   83.79    2.27   0
  -4   1  34   73.72    2.38   0
  -3  -1  34   83.64    1.98   0
   1   3  34   79.91    1.69   0
  -1   4  34   84.20    1.61   0
   1   3  34   84.39    1.59   0
  -1   4  34   78.33    1.67   0
   3  -4  34   86.01    1.63   0
   4  -3  34   78.41    1.56   0
  -4   1  34   87.17    1.58   0
  -3  -1  34   77.69    1.56   0
  -3  -1  34   88.40    1.72   0
   3  -4  34   79.99    1.48   0
  -1   4  34   70.70    1.82   0
   3  -4  34   74.09    1.66   0
   1   3  34   86.47    1.71   0
   4  -3  34   74.23    1.60   0
   4  -3  34   91.62    1.59   0
   4  -1 -34   89.21    1.65   0
   3   1 -34   81.67    1.64   0
  -3   4 -34   80.45    1.44   0
   1  -4 -34   82.20    1.89   0
  -4   3 -34   88.59    1.56   0
  -1  -3 -34   80.27    1.66   0
   3   1 -34   79.96    1.67   0
  -3   4 -34   80.70    1.60   0
  -4   3 -34   88.88    1.62   0
   4  -1 -34   82.41    1.63   0
   5  -2  34   30.32    1.52   0
  -2  -3  34   32.82    1.76   0
   3   2  34   22.87    1.51   0
   5  -2  34   28.28    1.42   0
   3   2  34   21.31    1.71   0
  -5   3  34   22.63    1.52   0
  -2  -3  34   21.17    1.53   0
  -3   5  34   23.54    1.92   0
  -3   5  34   29.71    1.49   0
   2  -5  34   27.63    1.49   0
  -3   5  34   27.20    2.11   0
[truncated: 755,816 more chars]
