# Supplementary material for: LiNa3(SO4)2·6H2O: a lithium double salt causing trouble in the industrial conversion of Li2SO4 into LiOH
Source: Acta Crystallogr E Crystallogr Commun. 2021 Aug 10;77(Pt 9):924–9. doi: 10.1107/S2056989021008057 (PMC8423005; doi:10.1107/S2056989021008057)
Supplement: Supplementary file 2 [file e-77-00924-Na3_Li_2SO4_6H2O-90Ksup2.hkl]

data_Na3_Li_2SO4_6H2O-90K                                                       
_shelx_title ' Na3Li_2SO4_6H2O-90k in R3c'                                      
_shelx_refln_list_code          4                                               
_shelx_F_calc_maximum      209.12                                               
_exptl_crystal_F_000      1152.00                                               
_reflns_d_resolution_high  0.7317                                               
                                                                                
loop_                                                                           
 _space_group_symop_operation_xyz                                               
 'x, y, z'                                                                      
 '-y, x-y, z'                                                                   
 '-x+y, -x, z'                                                                  
 '-y, -x, z+1/2'                                                                
 '-x+y, y, z+1/2'                                                               
 'x, x-y, z+1/2'                                                                
 'x+2/3, y+1/3, z+1/3'                                                          
 '-y+2/3, x-y+1/3, z+1/3'                                                       
 '-x+y+2/3, -x+1/3, z+1/3'                                                      
 '-y+2/3, -x+1/3, z+5/6'                                                        
 '-x+y+2/3, y+1/3, z+5/6'                                                       
 'x+2/3, x-y+1/3, z+5/6'                                                        
 'x+1/3, y+2/3, z+2/3'                                                          
 '-y+1/3, x-y+2/3, z+2/3'                                                       
 '-x+y+1/3, -x+2/3, z+2/3'                                                      
 '-y+1/3, -x+2/3, z+7/6'                                                        
 '-x+y+1/3, y+2/3, z+7/6'                                                       
 'x+1/3, x-y+2/3, z+7/6'                                                        
                                                                                
_cell_length_a     8.3876                                                       
_cell_length_b     8.3876                                                       
_cell_length_c    30.0476                                                       
_cell_angle_alpha  90.000                                                       
_cell_angle_beta   90.000                                                       
_cell_angle_gamma 120.000                                                       
                                                                                
_shelx_F_squared_multiplier     1.000                                           
                                                                                
loop_                                                                           
 _refln_index_h                                                                 
 _refln_index_k                                                                 
 _refln_index_l                                                                 
 _refln_F_squared_calc                                                          
 _refln_F_squared_meas                                                          
 _refln_F_squared_sigma                                                         
 _refln_observed_status                                                         
   0   1 -40       4820.80       4968.76        75.48 o                         
  -2   2 -40       6561.86       6410.67        71.65 o                         
  -1   2 -39        748.77        737.07        10.71 o                         
  -1   1 -38        857.74        851.80        14.17 o                         
   0   2 -38        155.82        154.47         9.34 o                         
  -2   3 -38        254.25        247.96         5.81 o                         
  -1   4 -38       1308.88       1276.46        10.85 o                         
  -1   3 -37       3604.55       3533.76        25.02 o                         
  -3   4 -37        150.52        165.63         7.45 o                         
   0   0 -36       2142.20       2169.12        10.35 o                         
  -1   2 -36       4710.04       4673.20        28.55 o                         
  -3   3 -36       7199.33       7618.88        48.32 o                         
   0   3 -36       8771.12       8665.96       108.02 o                         
  -2   4 -36       7860.14       7900.39        38.90 o                         
  -4   5 -36       7126.93       6842.32        61.55 o                         
  -1   5 -36       4201.82       3967.97       125.74 o                         
  -2   3 -35       1685.08       1674.89        26.13 o                         
  -1   4 -35       1004.03       1011.61        10.29 o                         
  -3   5 -35        980.01        980.00        10.10 o                         
   0   1 -34         91.43        100.24         2.95 o                         
  -2   2 -34       1405.97       1383.42        20.09 o                         
  -1   3 -34       1243.78       1288.20        22.38 o                         
  -3   4 -34        364.64        374.05         4.99 o                         
   0   4 -34       1610.32       1591.39        12.04 o                         
  -5   5 -34        934.70        901.03        10.41 o                         
  -2   5 -34        112.40        114.71         5.02 o                         
  -4   6 -34       1429.08       1334.58        39.04 o                         
  -1   6 -34        435.36        407.02         8.67 o                         
  -1   2 -33       4182.66       4217.91        27.91 o                         
  -2   4 -33       2406.32       2363.21        16.92 o                         
  -4   5 -33        319.81        311.39         6.65 o                         
  -1   5 -33       1155.26       1113.72        11.57 o                         
  -3   6 -33       1785.46       1776.42        15.76 o                         
  -1   1 -32        768.44        706.45        15.15 o                         
   0   2 -32       3662.96       3899.06        63.99 o                         
  -2   3 -32       9221.79       9688.81        44.57 o                         
  -4   4 -32       2995.56       3092.75        33.56 o                         
  -1   4 -32       4466.68       4481.65        36.53 o                         
  -3   5 -32       2349.04       2376.00        22.82 o                         
   0   5 -32         49.25         85.06        12.69 o                         
  -5   6 -32       1421.87       1411.17        16.37 o                         
  -2   6 -32       3380.51       3339.75        22.93 o                         
  -4   7 -32       1241.57       1184.19        14.94 o                         
  -1   3 -31       1118.57       1085.28         8.35 o                         
  -3   4 -31       1980.74       1941.69        17.32 o                         
  -2   5 -31       1134.12       1128.19        13.68 o                         
  -4   6 -31        445.11        468.60         5.51 o                         
  -1   6 -31       1066.95       1076.23        12.65 o                         
  -3   7 -31        461.80        471.94         4.98 o                         
   0   0 -30       2332.67       2287.77        20.40 o                         
  -1   2 -30        656.53        678.19         6.57 o                         
  -3   3 -30        548.11        562.27         4.52 o                         
   0   3 -30        985.69        951.14        11.86 o                         
  -2   4 -30        623.51        616.08         3.77 o                         
  -4   5 -30       1459.71       1435.36        12.93 o                         
  -1   5 -30        725.79        726.15         9.43 o                         
  -6   6 -30       4525.22       4508.26        60.05 o                         
  -3   6 -30       1002.39       1003.17        10.12 o                         
   0   6 -30       1369.47       1360.82        20.54 o                         
  -5   7 -30         55.97         54.70         3.81 o                         
  -2   7 -30        630.73        616.77         7.91 o                         
  -2   3 -29       2316.24       2363.88        19.94 o                         
  -1   4 -29       2257.06       2232.37        12.94 o                         
  -3   5 -29        123.61        137.52         4.82 o                         
  -5   6 -29       1685.92       1689.44        13.99 o                         
  -2   6 -29       2306.41       2300.54        15.60 o                         
  -4   7 -29         71.06         92.63        12.27 o                         
  -1   7 -29        140.01        149.10         3.59 o                         
  -3   8 -29       2870.54       2787.00        34.48 o                         
   0   1 -28       3092.51       3207.12        26.33 o                         
  -2   2 -28       5760.15       5638.36        74.41 o                         
  -1   3 -28       6712.02       6597.97        45.14 o                         
  -3   4 -28      13559.94      13755.56       170.55 o                         
   0   4 -28      17961.93      18371.72       262.60 o                         
  -5   5 -28       3332.55       3331.96        28.29 o                         
  -2   5 -28       3369.99       3348.76        27.27 o                         
  -4   6 -28       2368.74       2381.62        23.82 o                         
  -1   6 -28       2566.79       2631.59        20.40 o                         
  -6   7 -28       1511.82       1468.55        10.03 o                         
  -3   7 -28       2347.70       2277.62        21.98 o                         
   0   7 -28       1299.84       1304.88        21.91 o                         
  -5   8 -28       2742.07       2643.72        15.20 o                         
  -2   8 -28       2589.92       2468.92        21.08 o                         
  -1   2 -27       2264.93       2227.11        15.97 o                         
  -2   4 -27       1427.34       1471.69        16.06 o                         
  -4   5 -27          4.49         31.20         6.07 o                         
  -1   5 -27        148.16        162.03         6.35 o                         
  -3   6 -27        303.73        303.24         4.90 o                         
  -5   7 -27        822.53        791.86         5.91 o                         
  -2   7 -27       3577.62       3486.19        25.37 o                         
  -4   8 -27         71.90         85.87         4.64 o                         
  -1   1 -26       1091.79       1078.25        17.92 o                         
   0   2 -26        573.67        550.25         9.70 o                         
  -2   3 -26       3575.72       3592.69        35.29 o                         
  -4   4 -26       2645.71       2677.96        31.44 o                         
  -1   4 -26       3413.68       3499.52        20.14 o                         
  -3   5 -26         63.61         90.32         7.11 o                         
   0   5 -26       2265.51       2248.30        34.10 o                         
  -5   6 -26        252.60        256.49         3.76 o                         
  -2   6 -26       1712.79       1754.06        11.18 o                         
  -7   7 -26       1049.43       1032.37        10.07 o                         
  -4   7 -26       1774.91       1794.00        16.21 o                         
  -1   7 -26        429.67        440.20         6.01 o                         
  -6   8 -26        701.11        702.72         8.10 o                         
  -3   8 -26        566.99        550.28         7.42 o                         
  -1   3 -25        759.96        768.67         6.03 o                         
  -3   4 -25       5009.15       5140.97        37.54 o                         
  -2   5 -25       1450.68       1440.85        14.18 o                         
  -4   6 -25       1481.21       1560.55        19.04 o                         
  -1   6 -25        367.58        357.83         3.72 o                         
  -6   7 -25        714.25        770.11        22.69 o                         
  -3   7 -25        416.28        422.81         3.71 o                         
  -5   8 -25       5621.94       5496.10        31.56 o                         
  -2   8 -25        812.96        806.65         6.12 o                         
  -4   9 -25       1351.16       1273.92        11.37 o                         
   0   0 -24      15373.97      14970.53       581.02 o                         
  -1   2 -24      15711.64      15693.43       138.79 o                         
  -3   3 -24       9346.86       9641.38        92.15 o                         
   0   3 -24      15812.77      16235.38       266.48 o                         
  -2   4 -24      21299.75      21625.86       170.45 o                         
  -4   5 -24       5925.80       5942.86        42.65 o                         
  -1   5 -24       5505.37       5557.30        39.89 o                         
  -6   6 -24       7417.37       7360.11        41.16 o                         
  -3   6 -24      11133.12      11349.12        84.85 o                         
   0   6 -24       8498.07       8716.99        57.03 o                         
  -5   7 -24       8174.85       8155.84        59.54 o                         
  -2   7 -24       4414.04       4427.45        24.85 o                         
  -7   8 -24       2530.78       2498.17        10.29 o                         
  -4   8 -24       2183.36       2242.25        18.54 o                         
  -1   8 -24       7007.11       6902.56        42.75 o                         
  -6   9 -24       9200.33       8895.38        65.09 o                         
  -3   9 -24       5252.31       5181.02        39.56 o                         
  -2   3 -23       1302.76       1327.45        10.32 o                         
  -1   4 -23        262.03        275.05         3.51 o                         
  -3   5 -23       5689.68       5768.43        64.53 o                         
  -5   6 -23         68.55         62.96         1.98 o                         
  -2   6 -23        216.92        226.85         5.32 o                         
  -4   7 -23        721.75        740.46         5.56 o                         
  -1   7 -23       1874.12       1942.94        14.53 o                         
  -6   8 -23         88.57         94.84         3.25 o                         
  -3   8 -23        565.70        602.61         9.62 o                         
  -5   9 -23         54.04         66.17         3.31 o                         
  -2   9 -23       1732.11       1622.52         9.02 o                         
   0   1 -22       2165.49       2153.79        31.56 o                         
  -2   2 -22       2479.08       2469.06        11.60 o                         
  -1   3 -22       4452.81       4445.91        37.89 o                         
  -3   4 -22       2196.68       2180.81        17.92 o                         
   0   4 -22       7364.29       7613.26        84.89 o                         
  -5   5 -22       3422.01       3328.18        35.67 o                         
  -2   5 -22       1992.85       2032.30        22.20 o                         
  -4   6 -22        989.47       1033.15        10.45 o                         
  -1   6 -22        265.53        264.86         4.81 o                         
  -6   7 -22       2260.68       2297.84        20.20 o                         
  -3   7 -22        309.54        310.46         4.70 o                         
   0   7 -22        745.15        796.44        16.57 o                         
  -8   8 -22        512.80        489.94        14.25 o                         
  -5   8 -22        725.44        734.41         9.39 o                         
  -2   8 -22        179.84        181.97         3.92 o                         
  -7   9 -22        174.86        178.98         3.20 o                         
  -4   9 -22        244.98        247.79         2.38 o                         
  -1   2 -21       2843.80       2848.82        31.23 o                         
  -2   4 -21       3134.67       3170.63        40.21 o                         
  -4   5 -21       5286.76       5294.18        43.00 o                         
  -1   5 -21       7276.94       7332.65        42.14 o                         
  -3   6 -21        475.90        473.16        10.00 o                         
  -5   7 -21         80.03        100.24         7.12 o                         
  -2   7 -21        879.24        848.30         6.27 o                         
  -7   8 -21       2329.88       2368.00        19.87 o                         
  -4   8 -21        334.30        349.89         5.05 o                         
  -1   8 -21       1676.92       1663.58        11.66 o                         
  -6   9 -21        976.28        977.34        11.83 o                         
  -3   9 -21       2251.49       2189.25        14.51 o                         
  -1   1 -20      34407.46      35028.47       604.08 o                         
   0   2 -20       7434.43       7538.83       105.13 o                         
  -2   3 -20      19803.43      20050.07       145.57 o                         
  -4   4 -20      42267.56      42228.88       283.10 o                         
  -1   4 -20      29852.93      30198.05       234.33 o                         
  -3   5 -20       7471.85       7604.89        47.20 o                         
   0   5 -20      15594.55      16245.63       126.05 o                         
  -5   6 -20       5813.32       5678.08        64.23 o                         
  -2   6 -20      13320.06      13153.92        87.58 o                         
  -7   7 -20      19887.66      20158.63       255.66 o                         
  -4   7 -20       6889.04       7075.97        54.13 o                         
  -1   7 -20       2222.86       2324.09        23.28 o                         
  -6   8 -20       6173.85       6087.40        65.60 o                         
  -3   8 -20      18052.13      18220.18        82.17 o                         
   0   8 -20       9526.09       9517.38        42.08 o                         
  -8   9 -20       8608.53       8091.67        65.33 o                         
  -5   9 -20       9254.83       9475.86       104.50 o                         
  -2   9 -20       9232.12       9127.29        61.32 o                         
  -1   3 -19      13167.63      13600.19        87.52 o                         
  -3   4 -19       1163.75       1187.53        11.18 o                         
  -2   5 -19       1424.75       1475.37        12.44 o                         
  -4   6 -19        947.49        971.07         6.38 o                         
  -1   6 -19        180.28        182.50         4.03 o                         
  -6   7 -19        745.38        789.33         7.91 o                         
  -3   7 -19       2051.69       2075.79        15.93 o                         
  -5   8 -19       1103.77       1131.28         9.09 o                         
  -2   8 -19        485.77        482.18         3.07 o                         
  -7   9 -19       1910.91       1853.38        18.23 o                         
  -4   9 -19        387.37        392.19         5.52 o                         
  -1   9 -19         61.22         80.65         4.58 o                         
  -6  10 -19         29.15         41.17         4.43 o                         
   0   0 -18      31786.52      30496.33        37.55 o                         
  -1   2 -18       1801.37       1739.23        22.38 o                         
  -3   3 -18       3076.14       3217.91        17.52 o                         
   0   3 -18       4154.94       4288.44        58.31 o                         
  -2   4 -18        438.71        444.55         5.29 o                         
  -4   5 -18        832.12        859.77        14.14 o                         
  -1   5 -18       3163.28       3203.90        24.17 o                         
  -6   6 -18        739.74        727.54         6.21 o                         
  -3   6 -18        263.32        277.66         4.40 o                         
   0   6 -18       5511.22       5787.26        56.42 o                         
  -5   7 -18        439.66        426.62         4.97 o                         
  -2   7 -18       1027.28       1024.84         9.03 o                         
  -7   8 -18        628.67        627.22         9.42 o                         
  -4   8 -18       2794.14       2835.68        22.12 o                         
  -1   8 -18        436.18        424.15         3.78 o                         
  -6   9 -18        767.09        763.95         7.62 o                         
  -3   9 -18         72.72         74.98         2.17 o                         
  -5  10 -18        393.76        366.41         5.77 o                         
  -2   3 -17       2303.32       2357.01        27.76 o                         
  -1   4 -17        440.25        442.19         3.12 o                         
  -3   5 -17      12573.62      13002.70        88.96 o                         
  -5   6 -17       1232.29       1277.36        10.13 o                         
  -2   6 -17       1945.24       2037.70        15.86 o                         
  -4   7 -17       2658.94       2679.78        22.06 o                         
  -1   7 -17        882.93        890.87        10.90 o                         
  -6   8 -17       4488.87       4503.73        38.63 o                         
  -3   8 -17       1214.39       1228.88         7.79 o                         
  -8   9 -17       2286.59       2298.12        15.00 o                         
  -5   9 -17        950.64        938.39         8.10 o                         
  -2   9 -17        171.44        174.03         3.08 o                         
  -7  10 -17        717.84        693.10        13.86 o                         
  -4  10 -17        820.21        797.03         5.81 o                         
   0   1 -16      32138.25      32221.95       181.05 o                         
  -2   2 -16       6629.10       6321.22        72.61 o                         
  -1   3 -16      32515.21      31954.55       387.21 o                         
  -3   4 -16       4896.30       4779.45        34.95 o                         
   0   4 -16       5613.08       5626.16        66.32 o                         
  -5   5 -16       5337.97       5273.92        69.18 o                         
  -2   5 -16       9892.77       9880.33        83.48 o                         
  -4   6 -16      31888.93      32871.55       237.42 o                         
  -1   6 -16      12369.03      12476.73        90.11 o                         
  -6   7 -16       6322.77       6417.52        47.69 o                         
  -3   7 -16       3860.10       3740.63        23.83 o                         
   0   7 -16      20077.81      20568.80       135.43 o                         
  -8   8 -16       3245.26       3214.54        25.18 o                         
  -5   8 -16       9251.60       9321.95        88.62 o                         
  -2   8 -16       4307.24       4418.84        32.06 o                         
  -7   9 -16       8675.40       8707.35        65.26 o                         
  -4   9 -16       6775.07       6978.21        61.87 o                         
  -1   9 -16       1932.12       1935.13        13.29 o                         
  -6  10 -16       2417.74       2378.44        26.20 o                         
  -3  10 -16      11051.32      10707.57        84.83 o                         
  -1   2 -15       7971.72       7819.89        66.19 o                         
  -2   4 -15       3203.72       3234.77        13.36 o                         
  -4   5 -15       1729.48       1784.06        16.79 o                         
  -1   5 -15       1650.58       1676.75        10.46 o                         
  -3   6 -15       3483.02       3575.92        29.63 o                         
  -5   7 -15       1979.00       1983.02        21.40 o                         
  -2   7 -15       7025.73       7257.76        62.08 o                         
  -7   8 -15        412.39        398.42         4.39 o                         
  -4   8 -15        727.73        758.34        10.28 o                         
  -1   8 -15       2864.93       2865.73        20.97 o                         
  -6   9 -15        763.38        774.04        10.83 o                         
  -3   9 -15         38.61         48.00         3.13 o                         
  -8  10 -15        449.07        419.93         6.71 o                         
  -5  10 -15        281.75        295.92         8.40 o                         
  -2  10 -15        932.96        902.73        10.75 o                         
  -1   1 -14       4725.98       4412.70        48.05 o                         
   0   2 -14      11365.55      10637.15       122.00 o                         
  -2   3 -14       1119.86       1077.55         8.93 o                         
  -4   4 -14      15224.09      15298.20       196.34 o                         
  -1   4 -14       3163.56       3284.21        33.79 o                         
  -3   5 -14       2087.65       2118.71         7.57 o                         
   0   5 -14        226.53        245.31         7.17 o                         
  -5   6 -14       2057.70       2029.05        15.28 o                         
  -2   6 -14        442.47        474.74         4.28 o                         
  -7   7 -14        541.58        508.27         7.60 o                         
  -4   7 -14       2004.03       2046.44        12.64 o                         
  -1   7 -14        454.83        439.93         5.92 o                         
  -6   8 -14        360.08        354.63         5.26 o                         
  -3   8 -14       1482.51       1527.41         9.33 o                         
   0   8 -14        881.75        934.76         8.30 o                         
  -8   9 -14        816.98        829.34         6.24 o                         
  -5   9 -14       1647.59       1697.45        18.23 o                         
  -2   9 -14        595.61        610.32         6.00 o                         
  -7  10 -14        236.84        226.15         5.30 o                         
  -4  10 -14       2105.27       2077.53        23.33 o                         
  -1   3 -13      43689.66      47896.88        47.94 o                         
  -3   4 -13        787.24        786.26        10.87 o                         
  -2   5 -13        948.14        940.24        13.54 o                         
  -4   6 -13       5690.88       5707.68        62.18 o                         
  -1   6 -13       4765.22       4822.88        51.80 o                         
  -6   7 -13        689.09        664.04         6.25 o                         
  -3   7 -13        768.48        705.86         5.77 o                         
  -5   8 -13        163.76        175.19         4.81 o                         
  -2   8 -13        899.58        942.77         7.34 o                         
  -7   9 -13       1709.84       1680.97         7.00 o                         
  -4   9 -13        196.00        195.78         2.54 o                         
  -1   9 -13        389.79        389.79         4.68 o                         
  -6  10 -13        833.23        825.28         9.11 o                         
  -3  10 -13        525.81        518.33         8.01 o                         
  -1   2 -12      11405.79      10474.41        64.70 o                         
  -3   3 -12      10801.99      10508.17       128.39 o                         
   0   3 -12      12809.44      13163.16       158.53 o                         
  -2   4 -12       4035.95       3979.30        19.29 o                         
  -4   5 -12        216.29        205.85         8.53 o                         
  -1   5 -12       9410.00       9336.78        52.26 o                         
  -6   6 -12      32976.83      33253.58       225.32 o                         
  -3   6 -12       5584.65       5538.89        36.20 o                         
   0   6 -12       1613.75       1577.05        22.52 o                         
  -5   7 -12        583.73        600.17        13.58 o                         
  -2   7 -12      14958.89      15071.81        96.34 o                         
  -7   8 -12       5724.66       5698.31        52.72 o                         
  -4   8 -12       5063.90       5246.95        51.35 o                         
  -1   8 -12       3019.95       3248.14        27.66 o                         
  -9   9 -12       3037.73       3007.42        33.29 o                         
  -6   9 -12       1714.08       1739.73         9.36 o                         
  -3   9 -12       1619.77       1597.96        13.67 o                         
   0   9 -12       1324.64       1361.77        19.70 o                         
  -8  10 -12         20.35         41.71         5.14 o                         
  -5  10 -12       2074.33       2104.75        12.09 o                         
  -2  10 -12       5989.60       5892.27        42.42 o                         
  -2   3 -11      25237.03      24784.03       248.14 o                         
  -1   4 -11       1668.42       1614.56        11.85 o                         
  -3   5 -11         61.55         92.06         7.65 o                         
  -5   6 -11       7273.64       7393.48        54.73 o                         
  -2   6 -11       2576.85       2582.22        18.58 o                         
  -4   7 -11        626.61        666.80         7.33 o                         
  -1   7 -11        400.42        403.79         7.29 o                         
  -6   8 -11        172.06        172.55         4.18 o                         
  -3   8 -11       3452.85       3459.26        34.37 o                         
  -8   9 -11        536.01        528.19         4.91 o                         
  -5   9 -11       1216.12       1240.99         9.02 o                         
  -2   9 -11        797.65        800.46         9.41 o                         
  -7  10 -11        290.70        275.23         4.97 o                         
  -4  10 -11       1120.97       1123.48        17.38 o                         
  -1  10 -11         47.81         63.79         4.08 o                         
  -6  11 -11       1270.37       1275.27        13.42 o                         
   0   1 -10       1084.84       1002.75         7.55 o                         
  -2   2 -10       8027.65       7587.42        44.10 o                         
  -1   3 -10       2017.25       1839.44        15.65 o                         
  -3   4 -10        782.89        856.12         7.66 o                         
   0   4 -10      13123.99      13689.65       197.54 o                         
  -5   5 -10       2379.93       2461.07        33.80 o                         
  -2   5 -10       2757.20       2626.08        23.87 o                         
  -4   6 -10       1583.37       1574.12        12.76 o                         
  -1   6 -10       2030.25       2053.71        13.79 o                         
  -6   7 -10         15.88         19.40         2.66 o                         
  -3   7 -10       2933.87       2912.02        27.27 o                         
   0   7 -10       3032.52       3275.13        28.28 o                         
  -8   8 -10        132.97        140.44         6.26 o                         
  -5   8 -10        953.79        928.74         9.57 o                         
  -2   8 -10       1600.87       1532.80        16.45 o                         
  -7   9 -10        111.40        101.40         4.29 o                         
  -4   9 -10        440.77        460.92         4.78 o                         
  -1   9 -10        538.60        554.30         4.73 o                         
  -9  10 -10       3159.98       3124.25        34.69 o                         
  -6  10 -10       1685.09       1701.72        10.89 o                         
  -3  10 -10        533.43        530.75         6.20 o                         
  -5  11 -10       1184.72       1129.10        10.67 o                         
  -1   2  -9      29916.83      28714.42       729.45 o                         
  -2   4  -9       2030.67       2154.14        13.00 o                         
  -4   5  -9        488.69        643.40        65.72 o                         
  -1   5  -9       6624.12       6765.54        47.59 o                         
  -3   6  -9       8647.83       8539.93        46.20 o                         
  -5   7  -9      10812.64      10889.12        62.06 o                         
  -2   7  -9       3494.77       3523.74        27.85 o                         
  -7   8  -9       2247.41       2292.19        19.89 o                         
  -4   8  -9       1247.00       1222.26         9.09 o                         
  -1   8  -9        368.78        396.96         5.09 o                         
  -6   9  -9        170.88        182.60         5.84 o                         
  -3   9  -9        186.27        212.72        10.56 o                         
  -8  10  -9        172.26        182.42         4.31 o                         
  -5  10  -9       1313.08       1346.76        10.91 o                         
  -2  10  -9        344.46        367.09         6.74 o                         
  -7  11  -9        589.24        577.53         9.32 o                         
  -4  11  -9        266.43        261.37        11.75 o                         
   0   2  -8       9873.38       8871.48       109.99 o                         
  -2   3  -8      11962.89      12873.59        91.65 o                         
  -4   4  -8      19479.01      18679.63       272.27 o                         
  -1   4  -8       9870.22       9261.21        71.28 o                         
  -3   5  -8       9302.65       9658.98        96.81 o                         
   0   5  -8      28098.56      28381.01       299.21 o                         
  -5   6  -8       7600.25       7687.54        49.51 o                         
  -2   6  -8       1401.22       1494.76        10.20 o                         
  -7   7  -8        738.74        724.59        24.20 o                         
  -4   7  -8      13537.56      13598.52       108.30 o                         
  -1   7  -8       7155.28       7294.62        47.59 o                         
  -6   8  -8       7453.94       7640.50        48.86 o                         
  -3   8  -8       3683.39       3777.33        25.98 o                         
   0   8  -8       3303.22       3403.02        25.21 o                         
  -8   9  -8       6718.00       6698.48        52.40 o                         
  -5   9  -8       2186.48       2225.70        25.72 o                         
  -2   9  -8       3234.15       3316.28        24.79 o                         
  -7  10  -8       2148.21       2122.15        16.10 o                         
  -4  10  -8      11064.16      11233.07        79.45 o                         
  -1  10  -8       3547.46       3462.09        19.13 o                         
  -6  11  -8         89.96        110.33         4.46 o                         
  -1   3  -7       1534.92       1607.61        13.41 o                         
  -3   4  -7      11596.87      11609.33        88.04 o                         
  -2   5  -7      13697.79      14408.06       127.71 o                         
  -4   6  -7        241.76        278.85         6.45 o                         
  -1   6  -7       6896.70       6863.29        48.61 o                         
  -6   7  -7       1439.11       1457.80        21.01 o                         
  -3   7  -7       3012.08       2988.06        17.14 o                         
  -5   8  -7       2081.57       2087.09        23.66 o                         
  -2   8  -7       2125.72       2148.00        17.71 o                         
  -7   9  -7        251.26        246.12         6.96 o                         
  -4   9  -7       1449.83       1459.21        10.53 o                         
  -1   9  -7       3611.13       3634.77        17.88 o                         
  -9  10  -7        920.24        877.60        16.57 o                         
  -6  10  -7        311.59        326.32         5.60 o                         
  -3  10  -7        754.19        720.57         6.70 o                         
  -5  11  -7        157.20        161.87         5.47 o                         
   0   0  -6      10437.00      10610.50        30.46 o                         
  -1   2  -6       2680.69       2611.02        32.72 o                         
  -3   3  -6      19224.42      19364.75       241.35 o                         
   0   3  -6       5204.07       5398.40        49.81 o                         
  -2   4  -6       1293.97       1239.28        10.58 o                         
  -4   5  -6       3077.12       3232.96        31.63 o                         
  -1   5  -6       1694.81       1672.56        13.12 o                         
  -6   6  -6      12070.27      12084.69       171.85 o                         
  -3   6  -6       1904.62       1931.34        22.53 o                         
   0   6  -6       1852.74       1836.89        13.00 o                         
  -5   7  -6       2239.49       2268.56        22.71 o                         
  -2   7  -6       1021.47       1087.27         7.42 o                         
  -7   8  -6        471.94        510.12         7.05 o                         
  -4   8  -6       2688.11       2701.43        19.32 o                         
  -1   8  -6        418.19        421.49         3.54 o                         
  -9   9  -6       1028.12        981.54        11.38 o                         
  -6   9  -6       2584.25       2543.42        12.48 o                         
  -3   9  -6        422.16        397.87         7.86 o                         
   0   9  -6       1748.84       1792.41        10.52 o                         
  -8  10  -6        456.49        476.55         7.45 o                         
  -5  10  -6        253.38        265.13         5.13 o                         
  -2  10  -6       1741.68       1806.81        10.80 o                         
  -7  11  -6       1515.50       1506.51        12.33 o                         
  -4  11  -6        227.32        209.43         7.50 o                         
  -1   4  -5       1314.08       1334.22        13.91 o                         
  -3   5  -5       1682.30       1548.32        17.02 o                         
  -5   6  -5         82.71        115.40        10.92 o                         
  -2   6  -5        486.77        517.43         2.62 o                         
  -4   7  -5        865.87        836.59         9.41 o                         
  -1   7  -5       1003.31       1068.11         6.38 o                         
  -6   8  -5       4444.56       4346.94        33.66 o                         
  -3   8  -5       5325.60       5447.70        26.45 o                         
  -8   9  -5         15.46         45.62         7.62 o                         
  -5   9  -5        619.67        592.26         3.38 o                         
  -2   9  -5       3160.62       3205.48        21.70 o                         
  -7  10  -5        653.67        685.85         5.02 o                         
  -4  10  -5        757.59        768.57         5.50 o                         
  -1  10  -5       1026.38       1031.27         8.50 o                         
  -6  11  -5        789.14        796.89         7.02 o                         
  -3  11  -5        531.57        491.99        16.28 o                         
  -3   4  -4       2886.62       2930.12        36.03 o                         
   0   4  -4      18809.69      18755.04       262.81 o                         
  -5   5  -4       5969.66       5969.88        35.83 o                         
  -2   5  -4      23457.98      23029.12       216.31 o                         
  -4   6  -4      13554.94      13543.97       131.69 o                         
  -1   6  -4      21320.58      21616.30       123.41 o                         
  -6   7  -4      30351.24      30917.71       268.67 o                         
  -3   7  -4      21169.65      22021.64       184.48 o                         
   0   7  -4       9787.43      10100.68        81.29 o                         
  -8   8  -4       3422.42       3480.45        70.35 o                         
  -5   8  -4       5350.89       5430.65        33.57 o                         
  -2   8  -4       8968.58       9125.15        72.02 o                         
  -7   9  -4        953.24        967.40        12.78 o                         
  -4   9  -4       1324.21       1311.33         9.23 o                         
  -1   9  -4       2812.58       2914.85        14.45 o                         
  -9  10  -4       5279.96       5154.63        60.00 o                         
  -6  10  -4       9144.52       9178.00        58.09 o                         
  -3  10  -4       4607.59       4623.42        22.05 o                         
  -8  11  -4       4016.20       3909.91        18.31 o                         
  -5  11  -4       4980.76       4866.27        19.83 o                         
  -1   2  -3       2466.40       2522.05        20.99 o                         
  -2   4  -3       1561.07       1556.41        16.79 o                         
  -4   5  -3       9587.96       9493.83       107.79 o                         
  -1   5  -3       4731.51       4704.36        39.42 o                         
  -3   6  -3        178.96        197.75         5.06 o                         
  -5   7  -3       2804.04       2817.70        27.60 o                         
  -2   7  -3       2594.82       2574.24        12.89 o                         
  -7   8  -3       3544.78       3547.81        40.95 o                         
  -4   8  -3       1637.65       1591.23        10.81 o                         
  -1   8  -3       2416.57       2454.98        14.07 o                         
  -6   9  -3       1895.89       1888.12        15.82 o                         
  -3   9  -3       2495.67       2481.45        14.48 o                         
  -8  10  -3        662.17        654.49         9.39 o                         
  -5  10  -3       1373.94       1403.89         8.48 o                         
  -2  10  -3        691.70        708.33         5.08 o                         
  -7  11  -3        399.56        411.55         5.94 o                         
  -4  11  -3       2161.66       2124.88        18.16 o                         
  -1   1  -2        716.56        720.57        15.89 o                         
   0   2  -2       3585.00       3376.98        32.83 o                         
  -2   3  -2      12344.92      12097.91        83.13 o                         
  -4   4  -2       1900.49       1650.95        22.97 o                         
  -1   4  -2      10396.19      10841.35        81.71 o                         
  -3   5  -2       4197.79       4112.13        38.67 o                         
   0   5  -2       5400.50       5455.17        22.72 o                         
  -5   6  -2        992.91       1062.02        11.81 o                         
  -2   6  -2       6858.12       6791.73        45.71 o                         
  -7   7  -2        280.66        262.50         6.39 o                         
  -4   7  -2        839.42        810.85         9.26 o                         
  -1   7  -2       3908.87       3833.66        19.87 o                         
  -6   8  -2        427.72        402.63         4.82 o                         
  -3   8  -2        576.65        601.24         5.03 o                         
   0   8  -2       3279.76       3438.87        30.95 o                         
  -8   9  -2        156.52        168.18         4.62 o                         
  -5   9  -2        827.56        834.69         5.97 o                         
  -2   9  -2       1074.00       1041.46         8.02 o                         
  -7  10  -2        775.68        762.69         9.66 o                         
  -4  10  -2       2189.98       2143.58        15.16 o                         
  -1  10  -2        627.65        653.13         5.45 o                         
  -6  11  -2         18.46         35.73         4.92 o                         
  -3  11  -2        493.58        481.98         5.81 o                         
  -1   3  -1       9216.85       8993.61        73.42 o                         
  -3   4  -1      10066.68       9769.31        29.15 o                         
  -2   5  -1      22436.12      22431.09       221.55 o                         
  -4   6  -1       7363.96       6947.38        54.14 o                         
  -1   6  -1        753.71        785.50         5.00 o                         
  -6   7  -1       3406.89       3380.83        32.17 o                         
  -3   7  -1       1185.30       1187.36        13.59 o                         
  -5   8  -1       3043.71       3050.77        27.00 o                         
  -2   8  -1        636.01        664.51         5.66 o                         
  -7   9  -1       2388.36       2444.09        29.18 o                         
  -4   9  -1        637.97        681.40         8.47 o                         
  -1   9  -1       2330.18       2406.98        11.76 o                         
  -9  10  -1        652.44        602.95         7.94 o                         
  -6  10  -1       1576.36       1601.69        21.68 o                         
  -3  10  -1        271.14        267.12         4.57 o                         
  -8  11  -1        102.93        120.96         5.98 o                         
  -5  11  -1       1027.95        993.94         5.82 o                         
  -3   3   0      26499.61      23083.40       163.63 o                         
   0   3   0      26631.92      22954.36       409.41 o                         
  -2   4   0       1990.78       1878.51        17.69 o                         
  -6   6   0      12744.24      12725.44       203.66 o                         
  -3   6   0       8772.83       8894.99        64.44 o                         
   0   6   0      12798.22      13061.65       112.91 o                         
  -5   7   0      13792.37      13904.59       117.62 o                         
  -2   7   0      13714.87      13802.01        97.09 o                         
  -7   8   0      12865.35      13020.46       120.49 o                         
  -4   8   0      25050.50      25423.57       229.03 o                         
  -1   8   0      13066.28      13344.01        68.48 o                         
  -9   9   0       5556.91       5606.88        56.72 o                         
  -6   9   0      11631.53      11826.42        86.01 o                         
  -3   9   0      11484.54      11705.32        53.86 o                         
   0   9   0       5463.83       5554.66        42.56 o                         
  -8  10   0       8030.16       7788.82        39.38 o                         
  -5  10   0       2856.53       2868.49        28.28 o                         
  -2  10   0       7991.48       7931.04        39.06 o                         
  -7  11   0       4523.59       4369.33        43.21 o                         
  -4  11   0       4549.51       4451.72        29.01 o                         
  -2   3   1       9163.05       9003.69       102.03 o                         
  -1   4   1      10064.68       9838.87        72.78 o                         
  -3   5   1      22433.92      22058.17       182.30 o                         
  -5   6   1        763.25        791.59        12.52 o                         
  -2   6   1       7363.00       7184.92        32.44 o                         
  -4   7   1       1187.95       1168.04         7.67 o                         
  -1   7   1       3407.23       3400.58        21.98 o                         
  -6   8   1        635.59        666.33         5.21 o                         
  -3   8   1       3039.17       3011.32        20.07 o                         
  -8   9   1       2326.25       2379.58        16.83 o                         
  -5   9   1        642.09        663.03         5.25 o                         
  -2   9   1       2401.38       2430.16        13.33 o                         
  -7  10   1        271.93        267.90         8.50 o                         
  -4  10   1       1576.54       1637.63        15.75 o                         
  -1  10   1        652.09        621.88         4.67 o                         
  -6  11   1       1036.33       1020.15        10.08 o                         
  -3  11   1        100.73         96.51         3.55 o                         
   0   1   2        713.86        711.41        10.18 o                         
  -2   2   2       3560.30       3370.17        30.49 o                         
  -1   3   2      12345.34      12129.31        95.87 o                         
  -3   4   2      10405.01      10681.32       112.77 o                         
   0   4   2       1920.40       1680.60        14.21 o                         
  -5   5   2       5399.94       5482.78        91.48 o                         
  -2   5   2       4212.31       4082.81        36.58 o                         
  -4   6   2       6853.16       6737.26        64.32 o                         
  -1   6   2        986.01       1036.86        10.30 o                         
  -6   7   2       3913.47       3696.35        24.20 o                         
  -3   7   2        832.22        819.23         4.92 o                         
   0   7   2        284.27        281.40         7.11 o                         
  -8   8   2       3290.42       3321.70        35.66 o                         
  -5   8   2        568.81        593.45         9.76 o                         
  -2   8   2        425.38        404.78         3.06 o                         
  -7   9   2       1066.33       1034.56         9.98 o                         
  -4   9   2        834.24        863.97        10.91 o                         
  -1   9   2        160.17        168.94         3.04 o                         
  -9  10   2        623.48        663.87         7.85 o                         
  -6  10   2       2202.02       2145.54        16.85 o                         
  -3  10   2        776.18        781.73         7.09 o                         
  -8  11   2        488.76        467.42         6.27 o                         
  -5  11   2         18.58         16.30         4.44 o                         
  -1   2   3       2462.56       2511.26        15.06 o                         
  -2   4   3       1560.76       1568.21        13.21 o                         
  -4   5   3       4723.56       4665.70        54.93 o                         
  -1   5   3       9609.08       9644.04        73.18 o                         
  -3   6   3        173.59        204.03         4.60 o                         
  -5   7   3       2565.37       2533.32        21.99 o                         
  -2   7   3       2798.96       2867.27        18.10 o                         
  -7   8   3       2437.37       2482.10        20.46 o                         
  -4   8   3       1638.09       1617.19        14.52 o                         
  -1   8   3       3548.93       3611.62        24.59 o                         
  -6   9   3       2497.42       2433.40        12.53 o                         
  -3   9   3       1888.98       1906.23        10.52 o                         
  -8  10   3        691.61        720.34         7.74 o                         
  -5  10   3       1374.49       1384.26        11.84 o                         
  -2  10   3        662.70        645.16         5.32 o                         
  -7  11   3       2158.27       2089.81        18.96 o                         
  -4  11   3        397.95        400.79         4.90 o                         
  -1   1   4      28690.95      32930.09        63.55 o                         
  -4   4   4      19369.11      18857.37       487.84 o                         
  -1   4   4       3154.76       3151.88        26.97 o                         
  -3   5   4      23716.22      23059.42       244.16 o                         
   0   5   4       6141.73       6271.09        67.51 o                         
  -5   6   4      21244.29      21063.99       173.52 o                         
  -2   6   4      13722.49      13864.38        73.67 o                         
  -7   7   4      10059.21      10067.87       100.60 o                         
  -4   7   4      21271.95      21458.38       232.35 o                         
  -1   7   4      30422.96      31046.02       158.69 o                         
  -6   8   4       9079.53       9216.34        80.48 o                         
  -3   8   4       5605.59       5703.65        43.59 o                         
   0   8   4       3543.26       3635.46        28.52 o                         
  -8   9   4       2918.19       2972.25        19.78 o                         
  -5   9   4       1359.70       1372.40         9.52 o                         
  -2   9   4        989.45       1030.79        13.17 o                         
  -7  10   4       4721.94       4682.34        47.00 o                         
  -4  10   4       9212.08       9387.84        56.77 o                         
  -1  10   4       5471.19       5390.40        31.64 o                         
  -6  11   4       5130.45       4998.28        51.01 o                         
  -3  11   4       3989.38       3802.26        25.25 o                         
  -3   4   5       1305.50       1296.06        12.89 o                         
  -2   5   5       1656.34       1494.96        14.35 o                         
  -4   6   5        486.84        505.52         6.53 o                         
  -1   6   5         83.06        116.61        11.31 o                         
  -6   7   5       1000.93       1038.56         9.43 o                         
  -3   7   5        875.19        839.06         8.43 o                         
  -5   8   5       5346.99       5431.30        55.91 o                         
  -2   8   5       4444.13       4413.22        30.53 o                         
  -7   9   5       3160.63       3204.98        40.45 o                         
  -4   9   5        626.91        609.17         6.42 o                         
  -1   9   5         13.68         27.80         3.38 o                         
  -9  10   5       1027.65       1009.09        12.33 o                         
  -6  10   5        757.41        765.10         7.63 o                         
  -3  10   5        651.71        674.98         7.37 o                         
  -8  11   5        524.61        499.08        13.55 o                         
  -5  11   5        792.60        807.05         5.69 o                         
   0   0   6      10439.51      10499.21       101.94 o                         
  -1   2   6       2688.47       2568.50        14.70 o                         
  -3   3   6       5233.57       5400.34        56.68 o                         
   0   3   6      19235.58      20082.87       325.03 o                         
  -2   4   6       1299.39       1245.58        10.11 o                         
  -4   5   6       1678.43       1668.43        18.69 o                         
  -1   5   6       3075.15       3248.31        28.69 o                         
  -6   6   6       1845.61       1730.89        11.44 o                         
  -3   6   6       1904.75       1910.14        23.22 o                         
   0   6   6      12066.90      11953.60        98.81 o                         
  -5   7   6       1023.54       1065.32         8.90 o                         
  -2   7   6       2255.83       2285.79        13.32 o                         
  -7   8   6        413.73        421.14         6.73 o                         
  -4   8   6       2707.43       2613.59        22.24 o                         
  -1   8   6        465.07        515.91         4.76 o                         
  -9   9   6       1762.04       1749.37        22.38 o                         
  -6   9   6        417.93        371.77         7.06 o                         
  -3   9   6       2576.61       2626.04        17.90 o                         
   0   9   6       1034.35       1029.07        13.25 o                         
  -8  10   6       1732.72       1740.61        15.52 o                         
  -5  10   6        255.01        259.00         4.62 o                         
  -2  10   6        454.50        477.45         4.73 o                         
  -7  11   6        222.34        222.13         4.86 o                         
  -4  11   6       1511.30       1438.11        12.16 o                         
  -2   3   7       1510.58       1554.47        10.50 o                         
  -1   4   7      11576.34      11619.65       106.23 o                         
  -3   5   7      13679.27      14194.56       130.07 o                         
  -5   6   7       6899.83       6824.26        62.70 o                         
  -2   6   7        241.76        266.60         3.75 o                         
  -4   7   7       3025.19       2945.55        29.53 o                         
  -1   7   7       1434.44       1442.42        12.99 o                         
  -6   8   7       2126.32       2085.65        10.01 o                         
  -3   8   7       2096.71       2118.74        18.64 o                         
  -8   9   7       3610.32       3552.12        33.19 o                         
  -5   9   7       1456.35       1479.82        14.05 o                         
  -2   9   7        247.89        256.90         6.13 o                         
  -7  10   7        753.10        751.53         8.44 o                         
  -4  10   7        311.73        310.38         4.94 o                         
  -1  10   7        921.06        874.09         5.82 o                         
  -6  11   7        152.76        152.75         6.47 o                         
  -2   2   8       9909.81       8757.28        89.99 o                         
  -1   3   8      12407.03      13175.89        87.55 o                         
  -3   4   8      10093.68       9800.70        81.82 o                         
   0   4   8      19611.51      18619.12       112.15 o                         
  -5   5   8      28288.37      29311.22       680.79 o                         
  -2   5   8       9511.21       9864.92        99.94 o                         
  -4   6   8       1565.94       1630.82        12.67 o                         
  -1   6   8       7623.98       7621.03        50.17 o                         
  -6   7   8       7011.51       7163.69        75.26 o                         
  -3   7   8      13328.01      13117.13       124.49 o                         
   0   7   8        862.57        859.65        11.07 o                         
  -8   8   8       3191.61       3267.36        71.76 o                         
  -5   8   8       3787.54       3876.97        40.16 o                         
  -2   8   8       7453.50       7640.02        36.71 o                         
  -7   9   8       3365.09       3398.43        33.78 o                         
  -4   9   8       2255.55       2292.32        19.56 o                         
  -1   9   8       6823.68       6930.95        32.70 o                         
  -9  10   8       3732.78       3602.12        34.23 o                         
  -6  10   8      11246.67      11155.74        80.44 o                         
  -3  10   8       2245.63       2232.41        12.22 o                         
  -5  11   8        117.89        129.25         4.39 o                         
  -1   2   9      29883.26      28113.14       152.29 o                         
  -2   4   9       2029.80       2146.62        18.31 o                         
  -4   5   9       6653.75       6620.56        57.49 o                         
  -1   5   9        482.59        493.04         3.72 o                         
  -3   6   9       8643.52       8586.08        89.74 o                         
  -5   7   9       3486.83       3549.23        36.89 o                         
  -2   7   9      10804.58      11047.44        73.02 o                         
  -7   8   9        371.00        385.67         6.07 o                         
  -4   8   9       1246.90       1235.48        13.38 o                         
  -1   8   9       2266.73       2304.95        14.29 o                         
  -6   9   9        181.32        196.09         3.67 o                         
  -3   9   9        175.64        199.35         5.04 o                         
  -8  10   9        344.52        346.19         7.96 o                         
  -5  10   9       1313.62       1348.58         7.52 o                         
  -2  10   9        172.11        184.32         3.60 o                         
  -7  11   9        264.42        265.25         7.51 o                         
  -4  11   9        582.28        574.82        21.36 o                         
  -1   1  10       1077.12        965.34         7.39 o                         
   0   2  10       8023.55       7503.10        92.08 o                         
  -2   3  10       2003.54       1789.86        15.96 o                         
  -4   4  10      13159.89      13128.92       347.63 o                         
  -1   4  10        774.65        837.74         9.64 o                         
  -3   5  10       2767.99       2589.33        22.52 o                         
   0   5  10       2359.64       2376.47        23.49 o                         
  -5   6  10       2025.94       2041.01        16.09 o                         
  -2   6  10       1583.96       1539.56        13.43 o                         
  -7   7  10       3041.70       3178.66        63.62 o                         
  -4   7  10       2930.24       2932.22        25.16 o                         
  -1   7  10         16.91         28.11         2.78 o                         
  -6   8  10       1593.01       1541.66        11.55 o                         
  -3   8  10        957.40        920.56         4.63 o                         
   0   8  10        137.98        123.78         4.33 o                         
  -8   9  10        543.93        547.93         7.01 o                         
  -5   9  10        444.40        449.43         8.27 o                         
  -2   9  10        110.41        125.47         7.44 o                         
  -7  10  10        536.57        519.85         8.17 o                         
  -4  10  10       1686.11       1669.22        11.61 o                         
  -1  10  10       3149.67       2971.24        60.96 o                         
  -6  11  10       1187.72       1160.75         9.56 o                         
  -1   3  11      25226.59      24589.62       186.31 o                         
  -3   4  11       1662.09       1601.64        10.86 o                         
  -2   5  11         58.00         88.58         8.34 o                         
  -4   6  11       2577.84       2498.66        15.71 o                         
  -1   6  11       7279.52       7487.12        61.64 o                         
  -6   7  11        393.53        391.07         5.71 o                         
  -3   7  11        629.30        651.90         5.58 o                         
  -5   8  11       3439.77       3373.02        39.69 o                         
  -2   8  11        171.93        188.83         4.04 o                         
  -7   9  11        808.00        796.11        12.80 o                         
  -4   9  11       1219.34       1231.11        10.50 o                         
  -1   9  11        537.03        510.80         4.62 o                         
  -9  10  11         47.31         53.76         3.27 o                         
  -6  10  11       1120.74       1115.07        12.62 o                         
  -3  10  11        291.67        276.96         3.37 o                         
  -5  11  11       1281.55       1232.84        37.19 o                         
  -1   2  12      11104.53      10120.50       106.68 o                         
  -3   3  12      13374.49      13778.98       221.72 o                         
   0   3  12      10965.21      10415.27        89.00 o                         
  -2   4  12       4245.73       4168.61        46.93 o                         
  -4   5  12       9183.33       9063.04        90.15 o                         
  -1   5  12        155.28        139.55         4.44 o                         
  -6   6  12       1466.30       1418.83        56.56 o                         
  -3   6  12       5444.61       5383.61        41.44 o                         
   0   6  12      32588.16      33093.04       238.61 o                         
  -5   7  12      14761.66      14726.16        64.95 o                         
  -2   7  12        582.02        581.14         7.67 o                         
  -7   8  12       3159.04       3193.12        26.34 o                         
  -4   8  12       5154.97       5236.40        45.70 o                         
  -1   8  12       5765.33       5814.70        33.02 o                         
  -9   9  12       1304.75       1281.45        21.19 o                         
  -6   9  12       1556.12       1549.98        19.30 o                         
  -3   9  12       1639.39       1692.32        14.61 o                         
   0   9  12       3121.63       3133.16        17.31 o                         
  -8  10  12       5902.83       5881.99        47.96 o                         
  -5  10  12       2079.56       2122.17         7.80 o                         
  -2  10  12          6.48         29.87         5.04 o                         
  -2   3  13      43731.55      46150.15       800.91 o                         
  -1   4  13        789.44        783.55         7.95 o                         
  -3   5  13        945.92        905.27         9.06 o                         
  -5   6  13       4759.93       4675.29        48.22 o                         
  -2   6  13       5692.93       5673.38        48.87 o                         
  -4   7  13        768.64        726.04        11.75 o                         
  -1   7  13        681.84        660.94         8.57 o                         
  -6   8  13        900.14        946.38        13.67 o                         
  -3   8  13        157.36        178.09         4.89 o                         
  -8   9  13        398.83        396.95        11.22 o                         
  -5   9  13        192.13        199.19         5.15 o                         
  -2   9  13       1697.88       1701.53         9.08 o                         
  -7  10  13        525.51        525.25         9.86 o                         
  -4  10  13        832.89        816.14        10.60 o                         
   0   1  14       4706.80       4293.00        70.69 o                         
  -2   2  14      11409.79      10577.96       119.80 o                         
  -1   3  14       1109.14       1079.22         9.13 o                         
  -3   4  14       3155.80       3195.76        22.11 o                         
   0   4  14      15192.80      15414.56       215.28 o                         
  -5   5  14        223.39        224.25         9.08 o                         
  -2   5  14       2085.12       2095.54        16.92 o                         
  -4   6  14        447.54        473.15         3.99 o                         
  -1   6  14       2074.32       2039.73        17.21 o                         
  -6   7  14        449.20        419.59         8.05 o                         
  -3   7  14       2019.87       2105.62        18.03 o                         
   0   7  14        542.96        507.85         5.98 o                         
  -8   8  14        873.77        886.95        20.98 o                         
  -5   8  14       1481.93       1482.47        14.12 o                         
  -2   8  14        367.25        357.81         5.37 o                         
  -7   9  14        598.39        627.72        12.81 o                         
  -4   9  14       1646.24       1651.53         8.36 o                         
  -1   9  14        814.03        863.55         9.94 o                         
  -6  10  14       2095.49       2054.15        13.81 o                         
  -3  10  14        242.28        240.00         3.92 o                         
  -1   2  15       7963.87       7511.34        51.06 o                         
  -2   4  15       3202.30       3192.49        25.52 o                         
  -4   5  15       1653.69       1647.74        14.35 o                         
  -1   5  15       1723.73       1753.40        10.63 o                         
  -3   6  15       3484.32       3589.50        34.81 o                         
  -5   7  15       7057.00       7033.79        61.91 o                         
  -2   7  15       1978.80       1997.35        24.87 o                         
  -7   8  15       2850.98       2804.29        18.84 o                         
  -4   8  15        728.17        760.82         8.30 o                         
  -1   8  15        407.24        420.43         4.42 o                         
  -6   9  15         39.49         59.65         3.13 o                         
  -3   9  15        769.25        753.65         7.66 o                         
  -8  10  15        933.67        901.01        11.33 o                         
  -5  10  15        281.06        287.10         4.57 o                         
  -2  10  15        448.35        419.89        14.32 o                         
  -1   1  16      31462.72      31418.52       596.01 o                         
   0   2  16       6458.77       6042.22        68.92 o                         
  -2   3  16      32205.87      32067.43       377.93 o                         
  -4   4  16       5543.22       5445.69        67.69 o                         
  -1   4  16       4857.07       4772.55        31.26 o                         
  -3   5  16       9876.68       9785.31        77.13 o                         
   0   5  16       5283.60       5218.37        71.14 o                         
  -5   6  16      12130.91      12107.99        83.68 o                         
  -2   6  16      31485.36      32394.17       248.40 o                         
  -7   7  16      19695.07      19317.82       253.36 o                         
  -4   7  16       3640.18       3498.37        28.30 o                         
  -1   7  16       6108.29       6202.97        41.14 o                         
  -6   8  16       4220.76       4267.06        34.62 o                         
  -3   8  16       9068.20       9031.50        73.81 o                         
   0   8  16       3154.92       3140.01        26.79 o                         
  -8   9  16       1974.34       2003.49         6.12 o                         
  -5   9  16       6771.23       6786.98        51.99 o                         
  -2   9  16       8664.46       8736.83        53.58 o                         
  -7  10  16      11035.39      10759.85        90.12 o                         
  -4  10  16       2518.29       2386.74        17.86 o                         
  -1   3  17       2328.00       2317.87        16.59 o                         
  -3   4  17        439.15        449.01         5.80 o                         
  -2   5  17      12588.54      12605.30        81.74 o                         
  -4   6  17       1945.24       1985.99        13.56 o                         
  -1   6  17       1237.54       1277.88         9.26 o                         
  -6   7  17        882.83        875.03        19.71 o                         
  -3   7  17       2656.27       2752.95        20.66 o                         
  -5   8  17       1196.56       1255.32        10.55 o                         
  -2   8  17       4490.57       4454.75        33.81 o                         
  -7   9  17        169.26        166.28         5.29 o                         
  -4   9  17        945.07        916.44         6.42 o                         
  -1   9  17       2286.31       2342.74        18.34 o                         
  -6  10  17        820.80        804.61         9.92 o                         
  -3  10  17        720.01        665.21        23.17 o                         
   0   0  18      31741.92      31211.59        37.22 o                         
  -1   2  18       1796.98       1734.86        14.12 o                         
  -3   3  18       4160.66       4186.59        39.72 o                         
   0   3  18       3043.53       3100.70        28.53 o                         
  -2   4  18        436.87        432.01         4.48 o                         
  -4   5  18       3175.45       3158.64        36.75 o                         
  -1   5  18        818.56        850.15         8.20 o                         
  -6   6  18       5542.51       5580.46        60.92 o                         
  -3   6  18        262.88        270.85         3.65 o                         
   0   6  18        725.48        723.40         5.47 o                         
  -5   7  18       1016.93       1039.73         6.51 o                         
  -2   7  18        442.51        428.46         6.27 o                         
  -7   8  18        428.18        419.53         8.34 o                         
  -4   8  18       2773.00       2733.29        17.02 o                         
  -1   8  18        639.70        639.23         6.53 o                         
  -6   9  18         73.98         76.91         4.05 o                         
  -3   9  18        773.53        796.18         5.65 o                         
  -5  10  18        392.32        368.34         5.15 o                         
  -2   3  19      13181.04      13284.21        82.40 o                         
  -1   4  19       1174.21       1188.99         9.34 o                         
  -3   5  19       1427.58       1484.39        13.77 o                         
  -5   6  19        175.40        165.72         3.76 o                         
  -2   6  19        947.00        968.29         7.43 o                         
  -4   7  19       2040.71       2022.72        20.36 o                         
  -1   7  19        750.93        750.21         5.20 o                         
  -6   8  19        485.45        511.99         8.66 o                         
  -3   8  19       1098.42       1130.17         7.96 o                         
  -8   9  19         58.66         70.76         7.49 o                         
  -5   9  19        384.23        396.51         6.87 o                         
  -2   9  19       1915.82       1852.39        14.21 o                         
  -4  10  19         29.04         41.17         4.97 o                         
   0   1  20      33794.42      34976.74       596.49 o                         
  -2   2  20       7645.57       7612.67        62.60 o                         
  -1   3  20      20085.18      20593.27       143.84 o                         
  -3   4  20      29936.25      30293.88       218.31 o                         
   0   4  20      42203.97      43097.71       603.48 o                         
  -5   5  20      15411.62      15281.34       228.80 o                         
  -2   5  20       7584.96       7673.61        47.94 o                         
  -4   6  20      13184.74      13136.22        79.82 o                         
  -1   6  20       5668.42       5485.26        27.79 o                         
  -6   7  20       2307.68       2360.31        21.92 o                         
  -3   7  20       6981.13       7090.93        52.52 o                         
   0   7  20      19906.60      20048.01       171.32 o                         
  -8   8  20       9640.79       9534.57       157.52 o                         
  -5   8  20      18041.95      18123.16       111.05 o                         
  -2   8  20       6202.63       6171.52        45.30 o                         
  -7   9  20       9177.77       9006.43        84.74 o                         
  -4   9  20       9239.45       9317.07        73.93 o                         
  -1   9  20       8656.50       8331.98        48.76 o                         
  -1   2  21       2870.95       2923.45        20.22 o                         
  -2   4  21       3133.86       3165.43        22.76 o                         
  -4   5  21       7258.96       7338.45        69.37 o                         
  -1   5  21       5285.12       5405.67        55.32 o                         
  -3   6  21        483.97        498.55        14.77 o                         
  -5   7  21        887.23        838.65        11.94 o                         
  -2   7  21         75.36         79.13         3.83 o                         
  -7   8  21       1676.25       1674.14         8.94 o                         
  -4   8  21        333.98        353.41         5.93 o                         
  -1   8  21       2316.83       2378.98        14.59 o                         
  -6   9  21       2252.01       2171.97        15.59 o                         
  -3   9  21        969.66        976.26         9.74 o                         
  -1   1  22       2162.52       2179.65        19.61 o                         
   0   2  22       2469.33       2412.82        24.28 o                         
  -2   3  22       4480.16       4509.05        29.55 o                         
  -4   4  22       7344.41       7312.39       119.39 o                         
  -1   4  22       2192.60       2173.57        15.00 o                         
  -3   5  22       1992.21       1999.58        13.25 o                         
   0   5  22       3439.72       3390.02        34.51 o                         
  -5   6  22        264.66        256.01         3.22 o                         
  -2   6  22        992.70       1028.84         8.77 o                         
  -7   7  22        744.16        772.31        21.55 o                         
  -4   7  22        305.24        295.86         4.14 o                         
  -1   7  22       2271.31       2302.47        14.70 o                         
  -6   8  22        177.58        181.83         6.28 o                         
  -3   8  22        725.92        715.60         6.55 o                         
   0   8  22        511.30        490.96         7.21 o                         
  -5   9  22        239.72        231.72         4.28 o                         
  -2   9  22        172.85        168.01         2.87 o                         
  -1   3  23       1295.39       1335.82        10.91 o                         
  -3   4  23        264.42        270.22         3.36 o                         
  -2   5  23       5699.88       5741.58        40.01 o                         
  -4   6  23        216.65        229.85         3.69 o                         
  -1   6  23         65.60         74.32         4.34 o                         
  -6   7  23       1884.14       1931.46        18.89 o                         
  -3   7  23        720.14        742.82         6.26 o                         
  -5   8  23        577.36        608.11         4.36 o                         
  -2   8  23         88.36        114.68         3.62 o                         
  -7   9  23       1725.74       1628.11        15.95 o                         
  -4   9  23         51.79         65.70         4.59 o                         
   0   0  24      15753.61      15664.72       403.44 o                         
  -1   2  24      15668.37      15873.97        68.58 o                         
  -3   3  24      15909.94      16090.74       171.55 o                         
   0   3  24       9601.37       9779.12        88.95 o                         
  -2   4  24      21393.01      21841.05       172.84 o                         
  -4   5  24       5711.78       5782.33        29.87 o                         
  -1   5  24       6123.91       6210.87        46.83 o                         
  -6   6  24       8395.93       8346.37        63.29 o                         
  -3   6  24      11096.31      11137.10        73.38 o                         
   0   6  24       7380.57       7367.65        70.29 o                         
  -5   7  24       4409.48       4428.46        28.87 o                         
  -2   7  24       8118.17       8116.08        51.19 o                         
  -7   8  24       7109.57       6977.96        30.84 o                         
  -4   8  24       2272.87       2329.55        16.75 o                         
  -1   8  24       2523.42       2494.67        21.59 o                         
  -6   9  24       5318.74       5145.63        47.13 o                         
  -3   9  24       9394.24       8619.66       333.29 o                         
  -2   3  25        747.60        747.94         6.76 o                         
  -1   4  25       5005.77       5133.68        36.97 o                         
  -3   5  25       1450.88       1422.79         9.45 o                         
  -5   6  25        370.08        367.37         7.46 o                         
  -2   6  25       1480.32       1564.75        18.86 o                         
  -4   7  25        415.94        436.86         7.33 o                         
  -1   7  25        722.18        716.09         7.71 o                         
  -6   8  25        812.84        828.61         8.67 o                         
  -3   8  25       5633.36       5443.59        23.16 o                         
  -5   9  25       1352.89       1303.12        11.12 o                         
   0   1  26       1089.29       1127.23        12.45 o                         
  -2   2  26        574.10        559.57         6.32 o                         
  -1   3  26       3583.06       3562.70        21.79 o                         
  -3   4  26       3417.61       3484.16        23.94 o                         
   0   4  26       2622.11       2623.22        26.99 o                         
  -5   5  26       2276.75       2204.88        28.62 o                         
  -2   5  26         67.81         75.02         2.73 o                         
  -4   6  26       1709.39       1733.11         8.34 o                         
  -1   6  26        255.60        246.67         3.24 o                         
  -6   7  26        438.14        458.77         9.28 o                         
  -3   7  26       1753.04       1728.20        10.70 o                         
   0   7  26       1046.99       1040.77        14.90 o                         
  -5   8  26        553.09        526.67         7.36 o                         
  -2   8  26        702.37        692.10         3.30 o                         
  -1   2  27       2271.01       2258.35        13.39 o                         
  -2   4  27       1427.91       1470.69        13.57 o                         
  -4   5  27        147.13        164.74         3.20 o                         
  -1   5  27          4.21         18.19         3.47 o                         
  -3   6  27        301.42        300.67         6.15 o                         
  -5   7  27       3552.41       3520.84        17.47 o                         
  -2   7  27        825.64        840.10         7.71 o                         
  -4   8  27         71.84         87.23         3.24 o                         
  -1   1  28       2975.20       3235.40        47.74 o                         
   0   2  28       6038.62       5857.65        43.58 o                         
  -2   3  28       6955.38       6952.60        32.66 o                         
  -4   4  28      17801.91      17982.08       117.10 o                         
  -1   4  28      13674.85      13967.18        82.50 o                         
  -3   5  28       3473.87       3430.47        28.06 o                         
   0   5  28       3278.14       3208.21        29.91 o                         
  -5   6  28       2688.89       2737.80        17.52 o                         
  -2   6  28       2491.66       2491.15        19.92 o                         
  -7   7  28       1413.79       1396.62        26.46 o                         
  -4   7  28       2443.39       2386.71        17.46 o                         
  -1   7  28       1627.27       1597.05         9.70 o                         
  -6   8  28       2648.01       2527.04        14.75 o                         
  -3   8  28       2750.46       2640.24        15.65 o                         
  -1   3  29       2301.48       2379.07        17.46 o                         
  -3   4  29       2263.65       2283.07        14.50 o                         
  -2   5  29        118.02        133.44         2.64 o                         
  -4   6  29       2306.77       2256.95        11.92 o                         
  -1   6  29       1678.27       1701.47        14.26 o                         
  -6   7  29        141.07        157.14         7.10 o                         
  -3   7  29         68.59         80.45         7.98 o                         
  -5   8  29       2880.13       2742.63        17.33 o                         
   0   0  30       2369.35       2365.88        43.95 o                         
  -1   2  30        657.83        695.41         8.41 o                         
  -3   3  30        989.35        996.22         4.86 o                         
   0   3  30        560.12        595.83         8.24 o                         
  -2   4  30        625.35        633.35         5.98 o                         
  -4   5  30        721.61        747.62         5.96 o                         
  -1   5  30       1468.00       1427.95        13.15 o                         
  -6   6  30       1351.07       1322.37        12.12 o                         
  -3   6  30        998.03        990.67         6.56 o                         
   0   6  30       4540.59       4537.39        31.45 o                         
  -5   7  30        628.39        583.40        17.97 o                         
  -2   7  30         57.88         70.22         4.04 o                         
  -2   3  31       1107.43       1095.05         7.85 o                         
  -1   4  31       1977.75       2003.35        13.81 o                         
  -3   5  31       1137.04       1123.92         9.87 o                         
  -5   6  31       1069.74       1055.77        10.68 o                         
  -2   6  31        445.77        448.36         4.63 o                         
  -4   7  31        468.36        477.99         4.95 o                         
   0   1  32        904.03        842.04        12.67 o                         
  -2   2  32       3553.15       3729.76        25.37 o                         
  -1   3  32       9036.47       9346.57        48.84 o                         
  -3   4  32       4440.10       4551.88        32.98 o                         
   0   4  32       3154.57       3124.20        26.08 o                         
  -5   5  32         84.32        127.81        11.35 o                         
  -2   5  32       2309.32       2316.17        14.73 o                         
  -4   6  32       3240.42       3200.40        14.31 o                         
  -1   6  32       1360.31       1344.98         9.85 o                         
  -3   7  32       1271.83       1197.62        14.95 o                         
  -1   2  33       4164.43       4189.72        26.61 o                         
  -2   4  33       2406.05       2385.18        18.90 o                         
  -4   5  33       1166.17       1150.82         9.51 o                         
  -1   5  33        321.90        343.84         9.41 o                         
  -3   6  33       1777.77       1762.51        18.47 o                         
  -1   1  34         94.29        108.57         4.77 o                         
   0   2  34       1425.10       1446.69        17.25 o                         
  -2   3  34       1226.69       1257.79         9.37 o                         
  -4   4  34       1624.46       1608.68        21.18 o                         
  -1   4  34        358.10        366.19         5.34 o                         
  -3   5  34        117.33        116.72         4.12 o                         
   0   5  34        941.68        910.96        14.59 o                         
  -5   6  34        447.55        430.22         7.88 o                         
  -2   6  34       1417.58       1325.93        25.72 o                         
  -1   3  35       1696.24       1684.97        12.30 o                         
  -3   4  35       1001.58        999.97         5.21 o                         
  -2   5  35        968.50        958.73         9.03 o                         
   0   0  36       2051.30       2234.98        36.78 o                         
  -1   2  36       4684.29       4760.03        25.41 o                         
  -3   3  36       8528.58       8409.90        50.73 o                         
   0   3  36       7138.42       7317.16        43.02 o                         
  -2   4  36       7732.10       7699.99        54.47 o                         
  -4   5  36       4133.30       3945.73        22.27 o                         
  -1   5  36       6997.95       6762.21        30.35 o                         
  -2   3  37       3606.95       3548.59        16.17 o                         
  -1   4  37        152.57        161.16         3.59 o                         
   0   1  38        846.06        850.77         4.44 o                         
  -2   2  38        155.96        171.98         3.95 o                         
  -1   3  38        260.96        265.84         6.23 o                         
  -3   4  38       1292.14       1231.54        20.89 o                         
  -1   2  39        747.97        729.90         7.16 o                         
  -1   1  40       4954.83       4955.08        43.78 o                         
   0   2  40       6479.48       6311.63       294.00 o                         
                                                                                
