# Supplementary material for: LiNa3(SO4)2·6H2O: a lithium double salt causing trouble in the industrial conversion of Li2SO4 into LiOH
Source: Acta Crystallogr E Crystallogr Commun. 2021 Aug 10;77(Pt 9):924–9. doi: 10.1107/S2056989021008057 (PMC8423005; doi:10.1107/S2056989021008057)
Supplement: Supplementary file 3 [file e-77-00924-Na3_Li_2SO4_6H2O-180Ksup3.hkl]

data_Na3_Li_2SO4_6H2O-180K                                                      
_shelx_title ' Na-Li-SO4 - 180K'                                                
_shelx_refln_list_code          4                                               
_shelx_F_calc_maximum      167.25                                               
_exptl_crystal_F_000      1152.00                                               
_reflns_d_resolution_high  0.7225                                               
                                                                                
loop_                                                                           
 _space_group_symop_operation_xyz                                               
 'x, y, z'                                                                      
 '-y, x-y, z'                                                                   
 '-y, -x, z+1/2'                                                                
 '-x+y, -x, z'                                                                  
 'x, x-y, z+1/2'                                                                
 '-x+y, y, z+1/2'                                                               
 'x+2/3, y+1/3, z+1/3'                                                          
 '-y+2/3, x-y+1/3, z+1/3'                                                       
 '-y+2/3, -x+1/3, z+5/6'                                                        
 '-x+y+2/3, -x+1/3, z+1/3'                                                      
 'x+2/3, x-y+1/3, z+5/6'                                                        
 '-x+y+2/3, y+1/3, z+5/6'                                                       
 'x+1/3, y+2/3, z+2/3'                                                          
 '-y+1/3, x-y+2/3, z+2/3'                                                       
 '-y+1/3, -x+2/3, z+7/6'                                                        
 '-x+y+1/3, -x+2/3, z+2/3'                                                      
 'x+1/3, x-y+2/3, z+7/6'                                                        
 '-x+y+1/3, y+2/3, z+7/6'                                                       
                                                                                
_cell_length_a     8.4006                                                       
_cell_length_b     8.4006                                                       
_cell_length_c    30.1113                                                       
_cell_angle_alpha  90.000                                                       
_cell_angle_beta   90.000                                                       
_cell_angle_gamma 120.000                                                       
                                                                                
_shelx_F_squared_multiplier     1.000                                           
                                                                                
loop_                                                                           
 _refln_index_h                                                                 
 _refln_index_k                                                                 
 _refln_index_l                                                                 
 _refln_F_squared_calc                                                          
 _refln_F_squared_meas                                                          
 _refln_F_squared_sigma                                                         
 _refln_observed_status                                                         
   0   1 -40       4399.04       4209.96        66.49 o                         
  -2   2 -40       5957.97       5416.84        68.33 o                         
  -1   3 -40       5440.05       5056.22        62.38 o                         
  -1   2 -39        566.55        528.79         5.05 o                         
  -2   4 -39        299.19        287.72         5.57 o                         
  -1   1 -38        650.09        643.83        13.75 o                         
   0   2 -38        134.92        139.45         2.57 o                         
  -2   3 -38        188.15        175.58         2.80 o                         
  -4   4 -38        562.12        514.03         7.54 o                         
  -1   4 -38        931.93        858.83        14.95 o                         
  -1   3 -37       2722.01       2624.65        46.79 o                         
  -3   4 -37        128.91        123.25         4.66 o                         
  -2   5 -37       1447.69       1329.20        17.80 o                         
   0   0 -36       2162.45       2190.57        56.69 o                         
  -1   2 -36       4365.92       4255.23        48.86 o                         
  -3   3 -36       6692.30       6501.47        62.39 o                         
   0   3 -36       7707.84       7633.08       200.30 o                         
  -2   4 -36       6901.73       6718.76        60.13 o                         
  -4   5 -36       5972.65       5639.66        74.18 o                         
  -1   5 -36       3680.78       3467.37        43.49 o                         
  -2   3 -35       1312.95       1244.00        18.11 o                         
  -1   4 -35        739.49        703.74         8.71 o                         
  -3   5 -35        751.59        702.30        15.49 o                         
  -2   6 -35        122.41        117.94         3.43 o                         
   0   1 -34         61.78         62.14         3.22 o                         
  -2   2 -34       1272.47       1211.57        20.34 o                         
  -1   3 -34        931.08        925.87        15.12 o                         
  -3   4 -34        312.36        297.10         4.75 o                         
   0   4 -34       1240.43       1177.93        19.81 o                         
  -5   5 -34        727.82        686.84        20.41 o                         
  -2   5 -34        103.02         95.54         1.84 o                         
  -4   6 -34       1023.18        971.07        26.69 o                         
  -1   6 -34        286.84        266.96         1.85 o                         
  -1   2 -33       3311.96       3270.54        45.51 o                         
  -2   4 -33       2056.33       2022.19        22.08 o                         
  -4   5 -33        242.81        243.56         6.11 o                         
  -1   5 -33        870.85        839.16        12.07 o                         
  -3   6 -33       1333.09       1243.84        22.29 o                         
  -1   1 -32        622.13        536.07         6.63 o                         
   0   2 -32       3339.41       3383.67        78.23 o                         
  -2   3 -32       7841.96       7815.96        99.93 o                         
  -4   4 -32       2790.05       2633.00        71.22 o                         
  -1   4 -32       4108.27       4022.29        68.90 o                         
  -3   5 -32       2228.28       2112.43        47.39 o                         
   0   5 -32         57.52         75.66        10.51 o                         
  -5   6 -32       1417.11       1345.65        54.72 o                         
  -2   6 -32       2818.22       2682.03        39.74 o                         
  -4   7 -32       1137.79       1019.26        27.09 o                         
  -1   3 -31        956.96        911.02        10.45 o                         
  -3   4 -31       1586.83       1547.08        27.17 o                         
  -2   5 -31        845.13        795.60        12.15 o                         
  -4   6 -31        335.95        322.75        12.42 o                         
  -1   6 -31        796.59        741.03         7.20 o                         
  -6   7 -31        525.65        496.22        29.22 o                         
  -3   7 -31        334.96        333.13         6.66 o                         
   0   0 -30       1967.68       1910.33        41.96 o                         
  -1   2 -30        603.10        607.14         8.41 o                         
  -3   3 -30        378.91        375.12         9.38 o                         
   0   3 -30        865.56        809.02        13.19 o                         
  -2   4 -30        493.05        485.73         6.05 o                         
  -4   5 -30       1135.14       1100.34        24.80 o                         
  -1   5 -30        578.24        581.17         7.66 o                         
  -6   6 -30       3410.55       3566.42       282.68 o                         
  -3   6 -30        803.41        770.31        12.14 o                         
   0   6 -30        986.19        960.98        18.52 o                         
  -5   7 -30         35.84         38.14         1.21 o                         
  -2   7 -30        462.59        429.89         7.32 o                         
  -4   8 -30        158.93        153.35         2.86 o                         
  -2   3 -29       1921.38       1891.86        32.54 o                         
  -1   4 -29       1884.76       1887.61        26.28 o                         
  -3   5 -29         74.28         83.10         4.77 o                         
  -5   6 -29       1323.48       1333.02        49.95 o                         
  -2   6 -29       1926.37       1874.33        40.73 o                         
  -4   7 -29         46.90         48.00         2.94 o                         
  -1   7 -29         79.57         75.51         2.66 o                         
  -6   8 -29       1798.25       1651.24        82.36 o                         
  -3   8 -29       2136.49       2040.54        65.11 o                         
   0   1 -28       2992.11       3029.74        26.40 o                         
  -2   2 -28       5531.49       5225.47        98.38 o                         
  -1   3 -28       6533.80       6411.81        40.26 o                         
  -3   4 -28      12581.65      12997.46       312.38 o                         
   0   4 -28      15832.42      16063.05       238.67 o                         
  -5   5 -28       3068.05       3098.56       217.25 o                         
  -2   5 -28       3273.27       3111.83        58.23 o                         
  -4   6 -28       2280.77       2195.85        85.79 o                         
  -1   6 -28       2437.89       2385.03        27.35 o                         
  -6   7 -28       1518.92       1415.18        83.11 o                         
  -3   7 -28       2323.07       2237.46        62.70 o                         
   0   7 -28       1281.35       1201.70        30.20 o                         
  -5   8 -28       2498.16       2269.85        73.32 o                         
  -2   8 -28       2395.20       2217.83        63.60 o                         
  -1   2 -27       1946.47       1898.05        29.33 o                         
  -2   4 -27       1066.60       1110.97        26.09 o                         
  -4   5 -27          1.88         97.80        36.38 o                         
  -1   5 -27        132.90        137.50         4.70 o                         
  -3   6 -27        243.17        234.99         6.78 o                         
  -5   7 -27        629.66        603.69        21.38 o                         
  -2   7 -27       2767.96       2694.88        79.79 o                         
  -7   8 -27       1084.06        932.50        31.48 o                         
  -4   8 -27         55.91         57.37         3.75 o                         
  -1   8 -27        227.03        212.80         5.23 o                         
  -1   1 -26       1012.72        980.56         9.20 o                         
   0   2 -26        391.68        385.05         4.95 o                         
  -2   3 -26       3313.25       3271.52        58.00 o                         
  -4   4 -26       2162.58       2171.29        93.30 o                         
  -1   4 -26       2778.10       2825.31        38.55 o                         
  -3   5 -26         61.28         63.21         2.69 o                         
   0   5 -26       1656.76       1660.40        20.36 o                         
  -5   6 -26        175.82        155.70         4.95 o                         
  -2   6 -26       1430.68       1442.92        32.39 o                         
  -7   7 -26        872.69        821.94         3.85 o                         
  -4   7 -26       1311.35       1297.21        38.61 o                         
  -1   7 -26        355.07        351.47         8.15 o                         
  -6   8 -26        436.72        411.48        10.29 o                         
  -3   8 -26        454.89        442.45        12.09 o                         
  -5   9 -26        516.70        465.08        15.22 o                         
  -1   3 -25        651.80        649.66         9.49 o                         
  -3   4 -25       4569.83       4741.32       145.51 o                         
  -2   5 -25       1132.59       1086.90        23.50 o                         
  -4   6 -25       1123.20       1142.44        44.64 o                         
  -1   6 -25        344.03        329.68         8.16 o                         
  -6   7 -25        519.08        469.30        19.99 o                         
  -3   7 -25        326.06        330.22        10.51 o                         
  -5   8 -25       4247.05       4113.80       170.53 o                         
  -2   8 -25        667.07        649.97        21.16 o                         
  -4   9 -25        999.03        932.16        27.04 o                         
   0   0 -24      12567.87      12065.56       282.03 o                         
  -1   2 -24      14966.45      14998.97       212.85 o                         
  -3   3 -24       8676.03       8768.54       289.00 o                         
   0   3 -24      14902.23      15314.50       394.79 o                         
  -2   4 -24      19523.71      19509.77       459.08 o                         
  -4   5 -24       5695.85       5721.44       229.95 o                         
  -1   5 -24       5269.10       5324.70        96.96 o                         
  -6   6 -24       6408.99       6175.99         7.75 o                         
  -3   6 -24       9876.06       9842.17       292.80 o                         
   0   6 -24       7377.41       7324.39       108.77 o                         
  -5   7 -24       6992.99       6472.74       139.99 o                         
  -2   7 -24       3753.39       3691.11       105.49 o                         
  -7   8 -24       2201.66       1960.00        88.70 o                         
  -4   8 -24       1962.90       1953.49        62.93 o                         
  -1   8 -24       5605.34       5659.88       168.33 o                         
  -6   9 -24       7340.01       6521.89        43.41 o                         
  -3   9 -24       4446.94       4283.13       155.18 o                         
  -2   3 -23       1226.11       1239.21        27.99 o                         
  -1   4 -23        219.42        223.85         4.34 o                         
  -3   5 -23       4801.03       4886.22       180.10 o                         
  -5   6 -23         36.69         34.36         1.29 o                         
  -2   6 -23        185.72        183.22         4.88 o                         
  -4   7 -23        594.62        577.12         8.54 o                         
  -1   7 -23       1393.79       1452.10        25.70 o                         
  -6   8 -23         77.38         79.03         7.43 o                         
  -3   8 -23        451.64        456.51        11.00 o                         
  -5   9 -23         44.30         52.04         2.97 o                         
  -2   9 -23       1211.62       1211.95        50.07 o                         
   0   1 -22       2058.71       1996.69        17.82 o                         
  -2   2 -22       2191.82       2147.17        42.28 o                         
  -1   3 -22       3795.06       3758.33        49.00 o                         
  -3   4 -22       2011.04       2005.86        49.03 o                         
   0   4 -22       6534.35       6698.53        14.73 o                         
  -5   5 -22       3083.18       2902.59        84.05 o                         
  -2   5 -22       1569.71       1566.55        37.85 o                         
  -4   6 -22        731.34        723.33        18.09 o                         
  -1   6 -22        207.86        204.52         5.47 o                         
  -6   7 -22       1730.98       1634.20        34.67 o                         
  -3   7 -22        250.80        238.00         7.71 o                         
   0   7 -22        659.85        701.32        36.76 o                         
  -8   8 -22        308.53        267.58        20.22 o                         
  -5   8 -22        627.16        601.22         8.06 o                         
  -2   8 -22        138.30        136.55         4.96 o                         
  -7   9 -22         95.96         99.09         9.84 o                         
  -4   9 -22        167.05        162.05         6.01 o                         
  -1   9 -22        639.04        635.62        37.21 o                         
  -1   2 -21       2738.15       2733.92        45.04 o                         
  -2   4 -21       2752.34       2782.36        43.12 o                         
  -4   5 -21       4502.19       4333.52       129.25 o                         
  -1   5 -21       6307.14       6608.54       142.00 o                         
  -3   6 -21        375.19        363.70        14.49 o                         
  -5   7 -21         84.43         82.13         2.36 o                         
  -2   7 -21        659.93        641.03        16.71 o                         
  -7   8 -21       1809.98       1674.56        77.57 o                         
  -4   8 -21        306.61        301.02         6.63 o                         
  -1   8 -21       1199.23       1238.58        34.89 o                         
  -6   9 -21        668.27        638.38         2.00 o                         
  -3   9 -21       1654.03       1653.92        54.82 o                         
  -5  10 -21        800.32        724.48         3.11 o                         
   0   2 -20       7405.33       7267.11        87.10 o                         
  -2   3 -20      18920.62      20828.24       466.67 o                         
  -3   5 -20       6990.92       6705.57        87.17 o                         
   0   5 -20      13832.19      15051.52        77.12 o                         
  -5   6 -20       5349.80       4957.84        42.74 o                         
  -2   6 -20      12116.75      12192.74       390.02 o                         
  -7   7 -20      15927.16      14256.17      1141.98 o                         
  -4   7 -20       6144.29       5912.39       107.34 o                         
  -1   7 -20       2099.63       2204.42        45.14 o                         
  -6   8 -20       5298.92       4883.31       124.39 o                         
  -3   8 -20      14338.55      14636.02       544.04 o                         
   0   8 -20       7367.49       7558.16       378.95 o                         
  -8   9 -20       6553.05       5751.82       193.82 o                         
  -5   9 -20       7505.59       7049.27        84.40 o                         
  -2   9 -20       7212.05       7559.77       327.33 o                         
  -4  10 -20       3270.67       3228.04       115.70 o                         
  -1   3 -19      11593.51      12272.06       278.73 o                         
  -3   4 -19       1020.58        990.13        39.10 o                         
  -2   5 -19       1234.59       1256.85        26.73 o                         
  -4   6 -19        917.91        865.02        10.77 o                         
  -1   6 -19        138.81        139.25         3.31 o                         
  -6   7 -19        588.42        554.64        12.25 o                         
  -3   7 -19       1641.33       1610.41        32.08 o                         
  -5   8 -19        767.54        755.06         7.77 o                         
  -2   8 -19        456.01        455.48        18.02 o                         
  -7   9 -19       1395.59       1261.42        33.92 o                         
  -4   9 -19        318.99        317.91         2.94 o                         
  -1   9 -19         45.39         49.61         3.33 o                         
  -6  10 -19         25.14         24.92         3.23 o                         
  -3  10 -19        141.18        145.42         7.51 o                         
  -1   2 -18       1818.11       1766.77        35.28 o                         
  -3   3 -18       2608.50       2584.30        85.12 o                         
   0   3 -18       3577.35       3690.61       104.13 o                         
  -2   4 -18        454.78        451.05        13.52 o                         
  -4   5 -18        731.56        717.98        13.58 o                         
  -1   5 -18       2733.49       2746.30        58.52 o                         
  -6   6 -18        549.42        492.26         2.81 o                         
  -3   6 -18        205.14        198.36         3.72 o                         
   0   6 -18       4620.20       4881.30         6.66 o                         
  -5   7 -18        362.08        341.84         7.65 o                         
  -2   7 -18        779.55        765.22        19.57 o                         
  -7   8 -18        596.99        547.71        13.08 o                         
  -4   8 -18       2088.29       1970.22        36.61 o                         
  -1   8 -18        327.24        323.76        15.33 o                         
  -9   9 -18       3574.12       3144.27       170.70 o                         
  -6   9 -18        597.01        579.78        13.42 o                         
  -3   9 -18         51.80         51.69         4.30 o                         
   0   9 -18        757.70        780.01        67.65 o                         
  -5  10 -18        241.74        215.90         2.05 o                         
  -2   3 -17       2133.58       2162.39        41.07 o                         
  -1   4 -17        366.83        365.86         8.75 o                         
  -3   5 -17      11361.34      10758.93       160.07 o                         
  -5   6 -17        916.80        876.99        15.89 o                         
  -2   6 -17       1787.28       1950.78        66.14 o                         
  -4   7 -17       2244.68       2135.78        30.78 o                         
  -1   7 -17        647.77        659.56        15.88 o                         
  -6   8 -17       3540.48       3295.16        53.29 o                         
  -3   8 -17        952.48        959.83        18.32 o                         
  -8   9 -17       1597.84       1459.04        70.88 o                         
  -5   9 -17        748.34        706.37         3.72 o                         
  -2   9 -17        118.72        132.45         7.17 o                         
  -7  10 -17        463.56        416.68         7.93 o                         
  -4  10 -17        596.41        576.83        10.12 o                         
  -2   2 -16       6145.79       6126.56       294.11 o                         
  -3   4 -16       4729.99       4526.46       158.23 o                         
   0   4 -16       5490.69       5598.83       135.31 o                         
  -5   5 -16       4722.90       4466.88         6.73 o                         
  -2   5 -16       9169.18       8585.45       130.19 o                         
  -1   6 -16      10905.08      11532.61       441.79 o                         
  -6   7 -16       5552.08       5105.06       118.05 o                         
  -3   7 -16       3500.03       3320.14        43.61 o                         
   0   7 -16      16510.15      18266.65        13.21 o                         
  -8   8 -16       2680.22       2425.78        53.07 o                         
  -5   8 -16       7738.89       7285.13       128.18 o                         
  -2   8 -16       3632.21       3820.42       147.93 o                         
  -7   9 -16       7056.46       6718.51       168.30 o                         
  -4   9 -16       5623.41       5441.24        46.97 o                         
  -1   9 -16       1802.84       1901.84        97.88 o                         
  -6  10 -16       2117.86       1969.18         7.32 o                         
  -3  10 -16       8476.15       8823.18       414.45 o                         
  -1   2 -15       7536.50       7481.46       154.69 o                         
  -2   4 -15       3069.94       2987.35        34.33 o                         
  -4   5 -15       1539.98       1467.84        33.08 o                         
  -1   5 -15       1506.21       1558.62        63.41 o                         
  -3   6 -15       2907.63       2817.34        23.31 o                         
  -5   7 -15       1589.99       1451.16        26.66 o                         
  -2   7 -15       5794.19       5791.23       128.44 o                         
  -7   8 -15        343.01        328.88        12.19 o                         
  -4   8 -15        601.67        604.58        16.59 o                         
  -1   8 -15       2209.05       2301.86        94.40 o                         
  -6   9 -15        552.51        531.44         8.39 o                         
  -3   9 -15         18.44         22.46         1.94 o                         
  -8  10 -15        405.06        361.78         9.52 o                         
  -5  10 -15        211.01        207.84         1.51 o                         
  -2  10 -15        613.65        646.27        24.60 o                         
  -1   1 -14       4599.50       4327.75        87.22 o                         
   0   2 -14      10928.59      10597.54       223.54 o                         
  -2   3 -14       1078.38       1033.00        17.66 o                         
  -4   4 -14      13756.91      13443.54       181.71 o                         
  -1   4 -14       2961.18       3038.58        69.56 o                         
  -3   5 -14       1891.56       1796.58        19.24 o                         
   0   5 -14        198.66        250.77        15.63 o                         
  -5   6 -14       1887.45       1680.03        37.50 o                         
  -2   6 -14        398.39        415.51         7.18 o                         
  -7   7 -14        349.25        315.48         4.23 o                         
  -4   7 -14       1774.91       1784.65        23.99 o                         
  -1   7 -14        416.50        406.92        13.85 o                         
  -6   8 -14        299.49        274.80        13.40 o                         
  -3   8 -14       1190.43       1213.41         6.05 o                         
   0   8 -14        649.35        753.38        54.25 o                         
  -8   9 -14        608.45        574.08        12.96 o                         
  -5   9 -14       1263.72       1218.10        14.82 o                         
  -2   9 -14        440.82        486.79        19.54 o                         
  -7  10 -14        155.19        144.44         4.09 o                         
  -4  10 -14       1507.76       1450.98        19.92 o                         
  -3   4 -13        768.23        726.94        22.99 o                         
  -2   5 -13        797.10        780.74         7.87 o                         
  -4   6 -13       4840.17       4494.52        67.33 o                         
  -1   6 -13       3996.31       4177.87       127.19 o                         
  -6   7 -13        621.85        578.63         9.60 o                         
  -3   7 -13        681.13        619.54         9.00 o                         
  -5   8 -13        106.41        101.96         5.91 o                         
  -2   8 -13        717.65        772.70        27.40 o                         
  -7   9 -13       1226.96       1145.75        19.92 o                         
  -4   9 -13        170.11        160.29         3.56 o                         
  -1   9 -13        293.22        305.90        13.08 o                         
  -9  10 -13        874.49        760.19        17.43 o                         
  -6  10 -13        615.25        590.61         7.83 o                         
  -3  10 -13        315.77        332.97        16.40 o                         
  -5  11 -13        153.12        168.41        11.93 o                         
  -1   2 -12      11340.61      10959.78       207.61 o                         
  -3   3 -12      10384.10      10008.49       396.97 o                         
   0   3 -12      13029.98      13128.23        15.19 o                         
  -2   4 -12       4078.94       3800.50        54.71 o                         
  -4   5 -12        210.80        169.69         4.97 o                         
  -1   5 -12       9026.14       8709.23       363.65 o                         
  -3   6 -12       5248.58       4809.20        43.49 o                         
   0   6 -12       1190.20       1234.56        32.04 o                         
  -5   7 -12        709.13        660.03         8.61 o                         
  -2   7 -12      13238.28      13240.36       173.27 o                         
  -7   8 -12       4992.50       4697.04       127.37 o                         
  -4   8 -12       4634.15       4481.58        61.42 o                         
  -1   8 -12       2821.53       3330.58        94.49 o                         
  -9   9 -12       2714.34       2506.90       127.16 o                         
  -6   9 -12       1650.53       1552.26        16.12 o                         
  -3   9 -12       1450.27       1403.54        31.70 o                         
   0   9 -12       1277.47       1338.12        61.89 o                         
  -8  10 -12         19.57         27.36         4.60 o                         
  -5  10 -12       1902.80       1841.26        41.16 o                         
  -2  10 -12       4704.24       5024.78       211.16 o                         
  -7  11 -12       4490.24       4063.15        53.29 o                         
  -4  11 -12       1033.17        979.26        19.05 o                         
  -1   4 -11       1611.83       1568.73        11.70 o                         
  -3   5 -11         43.45         78.04        18.00 o                         
  -5   6 -11       6234.90       5781.72        94.48 o                         
  -2   6 -11       2060.64       2013.80        21.69 o                         
  -4   7 -11        542.81        562.03        12.81 o                         
  -1   7 -11        273.62        285.52         9.33 o                         
  -6   8 -11        157.12        155.84         3.21 o                         
  -3   8 -11       2988.99       2897.99        55.41 o                         
  -8   9 -11        401.54        353.68         4.75 o                         
  -5   9 -11        996.22        979.41         7.21 o                         
  -2   9 -11        554.37        578.54        25.16 o                         
  -7  10 -11        155.20        147.66         4.34 o                         
  -4  10 -11        839.09        852.28        19.20 o                         
  -1  10 -11         34.26         45.85         5.84 o                         
  -6  11 -11        934.56        890.52        16.91 o                         
   0   1 -10        999.59        945.47        13.99 o                         
  -2   2 -10       7760.18       7651.55       358.92 o                         
  -1   3 -10       2096.53       1931.87        37.08 o                         
  -3   4 -10        723.35        720.39        19.70 o                         
   0   4 -10      11925.12      12959.13       682.15 o                         
  -5   5 -10       2420.08       2284.92         5.03 o                         
  -2   5 -10       2534.61       2327.06        38.08 o                         
  -4   6 -10       1545.54       1419.76        37.98 o                         
  -1   6 -10       1884.69       1922.71        37.51 o                         
  -6   7 -10         21.48         18.26         2.50 o                         
  -3   7 -10       2404.93       2377.69        19.55 o                         
   0   7 -10       2632.04       2986.69        81.55 o                         
  -8   8 -10        112.25        102.18         5.55 o                         
  -5   8 -10        705.82        671.27         7.79 o                         
  -2   8 -10       1278.14       1228.11        33.21 o                         
  -7   9 -10         71.31         67.51         6.25 o                         
  -4   9 -10        376.01        378.42         3.85 o                         
  -1   9 -10        339.34        372.98        15.25 o                         
  -9  10 -10       2407.64       2172.63        34.43 o                         
  -6  10 -10       1242.52       1182.56        10.66 o                         
  -3  10 -10        406.63        400.87        19.35 o                         
  -5  11 -10        889.40        818.23        22.04 o                         
  -2   4  -9       2052.55       2127.15        37.38 o                         
  -4   5  -9        514.23        497.40        16.54 o                         
  -1   5  -9       6111.25       6332.56       125.71 o                         
  -3   6  -9       7609.21       7024.94        53.89 o                         
  -5   7  -9       9148.43       8437.91       114.42 o                         
  -2   7  -9       3013.76       3045.17        51.73 o                         
  -7   8  -9       1799.60       1755.15        34.28 o                         
  -4   8  -9       1055.12        990.76        16.84 o                         
  -1   8  -9        320.94        359.87         7.22 o                         
  -6   9  -9        113.76        122.99         2.12 o                         
  -3   9  -9        144.26        138.44         1.51 o                         
  -8  10  -9        144.87        136.76         1.77 o                         
  -5  10  -9        981.82        963.10        25.50 o                         
  -2  10  -9        276.03        285.19        11.04 o                         
  -7  11  -9        472.44        439.76         5.49 o                         
  -4  11  -9        146.57        144.48         7.08 o                         
   0   2  -8      10027.25       9968.74       265.98 o                         
  -2   3  -8      11245.16      11372.05       240.28 o                         
  -1   4  -8       9614.92       8872.42       160.29 o                         
  -3   5  -8       9084.39       8528.49       101.61 o                         
  -5   6  -8       7205.43       6652.48       127.70 o                         
  -2   6  -8       1286.71       1304.83        13.09 o                         
  -7   7  -8        652.44        622.25        12.09 o                         
  -4   7  -8      12711.90      11826.37       132.85 o                         
  -1   7  -8       6794.47       7427.16        89.11 o                         
  -6   8  -8       6822.93       6580.57       108.52 o                         
  -3   8  -8       3452.28       3473.64        26.39 o                         
   0   8  -8       2996.75       3210.39       125.82 o                         
  -8   9  -8       5506.50       5196.87        92.41 o                         
  -5   9  -8       1973.52       1882.51         8.88 o                         
  -2   9  -8       2812.20       2968.32        94.38 o                         
  -7  10  -8       1986.97       1833.98        23.26 o                         
  -4  10  -8       8772.26       8730.63        42.53 o                         
  -1  10  -8       2885.58       3097.56       136.76 o                         
  -6  11  -8        160.18        153.89         9.39 o                         
  -3  11  -8       2671.80       2666.98        95.97 o                         
  -1   3  -7       1485.94       1537.92        20.85 o                         
  -3   4  -7      11213.61      10261.45       240.26 o                         
  -2   5  -7      12591.13      12161.47       363.02 o                         
  -4   6  -7        185.78        191.68         3.26 o                         
  -1   6  -7       5984.74       6213.54       105.09 o                         
  -6   7  -7       1173.13       1124.37        19.47 o                         
  -3   7  -7       2668.94       2539.82        25.45 o                         
  -5   8  -7       1710.61       1650.24        33.55 o                         
  -2   8  -7       1761.08       1836.70        53.83 o                         
  -7   9  -7        164.18        175.06         5.66 o                         
  -4   9  -7       1115.75       1124.28        18.03 o                         
  -1   9  -7       2591.38       2834.59       104.24 o                         
  -9  10  -7        600.74        571.62         8.11 o                         
  -6  10  -7        202.09        194.89         4.44 o                         
  -3  10  -7        485.10        494.55        14.58 o                         
  -8  11  -7        550.60        512.86         5.28 o                         
  -5  11  -7         92.83         83.15        14.09 o                         
   0   0  -6      10251.74      11863.19       393.95 o                         
  -1   2  -6       2735.00       2699.13        62.15 o                         
   0   3  -6       4756.98       4866.68        85.46 o                         
  -2   4  -6       1233.74       1158.68        28.02 o                         
  -4   5  -6       2644.31       2593.01        31.23 o                         
  -1   5  -6       1762.96       1773.60        22.79 o                         
  -6   6  -6      10960.33       9996.67       218.72 o                         
  -3   6  -6       1690.30       1616.89        26.84 o                         
   0   6  -6       1557.71       1617.94        44.71 o                         
  -5   7  -6       1870.61       1778.50        21.89 o                         
  -2   7  -6        898.19        965.58        31.07 o                         
  -7   8  -6        331.10        324.20         4.54 o                         
  -4   8  -6       2004.53       1964.27        45.56 o                         
  -1   8  -6        382.01        418.34        12.69 o                         
  -9   9  -6        631.88        619.02        30.80 o                         
  -6   9  -6       2121.67       2009.70         8.69 o                         
  -3   9  -6        269.63        274.37        12.40 o                         
   0   9  -6       1368.30       1571.77        67.80 o                         
  -8  10  -6        294.13        298.44        16.43 o                         
  -5  10  -6        203.79        205.05         7.23 o                         
  -2  10  -6       1359.87       1459.26        46.37 o                         
  -7  11  -6       1107.89       1051.08        13.05 o                         
  -4  11  -6        118.24        106.42        12.66 o                         
  -1   4  -5       1221.48       1258.26         5.38 o                         
  -3   5  -5       1456.57       1261.36        28.12 o                         
  -5   6  -5         85.44         86.16         7.23 o                         
  -2   6  -5        436.13        469.65        11.16 o                         
  -4   7  -5        788.42        754.14        14.67 o                         
  -1   7  -5        799.58        888.69        11.18 o                         
  -6   8  -5       3889.21       3700.36        39.82 o                         
  -3   8  -5       4373.57       4409.81        37.29 o                         
  -8   9  -5         15.37         20.06         3.34 o                         
  -5   9  -5        528.08        495.11        13.95 o                         
  -2   9  -5       2389.47       2508.79        94.62 o                         
  -7  10  -5        507.96        531.26         3.74 o                         
  -4  10  -5        611.33        639.57        22.67 o                         
  -1  10  -5        752.99        811.81        35.39 o                         
  -6  11  -5        555.89        536.84         3.32 o                         
  -3  11  -5        366.12        369.56        10.61 o                         
  -3   4  -4       2614.07       2470.43        47.74 o                         
  -5   5  -4       5665.14       5296.16        84.87 o                         
  -4   6  -4      12366.50      11244.45       220.58 o                         
  -3   7  -4      18896.37      18047.91       347.09 o                         
   0   7  -4       8630.48       9374.74       238.72 o                         
  -8   8  -4       2915.95       2764.69        42.85 o                         
  -5   8  -4       4737.43       4698.74        79.95 o                         
  -2   8  -4       7635.33       8077.08       263.02 o                         
  -7   9  -4        851.48        815.10        11.10 o                         
  -4   9  -4       1214.38       1220.48        11.14 o                         
  -1   9  -4       2294.22       2558.74        70.73 o                         
  -9  10  -4       3923.83       3745.32        47.67 o                         
  -6  10  -4       7017.17       6969.73        69.67 o                         
  -3  10  -4       3518.61       3586.98        85.39 o                         
   0  10  -4       3116.57       3399.20       257.70 o                         
  -8  11  -4       3059.01       2831.03        24.97 o                         
  -5  11  -4       3751.36       3697.81        51.37 o                         
  -1   2  -3       2427.82       2604.40        45.54 o                         
  -2   4  -3       1385.76       1397.88        22.59 o                         
  -4   5  -3       8869.21       8132.14        50.31 o                         
  -1   5  -3       4455.91       4443.61        37.68 o                         
  -3   6  -3        161.91        180.71         4.11 o                         
  -5   7  -3       2347.59       2277.66        15.98 o                         
  -2   7  -3       2216.57       2301.91        40.10 o                         
  -7   8  -3       2891.91       2806.99        45.42 o                         
  -4   8  -3       1492.81       1416.30        29.63 o                         
  -1   8  -3       2039.22       2206.51        74.83 o                         
  -6   9  -3       1407.43       1417.12        21.28 o                         
  -3   9  -3       2027.35       2057.48        14.16 o                         
  -8  10  -3        493.31        461.45        10.19 o                         
  -5  10  -3       1032.84       1019.59         2.84 o                         
  -2  10  -3        554.22        596.47        21.90 o                         
  -7  11  -3        289.85        283.80         6.82 o                         
  -4  11  -3       1592.88       1548.99        22.84 o                         
  -1   1  -2        726.09        703.13        38.91 o                         
   0   2  -2       3577.25       3432.25       101.73 o                         
  -2   3  -2      11730.74      10964.14       426.23 o                         
  -1   4  -2      10063.02      10093.35        59.01 o                         
  -3   5  -2       3830.10       3602.38        53.87 o                         
   0   5  -2       4817.23       4937.86       100.24 o                         
  -5   6  -2        812.73        824.56         8.40 o                         
  -2   6  -2       6093.52       6020.86        69.60 o                         
  -7   7  -2        291.29        263.71         1.69 o                         
  -4   7  -2        760.43        738.91         9.47 o                         
  -1   7  -2       3106.72       3088.67        54.82 o                         
  -6   8  -2        428.06        381.79         4.39 o                         
  -3   8  -2        507.81        517.41        15.76 o                         
   0   8  -2       2343.35       2611.69        74.06 o                         
  -8   9  -2         96.66        107.61         5.11 o                         
  -5   9  -2        686.17        694.23         8.27 o                         
  -2   9  -2        821.01        840.59        26.14 o                         
 -10  10  -2       2077.36       1971.72        35.56 o                         
  -7  10  -2        571.77        562.84         5.84 o                         
  -4  10  -2       1515.89       1450.30        16.28 o                         
  -1  10  -2        550.74        632.11        28.87 o                         
  -6  11  -2         19.77         26.71         3.66 o                         
  -3  11  -2        360.25        356.69         3.00 o                         
  -1   3  -1       8915.53       8731.42        18.06 o                         
  -3   4  -1       9928.97       8923.65       215.45 o                         
  -4   6  -1       6671.11       6205.08        71.62 o                         
  -1   6  -1        660.32        718.41         7.72 o                         
  -6   7  -1       2896.66       2711.72        21.62 o                         
  -3   7  -1       1065.06       1034.01        10.43 o                         
  -5   8  -1       2542.54       2464.97        46.80 o                         
  -2   8  -1        506.05        551.63         8.77 o                         
  -7   9  -1       1786.49       1762.72        12.68 o                         
  -4   9  -1        508.82        509.34        13.79 o                         
  -1   9  -1       1670.18       1870.08        49.63 o                         
  -9  10  -1        415.53        391.36         4.28 o                         
  -6  10  -1       1127.37       1178.41        34.55 o                         
  -3  10  -1        205.10        199.87         6.93 o                         
  -8  11  -1         53.41         47.81         3.81 o                         
  -5  11  -1        764.04        749.95         5.57 o                         
  -2   4   0       1922.79       1795.16        26.39 o                         
  -6   6   0      11547.67      10860.60       354.01 o                         
  -3   6   0       8184.66       8260.63       147.38 o                         
   0   6   0      11590.31      11618.56        12.89 o                         
  -5   7   0      12561.21      11974.03       104.22 o                         
  -2   7   0      12493.63      12776.86       238.59 o                         
  -7   8   0      10786.14      10405.43        61.19 o                         
  -4   8   0      20909.53      20707.42       179.17 o                         
  -1   8   0      10958.72      11787.79       340.01 o                         
  -9   9   0       4279.48       4326.16        60.70 o                         
  -6   9   0       9294.19       9352.97       143.68 o                         
  -3   9   0       9173.13       9268.48        47.22 o                         
   0   9   0       4201.17       4660.34       247.70 o                         
  -8  10   0       6168.41       6128.08        57.09 o                         
  -5  10   0       2340.98       2349.46        17.76 o                         
  -2  10   0       6139.45       6632.12       233.20 o                         
  -7  11   0       3427.16       3355.45        32.79 o                         
  -4  11   0       3447.15       3403.15        26.21 o                         
  -2   3   1       8864.10       8458.20       220.63 o                         
  -1   4   1       9927.28       9593.38        42.53 o                         
  -5   6   1        668.59        661.07         9.16 o                         
  -2   6   1       6669.80       6596.97       111.59 o                         
  -4   7   1       1067.44       1017.76        19.28 o                         
  -1   7   1       2897.39       3043.17        75.94 o                         
  -6   8   1        505.85        512.32         5.36 o                         
  -3   8   1       2537.89       2544.83        13.18 o                         
  -8   9   1       1667.15       1684.69        16.43 o                         
  -5   9   1        512.26        528.19        16.70 o                         
  -2   9   1       1795.88       1930.37        74.41 o                         
  -7  10   1        205.55        199.59         1.53 o                         
  -4  10   1       1127.56       1135.37        14.43 o                         
  -1  10   1        415.23        466.99        16.19 o                         
  -6  11   1        770.10        761.48        11.37 o                         
  -3  11   1         52.10         51.51         6.30 o                         
   0   1   2        723.35        733.86        12.59 o                         
  -2   2   2       3553.24       3341.45        55.20 o                         
  -1   3   2      11730.91      11507.36        17.23 o                         
  -3   4   2      10071.56       9922.11       115.55 o                         
   0   4   2       1685.25       1378.25         3.69 o                         
  -5   5   2       4816.34       4616.18       125.82 o                         
  -2   5   2       3843.65       3794.97        72.87 o                         
  -4   6   2       6088.75       5785.16       132.17 o                         
  -1   6   2        806.74        895.92        10.05 o                         
  -6   7   2       3110.45       2895.51        36.15 o                         
  -3   7   2        754.03        761.70         5.28 o                         
   0   7   2        294.93        306.09         7.48 o                         
  -8   8   2       2351.60       2372.14         3.67 o                         
  -5   8   2        501.04        498.13         6.74 o                         
  -2   8   2        426.02        417.09         8.69 o                         
  -7   9   2        814.84        784.64        10.57 o                         
  -4   9   2        691.56        708.86        42.56 o                         
  -1   9   2         99.02        118.35         8.39 o                         
  -9  10   2        547.86        557.99         8.27 o                         
  -6  10   2       1524.31       1452.61        27.71 o                         
  -3  10   2        572.02        587.94        11.38 o                         
   0  10   2       2058.90       2324.53       117.58 o                         
  -8  11   2        356.80        351.36         4.76 o                         
  -5  11   2         20.62         24.84         2.53 o                         
  -1   2   3       2424.35       2677.83        25.77 o                         
  -2   4   3       1385.53       1464.41        49.59 o                         
  -4   5   3       4448.05       4251.33        62.62 o                         
  -1   5   3       8889.07       9503.84       325.71 o                         
  -3   6   3        157.52        183.57        12.65 o                         
  -5   7   3       2191.37       2109.50        20.41 o                         
  -2   7   3       2343.23       2448.89        66.61 o                         
  -7   8   3       2056.26       2062.19         8.86 o                         
  -4   8   3       1492.92       1434.02        52.29 o                         
  -1   8   3       2895.53       3143.23        97.68 o                         
  -6   9   3       2028.46       1981.32        34.08 o                         
  -3   9   3       1402.33       1419.91        14.90 o                         
  -8  10   3        554.45        555.52         5.35 o                         
  -5  10   3       1033.18       1064.50        16.47 o                         
  -2  10   3        493.71        517.26        15.26 o                         
  -7  11   3       1590.12       1565.66         4.47 o                         
  -4  11   3        288.83        284.09         7.75 o                         
  -1   4   4       2865.39       2960.53        24.64 o                         
   0   5   4       5818.92       5966.55       107.23 o                         
  -5   6   4      19458.53      18452.48       410.77 o                         
  -2   6   4      12513.63      12784.37       339.09 o                         
  -7   7   4       8859.80       8837.36       102.69 o                         
  -4   7   4      18979.85      18883.60       339.48 o                         
  -6   8   4       7723.05       7708.03       123.83 o                         
  -3   8   4       4955.41       5238.13       178.07 o                         
   0   8   4       3005.13       3241.22       120.24 o                         
  -8   9   4       2374.27       2396.41        18.43 o                         
  -5   9   4       1235.74       1267.06        43.50 o                         
  -2   9   4        877.32       1002.47        79.61 o                         
 -10  10   4       3054.28       2840.82        28.85 o                         
  -7  10   4       3602.86       3596.34        51.09 o                         
  -4  10   4       7069.00       7215.09        35.67 o                         
  -1  10   4       4065.11       4487.41       119.96 o                         
  -6  11   4       3860.16       3853.90        56.58 o                         
  -3  11   4       3034.41       2964.11        59.71 o                         
  -3   4   5       1213.57       1207.42        22.89 o                         
  -2   5   5       1433.40       1343.21        26.82 o                         
  -4   6   5        436.33        462.23         8.01 o                         
  -1   6   5         86.06         88.82         1.73 o                         
  -6   7   5        797.75        834.43         3.68 o                         
  -3   7   5        796.82        790.62        17.64 o                         
  -5   8   5       4391.12       4330.23         4.15 o                         
  -2   8   5       3888.36       4052.19        58.02 o                         
  -7   9   5       2389.46       2327.08         8.07 o                         
  -4   9   5        533.99        500.53         7.48 o                         
  -1   9   5         13.82         17.01         2.00 o                         
  -9  10   5        753.66        763.74         8.02 o                         
  -6  10   5        611.07        635.60         7.93 o                         
  -3  10   5        506.74        543.51        17.27 o                         
  -8  11   5        361.09        344.63         3.32 o                         
  -5  11   5        558.71        557.14         5.26 o                         
  -1   2   6       2741.98       2785.36        26.90 o                         
  -3   3   6       4783.65       5002.09       114.28 o                         
  -2   4   6       1238.48       1173.15        16.84 o                         
  -4   5   6       1747.65       1682.89        28.52 o                         
  -1   5   6       2642.50       2803.09        48.03 o                         
  -6   6   6       1551.14       1481.37        14.30 o                         
  -3   6   6       1690.36       1674.97        22.63 o                         
   0   6   6      10957.27      10726.45       173.18 o                         
  -5   7   6        900.11        920.22        19.98 o                         
  -2   7   6       1884.05       2002.17        47.95 o                         
  -7   8   6        378.38        380.83         2.77 o                         
  -4   8   6       2019.07       2001.59        31.38 o                         
  -1   8   6        325.62        364.44         8.39 o                         
  -9   9   6       1378.32       1444.34        39.24 o                         
  -6   9   6        266.58        253.58         5.50 o                         
  -3   9   6       2115.58       2195.12        63.67 o                         
   0   9   6        636.13        776.93        62.60 o                         
  -8  10   6       1353.54       1364.58         9.37 o                         
  -5  10   6        205.10        206.26         3.97 o                         
  -2  10   6        292.78        327.56         8.92 o                         
  -7  11   6        115.14        107.94         3.57 o                         
  -4  11   6       1105.82       1080.21        16.18 o                         
  -2   3   7       1462.84       1549.25         7.18 o                         
  -1   4   7      11194.28      10713.27       110.16 o                         
  -3   5   7      12574.22      12915.18       329.45 o                         
  -5   6   7       5987.33       5956.13       105.32 o                         
  -2   6   7        185.83        205.22         4.54 o                         
  -4   7   7       2680.45       2604.97        38.25 o                         
  -1   7   7       1169.43       1214.36        22.26 o                         
  -6   8   7       1761.65       1782.59         3.00 o                         
  -3   8   7       1722.86       1776.21        33.73 o                         
  -8   9   7       2590.66       2599.49        30.63 o                         
  -5   9   7       1120.95       1125.41        17.55 o                         
  -2   9   7        161.70        171.22         6.29 o                         
  -7  10   7        484.54        489.35         7.55 o                         
  -4  10   7        202.27        207.03         3.28 o                         
  -1  10   7        601.04        649.44        18.40 o                         
  -6  11   7         90.10         87.84         2.63 o                         
  -3  11   7        550.79        544.80        10.99 o                         
  -2   2   8      10054.17       9704.48       295.30 o                         
  -1   3   8      11674.97      12314.67       334.57 o                         
  -3   4   8       9829.44       9739.25       326.31 o                         
   0   4   8      18473.67      18211.16        20.12 o                         
  -2   5   8       9279.35       9616.15       158.12 o                         
  -4   6   8       1434.01       1468.30        22.42 o                         
  -1   6   8       7220.11       7433.62        82.40 o                         
  -6   7   8       6657.62       6596.28       111.51 o                         
  -3   7   8      12519.38      12843.88       265.76 o                         
   0   7   8        755.73        756.57        16.49 o                         
  -8   8   8       2903.43       2879.16         4.21 o                         
  -5   8   8       3537.24       3614.87        34.20 o                         
  -2   8   8       6816.95       7203.35       135.16 o                         
  -7   9   8       2914.61       3015.21        38.17 o                         
  -4   9   8       2029.42       2012.69        41.19 o                         
  -1   9   8       5586.50       6017.14       148.81 o                         
  -9  10   8       3025.18       3027.59        78.53 o                         
  -6  10   8       8914.16       9570.01       188.31 o                         
  -3  10   8       2064.81       2086.16        38.38 o                         
  -8  11   8       2655.04       2576.43        27.55 o                         
  -5  11   8        177.49        165.69         4.30 o                         
  -2   4   9       2052.12       2235.98        40.33 o                         
  -4   5   9       6138.37       6041.91        48.47 o                         
  -1   5   9        508.23        528.25        12.55 o                         
  -3   6   9       7606.36       7617.83        63.93 o                         
  -5   7   9       3007.12       3002.99        28.46 o                         
  -2   7   9       9142.00       9791.72       172.79 o                         
  -7   8   9        322.78        337.10         7.51 o                         
  -4   8   9       1055.09       1033.17        19.01 o                         
  -1   8   9       1815.29       1997.03        45.91 o                         
  -6   9   9        140.59        146.04         1.92 o                         
  -3   9   9        117.03        133.71         4.38 o                         
  -8  10   9        275.80        295.57         9.94 o                         
  -5  10   9        982.45        989.92         5.21 o                         
  -2  10   9        144.95        155.92         2.87 o                         
  -7  11   9        145.37        143.35         4.85 o                         
  -4  11   9        467.24        469.01        10.57 o                         
  -1   1  10        991.47        959.46        66.94 o                         
   0   2  10       7758.83       7769.64       244.20 o                         
  -2   3  10       2083.63       1928.87         6.14 o                         
  -4   4  10      11955.37      12163.14       399.89 o                         
  -1   4  10        716.71        743.75        11.59 o                         
  -3   5  10       2544.04       2434.16         4.64 o                         
   0   5  10       2401.40       2506.62        27.90 o                         
  -5   6  10       1882.07       1821.23        25.52 o                         
  -2   6  10       1547.33       1528.66        22.51 o                         
  -7   7  10       2641.00       2783.68        28.96 o                         
  -4   7  10       2401.19       2364.08        26.11 o                         
  -1   7  10         21.75         41.19        11.18 o                         
  -6   8  10       1271.53       1234.39        20.30 o                         
  -3   8  10        708.29        702.54        18.45 o                         
   0   8  10        116.17        123.34         3.32 o                         
  -8   9  10        342.46        363.41         4.23 o                         
  -5   9  10        379.20        388.75         6.86 o                         
  -2   9  10         70.70         70.72         3.01 o                         
  -7  10  10        408.89        412.14        10.69 o                         
  -4  10  10       1242.04       1247.92        13.66 o                         
  -1  10  10       2399.76       2595.41        57.62 o                         
  -6  11  10        892.88        840.92         8.52 o                         
  -3   4  11       1605.83       1524.94         2.51 o                         
  -2   5  11         40.49         54.22         5.79 o                         
  -4   6  11       2061.57       2026.29        31.92 o                         
  -1   6  11       6239.47       6520.99        67.40 o                         
  -6   7  11        268.46        271.70         2.06 o                         
  -3   7  11        545.11        593.89        14.92 o                         
  -5   8  11       2977.60       2902.37        30.01 o                         
  -2   8  11        157.10        173.53         5.52 o                         
  -7   9  11        561.74        554.41         5.07 o                         
  -4   9  11        998.78       1000.67        17.13 o                         
  -1   9  11        402.46        415.86         6.70 o                         
  -9  10  11         33.93         26.01         6.77 o                         
  -6  10  11        838.74        854.95        10.25 o                         
  -3  10  11        155.84        155.15         3.40 o                         
  -5  11  11        942.63        940.67         9.02 o                         
  -1   2  12      11045.17      11051.37       336.95 o                         
  -3   3  12      13591.09      14536.34       216.64 o                         
   0   3  12      10547.91      10523.88       342.37 o                         
  -2   4  12       4287.54       4249.79        29.93 o                         
  -4   5  12       8818.40       8791.57        61.69 o                         
  -1   5  12        157.90        152.22         7.99 o                         
  -6   6  12       1063.69       1037.52        30.75 o                         
  -3   6  12       5127.94       5056.72        30.66 o                         
  -5   7  12      13067.99      13345.86       242.07 o                         
  -2   7  12        715.33        723.44        10.66 o                         
  -7   8  12       2941.43       3075.02        17.07 o                         
  -4   8  12       4711.74       4867.28        52.43 o                         
  -1   8  12       5025.88       5466.59        92.27 o                         
  -9   9  12       1264.90       1277.82        25.33 o                         
  -6   9  12       1403.37       1402.05        14.59 o                         
  -3   9  12       1599.01       1681.86        49.70 o                         
   0   9  12       2785.60       3099.46       117.04 o                         
  -8  10  12       4646.12       4694.01        40.99 o                         
  -5  10  12       1915.59       1965.74        16.45 o                         
  -2  10  12         16.75         23.39         1.85 o                         
  -7  11  12       1095.27       1070.35         4.64 o                         
  -4  11  12       4447.46       4327.92        43.12 o                         
  -1   4  13        770.66        758.18        12.55 o                         
  -3   5  13        795.00        821.07         7.99 o                         
  -5   6  13       3991.69       4101.05        52.56 o                         
  -2   6  13       4843.23       4866.63        57.01 o                         
  -4   7  13        681.14        655.20         5.92 o                         
  -1   7  13        615.47        642.75        15.80 o                         
  -6   8  13        717.77        765.68         7.87 o                         
  -3   8  13        101.79        106.00         4.47 o                         
  -8   9  13        299.83        316.53         7.61 o                         
  -5   9  13        166.89        166.51         4.00 o                         
  -2   9  13       1218.54       1299.08        33.86 o                         
  -7  10  13        315.73        324.23         3.41 o                         
  -4  10  13        614.76        625.29        12.12 o                         
  -1  10  13        875.12        888.51        23.05 o                         
  -6  11  13        151.15        162.43         4.36 o                         
   0   1  14       4581.88       4161.91        11.98 o                         
  -2   2  14      10968.44      10456.60       725.41 o                         
  -1   3  14       1068.69       1038.79        12.32 o                         
  -3   4  14       2951.56       3058.48        22.06 o                         
   0   4  14      13732.94      13943.52       564.72 o                         
  -5   5  14        196.70        208.29         5.63 o                         
  -2   5  14       1889.78       1990.94        15.75 o                         
  -4   6  14        402.18        442.76         1.92 o                         
  -1   6  14       1900.41       1883.47        19.93 o                         
  -6   7  14        412.06        397.39        16.29 o                         
  -3   7  14       1788.60       1911.49        38.80 o                         
   0   7  14        350.12        331.07         9.85 o                         
  -8   8  14        643.22        676.13         2.31 o                         
  -5   8  14       1191.01       1254.06        42.88 o                         
  -2   8  14        304.82        312.13         8.52 o                         
  -7   9  14        442.93        461.28        11.21 o                         
  -4   9  14       1261.55       1304.54        13.16 o                         
  -1   9  14        606.82        679.23        10.88 o                         
  -6  10  14       1501.16       1515.72        13.97 o                         
  -3  10  14        158.66        155.01         3.17 o                         
  -1   2  15       7528.62       7522.36       176.94 o                         
  -2   4  15       3068.46       3238.58        43.30 o                         
  -4   5  15       1509.30       1519.05         4.87 o                         
  -1   5  15       1535.20       1561.89        16.42 o                         
  -3   6  15       2908.75       3006.10        25.76 o                         
  -5   7  15       5820.14       5980.29        45.43 o                         
  -2   7  15       1589.82       1628.66        20.70 o                         
  -7   8  15       2198.10       2262.57        19.78 o                         
  -4   8  15        602.23        624.12         5.80 o                         
  -1   8  15        338.67        364.47         8.66 o                         
  -6   9  15         19.24         29.17         3.80 o                         
  -3   9  15        556.55        602.35        14.25 o                         
  -8  10  15        614.02        615.40        11.38 o                         
  -5  10  15        210.63        229.61        28.70 o                         
  -2  10  15        404.24        407.22        13.65 o                         
   0   2  16       5984.04       5597.36         8.61 o                         
  -4   4  16       5430.30       5530.86       103.65 o                         
  -1   4  16       4693.50       4622.66        48.11 o                         
  -3   5  16       9160.83       9296.68        24.36 o                         
   0   5  16       4683.63       4760.04        98.03 o                         
  -5   6  16      10696.03      11044.80       156.44 o                         
  -2   6  16      27971.78      30119.14      1625.46 o                         
  -7   7  16      16184.28      16478.54       363.32 o                         
  -4   7  16       3305.95       3257.98        33.18 o                         
  -1   7  16       5366.29       5650.85        91.27 o                         
  -6   8  16       3561.36       3672.78        29.48 o                         
  -3   8  16       7584.90       8131.61       143.87 o                         
   0   8  16       2611.61       2906.60       114.51 o                         
  -8   9  16       1843.06       1899.50        11.23 o                         
  -5   9  16       5628.21       5745.75        44.86 o                         
  -2   9  16       7054.38       7578.93       154.70 o                         
  -7  10  16       8473.10       8535.88        74.77 o                         
  -4  10  16       2202.50       2212.71        19.83 o                         
  -1   3  17       2156.87       2224.60        19.20 o                         
  -3   4  17        365.74        374.42         8.97 o                         
  -2   5  17      11373.77      12306.82       223.82 o                         
  -4   6  17       1786.66       1924.87        18.92 o                         
  -1   6  17        920.97        972.85         7.10 o                         
  -6   7  17        647.60        669.02         7.65 o                         
  -3   7  17       2242.13       2370.36        26.97 o                         
  -5   8  17        938.30        955.32         9.90 o                         
  -2   8  17       3542.97       3697.97        57.61 o                         
  -7   9  17        117.25        122.69         3.24 o                         
  -4   9  17        743.92        774.03        14.34 o                         
  -1   9  17       1597.81       1706.45        35.47 o                         
  -6  10  17        597.20        609.38         7.55 o                         
  -3  10  17        464.92        454.72         5.20 o                         
  -1   2  18       1814.04       1689.91        49.36 o                         
  -3   3  18       3581.82       3665.37       190.58 o                         
   0   3  18       2582.44       2590.14        51.79 o                         
  -2   4  18        453.38        452.49         5.20 o                         
  -4   5  18       2744.34       2874.80        29.70 o                         
  -1   5  18        720.53        760.65         9.35 o                         
  -6   6  18       4645.69       4961.37       218.46 o                         
  -3   6  18        205.16        213.07         1.47 o                         
   0   6  18        538.54        542.74         9.75 o                         
  -5   7  18        772.44        779.45         7.48 o                         
  -2   7  18        363.90        373.40         9.55 o                         
  -7   8  18        321.31        311.90         5.84 o                         
  -4   8  18       2073.02       2109.03        20.05 o                         
  -1   8  18        605.42        645.83        13.71 o                         
  -9   9  18        757.29        796.28        11.27 o                         
  -6   9  18         52.82         48.60         3.63 o                         
  -3   9  18        602.04        631.63        12.04 o                         
   0   9  18       3559.04       3887.72       103.16 o                         
  -5  10  18        241.08        240.14         7.72 o                         
  -2   3  19      11605.55      11969.62       413.00 o                         
  -1   4  19       1030.20       1013.17        11.97 o                         
  -3   5  19       1236.73       1292.00        18.85 o                         
  -5   6  19        134.92        143.92         6.25 o                         
  -2   6  19        917.15        967.48        13.73 o                         
  -4   7  19       1632.31       1708.72        20.92 o                         
  -1   7  19        592.74        629.12         6.38 o                         
  -6   8  19        455.75        461.80         6.63 o                         
  -3   8  19        763.66        821.21        15.63 o                         
  -8   9  19         43.64         44.30         3.30 o                         
  -5   9  19        316.74        322.91         6.15 o                         
  -2   9  19       1399.08       1475.07        42.11 o                         
  -7  10  19        141.07        141.26         5.55 o                         
  -4  10  19         25.08         31.62         3.80 o                         
  -2   2  20       7605.67       7937.03       383.87 o                         
  -1   3  20      19181.85      20220.19        16.79 o                         
  -3   4  20      27941.00      29573.90        21.52 o                         
  -5   5  20      13667.30      14026.23       328.78 o                         
  -2   5  20       7091.79       7405.39        69.08 o                         
  -4   6  20      11989.34      12454.30       154.93 o                         
  -1   6  20       5220.10       5364.04       117.70 o                         
  -6   7  20       2173.13       2324.07        23.67 o                         
  -3   7  20       6223.63       6539.14        82.40 o                         
   0   7  20      15939.57      18290.28        13.77 o                         
  -8   8  20       7457.41       7658.84       173.26 o                         
  -5   8  20      14329.15      15086.26       105.35 o                         
  -2   8  20       5321.42       5659.09       143.91 o                         
  -7   9  20       7169.46       7310.45        76.91 o                         
  -4   9  20       7492.08       7767.69        77.56 o                         
  -1   9  20       6590.43       7043.60       170.52 o                         
  -6  10  20       3331.19       3327.09        32.69 o                         
  -1   2  21       2763.28       2762.26        58.37 o                         
  -2   4  21       2751.30       2867.61        21.21 o                         
  -4   5  21       6291.40       6654.01       144.21 o                         
  -1   5  21       4501.02       4723.92        85.22 o                         
  -3   6  21        381.29        378.32         7.03 o                         
  -5   7  21        666.19        671.21         5.32 o                         
  -2   7  21         80.25         83.27         3.32 o                         
  -7   8  21       1198.65       1245.38        23.41 o                         
  -4   8  21        306.31        320.02         9.29 o                         
  -1   8  21       1800.10       1916.54        37.86 o                         
  -6   9  21       1654.28       1673.88        15.05 o                         
  -3   9  21        663.91        678.67         6.93 o                         
  -5  10  21        799.44        809.69        13.52 o                         
  -1   1  22       2054.57       2027.16         5.64 o                         
   0   2  22       2183.22       2265.61        33.50 o                         
  -2   3  22       3819.57       3853.88        77.41 o                         
  -4   4  22       6512.86       6738.64       167.10 o                         
  -1   4  22       2007.08       2011.40        26.05 o                         
  -3   5  22       1569.81       1636.09        20.88 o                         
   0   5  22       3097.35       3248.72       153.29 o                         
  -5   6  22        207.67        206.00         5.61 o                         
  -2   6  22        734.94        801.25         8.40 o                         
  -7   7  22        657.12        708.21        13.87 o                         
  -4   7  22        248.00        249.34         2.84 o                         
  -1   7  22       1739.50       1827.75        37.52 o                         
  -6   8  22        137.27        139.63         3.70 o                         
  -3   8  22        626.22        661.80        14.00 o                         
   0   8  22        307.34        314.32        12.51 o                         
  -8   9  22        641.37        666.12         4.72 o                         
  -5   9  22        163.52        160.03         2.61 o                         
  -2   9  22         94.90        108.43         8.74 o                         
  -1   3  23       1219.14       1248.26        37.37 o                         
  -3   4  23        221.58        233.40         2.66 o                         
  -2   5  23       4809.64       5009.82        74.64 o                         
  -4   6  23        185.48        181.33         1.86 o                         
  -1   6  23         34.81         35.11         2.20 o                         
  -6   7  23       1400.93       1463.45         4.94 o                         
  -3   7  23        593.41        616.08         5.29 o                         
  -5   8  23        461.02        487.49         3.88 o                         
  -2   8  23         76.97         94.26         3.08 o                         
  -7   9  23       1207.33       1178.32         6.72 o                         
  -4   9  23         42.62         51.90         5.75 o                         
  -1   2  24      14928.57      15842.24       410.24 o                         
  -3   3  24      14983.79      15501.40       769.30 o                         
   0   3  24       8909.79       9087.37         9.88 o                         
  -2   4  24      19608.04      20442.52       380.81 o                         
  -4   5  24       5451.74       5720.92       106.20 o                         
  -1   5  24       5873.00       6059.66        92.96 o                         
  -6   6  24       7282.72       7375.22        68.85 o                         
  -3   6  24       9838.74      10142.64        84.66 o                         
   0   6  24       6377.04       6833.13       331.31 o                         
  -5   7  24       3746.49       3807.28        16.40 o                         
  -2   7  24       6936.51       7326.69       156.08 o                         
  -7   8  24       5683.64       5822.32        49.16 o                         
  -4   8  24       2030.95       2116.66        26.90 o                         
  -1   8  24       2190.89       2383.05        76.07 o                         
  -6   9  24       4499.32       4529.86        17.52 o                         
  -3   9  24       7488.01       7560.70       233.68 o                         
  -2   3  25        641.77        616.95        17.43 o                         
  -1   4  25       4566.23       4729.13       108.06 o                         
  -3   5  25       1132.80       1117.22         4.60 o                         
  -5   6  25        346.09        354.07         8.55 o                         
  -2   6  25       1121.78       1215.67        20.61 o                         
  -4   7  25        325.94        331.01         3.39 o                         
  -1   7  25        525.14        554.50        18.97 o                         
  -6   8  25        667.28        696.69        12.08 o                         
  -3   8  25       4255.06       4350.15        56.75 o                         
  -5   9  25       1000.49        987.18        17.92 o                         
   0   1  26       1011.57       1105.06         4.43 o                         
  -2   2  26        392.08        398.27         3.49 o                         
  -1   3  26       3318.03       3434.62        50.94 o                         
  -3   4  26       2782.99       2873.05        29.23 o                         
   0   4  26       2144.13       2251.24         4.72 o                         
  -5   5  26       1665.39       1724.74        59.79 o                         
  -2   5  26         64.49         70.30         1.85 o                         
  -4   6  26       1426.86       1471.02         6.21 o                         
  -1   6  26        177.24        183.99         5.23 o                         
  -6   7  26        360.38        393.48         6.50 o                         
  -3   7  26       1295.40       1305.03        11.86 o                         
   0   7  26        871.24        909.39         3.57 o                         
  -5   8  26        445.23        466.09        12.96 o                         
  -2   8  26        437.41        474.92        15.57 o                         
  -4   9  26        517.76        492.72         7.87 o                         
  -1   2  27       1951.34       2008.19         9.83 o                         
  -2   4  27       1067.21       1103.97         7.55 o                         
  -4   5  27        131.99        140.49         2.40 o                         
  -1   5  27          1.55          1.65         1.31 o                         
  -3   6  27        241.26        240.07         6.41 o                         
  -5   7  27       2748.76       2895.77        29.75 o                         
  -2   7  27        631.99        650.51        17.43 o                         
  -7   8  27        232.21        238.73         5.02 o                         
  -4   8  27         55.78         59.29         3.58 o                         
  -1   8  27       1087.67       1194.36        13.31 o                         
  -1   1  28       2891.36       3089.78         6.55 o                         
   0   2  28       5790.52       5915.75         8.07 o                         
  -2   3  28       6759.00       6740.84        24.85 o                         
  -4   4  28      15694.33      16465.72       236.56 o                         
  -1   4  28      12691.04      13533.98       280.78 o                         
  -3   5  28       3361.17       3337.77        37.24 o                         
   0   5  28       3023.49       3070.38         5.95 o                         
  -5   6  28       2541.36       2574.53        22.71 o                         
  -2   6  28       2384.41       2426.70        55.39 o                         
  -7   7  28       1375.06       1357.91        28.61 o                         
  -4   7  28       2403.61       2366.61        22.09 o                         
  -1   7  28       1614.98       1664.41        47.19 o                         
  -6   8  28       2442.74       2337.17        17.25 o                         
  -3   8  28       2502.42       2412.02        60.28 o                         
  -1   3  29       1908.99       2040.05        13.54 o                         
  -3   4  29       1889.89       1927.13        19.42 o                         
  -2   5  29         70.34         70.45         2.10 o                         
  -4   6  29       1927.51       1992.58        42.56 o                         
  -1   6  29       1317.64       1405.85        43.10 o                         
  -6   7  29         80.34         83.98         1.68 o                         
  -3   7  29         45.12         41.16         4.88 o                         
  -5   8  29       2143.18       2157.00        29.93 o                         
  -2   8  29       1795.65       1889.21        61.10 o                         
  -1   2  30        605.50        638.71         5.70 o                         
  -3   3  30        867.31        846.98         4.09 o                         
   0   3  30        386.48        426.93         3.42 o                         
  -2   4  30        495.80        524.93        20.62 o                         
  -4   5  30        574.96        593.94         7.36 o                         
  -1   5  30       1139.55       1203.80        33.98 o                         
  -6   6  30        971.19        971.98        14.10 o                         
  -3   6  30        801.62        803.33        16.75 o                         
   0   6  30       3422.57       3857.02         6.60 o                         
  -5   7  30        461.02        461.52         9.45 o                         
  -2   7  30         37.03         30.62         3.22 o                         
  -4   8  30        163.32        155.36         6.85 o                         
  -2   3  31        947.84        920.16         3.12 o                         
  -1   4  31       1584.64       1645.73        15.95 o                         
  -3   5  31        847.52        827.88        24.85 o                         
  -5   6  31        798.48        774.55        21.57 o                         
  -2   6  31        336.87        347.12        12.22 o                         
  -4   7  31        339.77        362.33         8.44 o                         
  -1   7  31        521.85        558.41        10.15 o                         
  -2   2  32       3243.58       3434.48         6.86 o                         
  -1   3  32       7684.87       8524.47       155.07 o                         
  -3   4  32       4086.52       4187.07        25.36 o                         
   0   4  32       2929.03       3045.05         5.58 o                         
  -5   5  32         82.37         87.41         2.46 o                         
  -2   5  32       2197.02       2234.72       194.45 o                         
  -4   6  32       2707.80       2605.66        70.34 o                         
  -1   6  32       1369.88       1428.58        22.12 o                         
  -3   7  32       1163.79       1135.00        64.08 o                         
  -1   2  33       3297.00       3611.08        12.16 o                         
  -2   4  33       2056.58       2110.92         8.56 o                         
  -4   5  33        879.20        897.45        11.69 o                         
  -1   5  33        244.22        263.02         8.39 o                         
  -3   6  33       1327.76       1292.45        46.19 o                         
  -2   3  34        919.82        979.90         6.00 o                         
  -4   4  34       1254.09       1260.30         4.33 o                         
  -1   4  34        306.22        329.87         2.62 o                         
  -3   5  34        106.15        113.79         2.17 o                         
   0   5  34        730.93        797.95         4.07 o                         
  -5   6  34        295.01        288.69         9.99 o                         
  -2   6  34       1016.18       1056.13        31.80 o                         
  -1   3  35       1321.68       1390.88         4.96 o                         
  -3   4  35        737.65        736.32         6.43 o                         
  -2   5  35        742.86        756.19         5.93 o                         
  -4   6  35        121.93        122.15         3.11 o                         
  -3   3  36       7491.92       8186.60        10.88 o                         
   0   3  36       6636.33       7250.10         8.76 o                         
  -2   4  36       6789.47       7096.33        64.82 o                         
  -4   5  36       3620.53       3678.95        27.50 o                         
  -1   5  36       5864.45       6242.39         8.06 o                         
  -2   3  37       2723.48       2883.89        24.15 o                         
  -1   4  37        130.89        135.78         3.43 o                         
  -3   5  37       1449.22       1483.41        19.16 o                         
  -1   3  38        192.62        195.02         3.57 o                         
  -3   4  38        922.12        935.29        29.76 o                         
   0   4  38        567.19        599.60         3.33 o                         
  -2   4  39        299.06        329.59         2.45 o                         
  -2   3  40       5401.45       5830.59         9.08 o                         
                                                                                
