# Supplementary material for: LiNa3(SO4)2·6H2O: a lithium double salt causing trouble in the industrial conversion of Li2SO4 into LiOH
Source: Acta Crystallogr E Crystallogr Commun. 2021 Aug 10;77(Pt 9):924–9. doi: 10.1107/S2056989021008057 (PMC8423005; doi:10.1107/S2056989021008057)
Supplement: Supplementary file 4 [file e-77-00924-Na3_Li_2SO4_6H2O-260Ksup4.hkl]

data_Na3_Li_2SO4_6H2O-260K                                                      
_shelx_title ' F:\horsts\naliso4-new\naliso4-new_a.res in R3c'                  
_shelx_refln_list_code          4                                               
_shelx_F_calc_maximum      319.09                                               
_exptl_crystal_F_000      1152.00                                               
_reflns_d_resolution_high  0.7781                                               
                                                                                
loop_                                                                           
 _space_group_symop_operation_xyz                                               
 'x, y, z'                                                                      
 '-y, x-y, z'                                                                   
 '-x+y, -x, z'                                                                  
 '-y, -x, z+1/2'                                                                
 '-x+y, y, z+1/2'                                                               
 'x, x-y, z+1/2'                                                                
 'x+2/3, y+1/3, z+1/3'                                                          
 '-y+2/3, x-y+1/3, z+1/3'                                                       
 '-x+y+2/3, -x+1/3, z+1/3'                                                      
 '-y+2/3, -x+1/3, z+5/6'                                                        
 '-x+y+2/3, y+1/3, z+5/6'                                                       
 'x+2/3, x-y+1/3, z+5/6'                                                        
 'x+1/3, y+2/3, z+2/3'                                                          
 '-y+1/3, x-y+2/3, z+2/3'                                                       
 '-x+y+1/3, -x+2/3, z+2/3'                                                      
 '-y+1/3, -x+2/3, z+7/6'                                                        
 '-x+y+1/3, y+2/3, z+7/6'                                                       
 'x+1/3, x-y+2/3, z+7/6'                                                        
                                                                                
_cell_length_a     8.4258                                                       
_cell_length_b     8.4258                                                       
_cell_length_c    30.1966                                                       
_cell_angle_alpha  90.000                                                       
_cell_angle_beta   90.000                                                       
_cell_angle_gamma 120.000                                                       
                                                                                
_shelx_F_squared_multiplier     1.000                                           
                                                                                
loop_                                                                           
 _refln_index_h                                                                 
 _refln_index_k                                                                 
 _refln_index_l                                                                 
 _refln_F_squared_calc                                                          
 _refln_F_squared_meas                                                          
 _refln_F_squared_sigma                                                         
 _refln_observed_status                                                         
  -1   1 -38        385.26        388.38        61.71 o                         
  -1   3 -37       1558.90       1482.66        27.40 o                         
   0   0 -36       1744.00       1809.66       890.59 o                         
  -1   2 -36       2993.99       3031.55        44.75 o                         
  -3   3 -36       4531.99       4343.32       181.80 o                         
   0   3 -36       5051.17       4946.21       276.72 o                         
  -2   4 -36       4523.07       4522.78        30.00 o                         
  -2   3 -35        753.36        719.74        46.29 o                         
  -1   4 -35        437.45        487.50        31.70 o                         
   0   1 -34         37.02         -1.69        23.28 o                         
  -2   2 -34        913.52        866.59        28.14 o                         
  -1   3 -34        542.02        552.86        45.82 o                         
  -3   4 -34        207.68        222.69        13.90 o                         
   0   4 -34        748.13        758.32        22.18 o                         
  -2   5 -34         80.70         73.22        18.05 o                         
  -1   2 -33       2168.93       2242.70        39.25 o                         
  -2   4 -33       1445.34       1392.45        21.91 o                         
  -4   5 -33        151.47        185.01        15.48 o                         
  -1   5 -33        525.48        505.56        17.84 o                         
  -1   1 -32        501.95        497.32        19.30 o                         
   0   2 -32       2300.22       2344.17        55.11 o                         
  -2   3 -32       5187.82       5342.31        53.70 o                         
  -4   4 -32       2106.79       2103.03        17.86 o                         
  -1   4 -32       2885.83       2995.55        66.62 o                         
  -3   5 -32       1552.97       1581.20        11.63 o                         
   0   5 -32         81.09         63.27        14.31 o                         
  -2   6 -32       1739.88       1559.81        25.35 o                         
  -1   3 -31        641.12        632.77        17.20 o                         
  -3   4 -31       1037.46       1011.15        27.64 o                         
  -2   5 -31        506.15        506.37         9.96 o                         
  -4   6 -31        210.92        234.70        14.39 o                         
  -1   6 -31        474.21        450.72        23.62 o                         
   0   0 -30       1330.33       1350.77        27.84 o                         
  -1   2 -30        462.46        469.96         8.30 o                         
  -3   3 -30        223.99        247.80        13.32 o                         
   0   3 -30        631.71        639.10        18.04 o                         
  -2   4 -30        329.41        331.96        13.83 o                         
  -4   5 -30        711.64        705.60        15.43 o                         
  -1   5 -30        410.96        417.59        12.14 o                         
  -3   6 -30        525.60        519.96        11.93 o                         
  -2   3 -29       1324.72       1352.28        10.63 o                         
  -1   4 -29       1361.08       1370.06        20.71 o                         
  -3   5 -29         37.29         39.72        15.95 o                         
  -5   6 -29        839.38        837.05        39.28 o                         
  -2   6 -29       1299.99       1241.96        20.25 o                         
  -4   7 -29         34.34         32.84        19.61 o                         
   0   1 -28       2343.75       2538.58        72.79 o                         
  -2   2 -28       4658.39       4560.33        76.09 o                         
  -1   3 -28       5482.17       5463.96        53.85 o                         
  -3   4 -28       9688.37       9738.75        98.14 o                         
   0   4 -28      11293.59      11821.46        95.56 o                         
  -5   5 -28       2170.45       2192.81        46.71 o                         
  -2   5 -28       2706.50       2702.81        28.80 o                         
  -4   6 -28       1856.93       1876.30        17.80 o                         
  -1   6 -28       1868.84       1908.89        92.42 o                         
  -3   7 -28       1846.44       1804.10        63.10 o                         
  -1   2 -27       1509.60       1500.22        10.92 o                         
  -2   4 -27        706.96        745.87        19.00 o                         
  -4   5 -27          1.70         29.20        13.82 o                         
  -1   5 -27         98.79        121.56        11.27 o                         
  -3   6 -27        168.08        180.08        19.61 o                         
  -5   7 -27        408.40        374.82        23.74 o                         
  -2   7 -27       1803.10       1753.69        27.68 o                         
  -1   1 -26        782.00        833.59        29.84 o                         
   0   2 -26        244.87        263.09        18.54 o                         
  -2   3 -26       2635.82       2729.80        25.68 o                         
  -4   4 -26       1553.51       1586.54        92.97 o                         
  -1   4 -26       1954.13       1916.72        15.22 o                         
  -3   5 -26         63.63         78.65        10.46 o                         
   0   5 -26       1097.85       1102.50        15.01 o                         
  -5   6 -26        117.62        130.22        15.60 o                         
  -2   6 -26        991.33       1028.57        38.77 o                         
  -4   7 -26        800.91        825.64        44.78 o                         
  -1   7 -26        246.19        205.34        13.67 o                         
  -1   3 -25        507.18        503.30        10.44 o                         
  -3   4 -25       3663.62       3700.66        36.29 o                         
  -2   5 -25        766.08        771.76        10.72 o                         
  -4   6 -25        761.41        804.79        28.25 o                         
  -1   6 -25        279.29        319.47        20.55 o                         
  -6   7 -25        320.42        289.86        26.83 o                         
  -3   7 -25        216.33        216.95        17.91 o                         
  -5   8 -25       2730.16       2566.30        50.73 o                         
   0   0 -24       9748.00      10183.35        53.43 o                         
  -1   2 -24      12583.65      12839.54        62.21 o                         
  -3   3 -24       7144.72       7339.15        86.88 o                         
   0   3 -24      12319.36      12628.35       196.82 o                         
  -2   4 -24      15601.68      15972.79       105.83 o                         
  -4   5 -24       4938.96       4882.78        56.07 o                         
  -1   5 -24       4575.12       4701.56        43.93 o                         
  -6   6 -24       4658.96       4329.60       294.34 o                         
  -3   6 -24       7423.71       7435.57       134.78 o                         
   0   6 -24       5394.89       5229.25        98.12 o                         
  -5   7 -24       5009.84       4867.62        71.67 o                         
  -2   7 -24       2615.53       2701.17        31.43 o                         
  -4   8 -24       1575.04       1459.49        43.60 o                         
  -2   3 -23       1081.58       1057.41        14.47 o                         
  -1   4 -23        167.80        182.88        13.59 o                         
  -3   5 -23       3625.75       3682.96        26.69 o                         
  -5   6 -23         22.49         91.80        25.78 o                         
  -2   6 -23        143.03        177.69        10.79 o                         
  -4   7 -23        429.39        454.59        32.31 o                         
  -1   7 -23        878.36        922.74        35.30 o                         
  -6   8 -23         55.63         53.55        16.79 o                         
  -3   8 -23        290.23        298.84        33.92 o                         
   0   1 -22       1789.68       1821.77        49.02 o                         
  -2   2 -22       1787.69       1826.74        23.51 o                         
  -1   3 -22       2965.66       2965.76        23.51 o                         
  -3   4 -22       1604.55       1601.04        27.19 o                         
   0   4 -22       5294.43       5346.39        43.37 o                         
  -5   5 -22       2437.76       2333.70        72.95 o                         
  -2   5 -22       1120.26       1128.85        24.53 o                         
  -4   6 -22        492.74        511.48        11.12 o                         
  -1   6 -22        159.97        164.27        16.63 o                         
  -6   7 -22       1128.43       1095.90        36.99 o                         
  -3   7 -22        173.51        181.50        12.46 o                         
   0   7 -22        491.15        600.69        21.50 o                         
  -5   8 -22        492.31        535.81        19.22 o                         
  -2   8 -22        105.37        137.36        22.77 o                         
  -1   2 -21       2389.80       2591.51        30.19 o                         
  -2   4 -21       2321.85       2360.08        18.75 o                         
  -4   5 -21       3457.92       3473.34        40.56 o                         
  -1   5 -21       4885.81       5010.58        46.96 o                         
  -3   6 -21        292.17        254.91        32.99 o                         
  -5   7 -21         85.37         41.83        16.65 o                         
  -2   7 -21        473.62        425.73        21.05 o                         
  -7   8 -21       1181.88       1127.79        46.19 o                         
  -4   8 -21        252.11        253.46        19.95 o                         
  -1   8 -21        747.83        693.00        29.31 o                         
  -1   1 -20      29858.60      31692.36       432.84 o                         
   0   2 -20       6837.96       7010.33       120.05 o                         
  -2   3 -20      17025.98      17557.39       117.96 o                         
  -4   4 -20      30692.46      31212.88       507.18 o                         
  -1   4 -20      23561.61      24471.78       258.58 o                         
  -3   5 -20       6170.71       6289.03        53.70 o                         
   0   5 -20      10798.60      10950.67       242.55 o                         
  -5   6 -20       4292.02       4236.41        34.14 o                         
  -2   6 -20       9873.06       9784.04       139.15 o                         
  -7   7 -20      11281.52      11151.84       261.47 o                         
  -4   7 -20       4934.51       4969.40        61.41 o                         
  -1   7 -20       1817.39       1816.75        45.14 o                         
  -6   8 -20       4056.41       3993.00       540.21 o                         
  -3   8 -20      10027.59       9869.41       110.88 o                         
  -5   9 -20       5078.17       4896.49        83.59 o                         
  -1   3 -19       9537.85       9870.71        88.69 o                         
  -3   4 -19        782.04        774.95        11.55 o                         
  -2   5 -19        957.91        954.94        43.90 o                         
  -4   6 -19        792.45        829.49        21.72 o                         
  -1   6 -19        113.78        110.41        11.21 o                         
  -6   7 -19        426.40        450.92        14.74 o                         
  -3   7 -19       1181.21       1128.96        25.65 o                         
  -5   8 -19        482.40        466.17        31.31 o                         
  -2   8 -19        377.10        363.29        22.80 o                         
  -4   9 -19        230.13        243.81        14.98 o                         
   0   0 -18      27306.74      26772.86        91.68 o                         
  -1   2 -18       1735.87       1713.52        23.83 o                         
  -3   3 -18       2012.09       2139.24        31.93 o                         
   0   3 -18       2909.05       2877.82        23.39 o                         
  -2   4 -18        441.73        423.73        15.46 o                         
  -4   5 -18        585.54        582.87        23.98 o                         
  -1   5 -18       2188.24       2196.95        19.91 o                         
  -6   6 -18        350.13        325.07        25.96 o                         
  -3   6 -18        146.31        148.91        16.81 o                         
   0   6 -18       3492.63       3645.44        82.09 o                         
  -5   7 -18        286.37        284.18        11.79 o                         
  -2   7 -18        500.01        493.91        17.01 o                         
  -7   8 -18        486.90        478.07        55.08 o                         
  -4   8 -18       1377.97       1363.36        31.24 o                         
  -1   8 -18        235.39        240.22        19.69 o                         
  -6   9 -18        413.59        414.37        23.18 o                         
  -3   9 -18         38.67         59.99        25.52 o                         
  -2   3 -17       1932.73       1971.26        18.89 o                         
  -1   4 -17        291.80        304.24         8.56 o                         
  -3   5 -17       9625.42       9624.94        52.72 o                         
  -5   6 -17        614.58        641.21        27.01 o                         
  -2   6 -17       1555.20       1578.02        26.47 o                         
  -4   7 -17       1692.57       1800.14        38.11 o                         
  -1   7 -17        448.23        457.20        15.18 o                         
  -6   8 -17       2536.51       2452.64        37.00 o                         
  -3   8 -17        634.76        708.56        33.53 o                         
  -5   9 -17        519.59        567.52        13.67 o                         
  -2   9 -17         74.92         94.27        21.90 o                         
   0   1 -16      28819.57      30267.99       249.21 o                         
  -2   2 -16       5307.85       5246.27        76.41 o                         
  -1   3 -16      26967.75      27413.12       260.16 o                         
  -3   4 -16       4170.01       4221.92        33.29 o                         
   0   4 -16       5137.33       5107.55        32.60 o                         
  -5   5 -16       4075.58       3989.94        28.23 o                         
  -2   5 -16       7801.37       7923.03       114.77 o                         
  -4   6 -16      22845.35      23599.34       157.87 o                         
  -1   6 -16       8755.21       8852.73        90.44 o                         
  -6   7 -16       4271.16       4388.23        86.05 o                         
  -3   7 -16       2737.70       2781.41        63.64 o                         
   0   7 -16      12235.75      12569.54        60.65 o                         
  -8   8 -16       1864.82       1954.26        38.07 o                         
  -5   8 -16       5930.59       5782.70        47.37 o                         
  -2   8 -16       2645.51       2696.24        54.85 o                         
  -7   9 -16       5005.43       4805.94       529.84 o                         
  -4   9 -16       4141.38       4182.04        57.18 o                         
  -1   2 -15       6753.87       6702.28        28.34 o                         
  -2   4 -15       2820.20       3014.88        34.65 o                         
  -4   5 -15       1295.85       1314.22        26.92 o                         
  -1   5 -15       1260.50       1307.46        26.93 o                         
  -3   6 -15       2182.40       2313.65        30.26 o                         
  -5   7 -15       1153.03       1128.01        47.68 o                         
  -2   7 -15       4283.09       4389.41        64.02 o                         
  -7   8 -15        279.48        290.01        25.46 o                         
  -4   8 -15        437.94        460.50        19.03 o                         
  -1   8 -15       1499.05       1599.82        48.69 o                         
  -6   9 -15        357.62        291.38        46.78 o                         
  -3   9 -15          5.23        -10.77        12.77 o                         
  -1   1 -14       4216.73       4127.92        91.79 o                         
   0   2 -14      10025.81       9481.94       265.44 o                         
  -2   3 -14        994.32       1009.83        17.25 o                         
  -4   4 -14      11530.78      11487.18       105.68 o                         
  -1   4 -14       2641.55       2690.95        33.00 o                         
  -3   5 -14       1661.81       1691.96        16.24 o                         
   0   5 -14        189.26        190.98        15.94 o                         
  -5   6 -14       1544.52       1519.72        14.31 o                         
  -2   6 -14        362.47        366.63        13.36 o                         
  -7   7 -14        224.59        242.93        52.54 o                         
  -4   7 -14       1421.17       1415.74        37.83 o                         
  -1   7 -14        367.11        346.81        13.12 o                         
  -6   8 -14        240.45        234.65        21.24 o                         
  -3   8 -14        889.09        893.71        15.43 o                         
   0   8 -14        443.16        463.40        29.66 o                         
  -8   9 -14        401.54        419.81        19.05 o                         
  -5   9 -14        886.20        869.51        26.68 o                         
  -2   9 -14        280.33        299.78        17.24 o                         
  -4  10 -14        968.10        922.39        36.41 o                         
  -1   3 -13      37835.37      38254.38       315.76 o                         
  -3   4 -13        725.77        729.40        13.46 o                         
  -2   5 -13        712.40        677.42        16.14 o                         
  -4   6 -13       3880.98       3769.92        77.33 o                         
  -1   6 -13       3143.77       3055.95        45.27 o                         
  -6   7 -13        546.00        521.40        22.49 o                         
  -3   7 -13        571.69        535.95        12.18 o                         
  -5   8 -13         60.11         44.92        12.20 o                         
  -2   8 -13        534.84        578.45        14.87 o                         
  -7   9 -13        774.69        794.40        27.63 o                         
  -4   9 -13        134.00        173.05        15.78 o                         
  -1   9 -13        193.97        238.39        52.17 o                         
  -6  10 -13        402.51        398.39        17.91 o                         
   0   0 -12      55210.33      59978.94       160.35 o                         
  -1   2 -12      10631.11      10083.91        71.53 o                         
  -3   3 -12       9978.51       9729.35       142.94 o                         
   0   3 -12      13191.48      13400.81       282.94 o                         
  -2   4 -12       4106.32       4163.18        32.86 o                         
  -4   5 -12        141.22        140.01        20.89 o                         
  -1   5 -12       7758.18       7889.15       162.49 o                         
  -6   6 -12      23723.29      24169.46       215.49 o                         
  -3   6 -12       4601.97       4542.78        42.65 o                         
   0   6 -12        783.57        754.17        23.14 o                         
  -5   7 -12        780.40        810.77        16.04 o                         
  -2   7 -12      10912.58      10932.42       111.50 o                         
  -7   8 -12       4032.21       3998.90        36.46 o                         
  -4   8 -12       3913.56       4057.12        52.56 o                         
  -1   8 -12       2491.48       2542.64        48.91 o                         
  -6   9 -12       1390.44       1370.08        17.13 o                         
  -3   9 -12       1156.23       1138.21        23.36 o                         
  -5  10 -12       1497.41       1381.00       219.14 o                         
  -2   3 -11      21305.52      20896.52       142.52 o                         
  -1   4 -11       1413.44       1418.58        24.55 o                         
  -3   5 -11         21.38         40.11        11.22 o                         
  -5   6 -11       5056.17       4952.48        37.55 o                         
  -2   6 -11       1607.04       1613.73        14.34 o                         
  -4   7 -11        464.50        523.80        18.34 o                         
  -1   7 -11        164.79        197.92        18.60 o                         
  -6   8 -11        131.09        128.72        15.64 o                         
  -3   8 -11       2396.63       2248.09        36.97 o                         
  -8   9 -11        261.77        262.82        16.08 o                         
  -5   9 -11        749.09        735.36        34.73 o                         
  -2   9 -11        363.84        367.15        16.49 o                         
  -7  10 -11         70.97         69.53        19.11 o                         
  -4  10 -11        568.32        607.75        29.58 o                         
   0   1 -10        906.30        884.27        15.45 o                         
  -2   2 -10       7599.08       7234.18        93.30 o                         
  -1   3 -10       2053.33       1961.03        12.66 o                         
  -3   4 -10        653.55        659.84        12.42 o                         
   0   4 -10      10304.73      10634.16        98.50 o                         
  -5   5 -10       2414.09       2462.02        24.65 o                         
  -2   5 -10       2190.34       2119.38        24.12 o                         
  -4   6 -10       1417.54       1374.14        34.63 o                         
  -1   6 -10       1554.00       1565.86        46.77 o                         
  -6   7 -10         25.98         -7.97        11.62 o                         
  -3   7 -10       1844.86       1755.88        59.14 o                         
   0   7 -10       2056.62       2148.74        37.76 o                         
  -8   8 -10        100.12         44.79        28.90 o                         
  -5   8 -10        495.80        486.12        12.89 o                         
  -2   8 -10        973.72        911.83        16.46 o                         
  -7   9 -10         45.79         62.99        22.19 o                         
  -4   9 -10        304.64        270.16        12.96 o                         
  -1   9 -10        174.22        170.37        43.30 o                         
  -6  10 -10        801.66        801.93        25.40 o                         
  -3  10 -10        289.64        248.81        22.20 o                         
  -1   2  -9      28038.50      26261.04       130.41 o                         
  -2   4  -9       2146.46       2224.86        35.48 o                         
  -4   5  -9        486.68        523.38        15.90 o                         
  -1   5  -9       5465.48       5594.11        66.90 o                         
  -3   6  -9       6314.15       6256.52       130.48 o                         
  -5   7  -9       7201.25       7182.86       104.23 o                         
  -2   7  -9       2491.38       2482.43        27.87 o                         
  -7   8  -9       1314.94       1345.84        14.65 o                         
  -4   8  -9        852.03        832.52        13.82 o                         
  -1   8  -9        259.10        245.91        17.13 o                         
  -6   9  -9         79.06         77.91        17.04 o                         
  -3   9  -9        118.15        109.60        35.69 o                         
  -5  10  -9        664.52        616.33        16.21 o                         
  -1   1  -8      82300.57      83576.26       728.31 o                         
   0   2  -8       9909.91       9027.29       155.64 o                         
  -2   3  -8      11045.72      11759.59       211.02 o                         
  -4   4  -8      16947.34      16834.86       289.22 o                         
  -1   4  -8       8969.94       8804.06       132.97 o                         
  -3   5  -8       8666.99       8960.62       131.61 o                         
   0   5  -8      24186.55      24973.52       432.45 o                         
  -5   6  -8       6586.64       6589.72       138.72 o                         
  -2   6  -8       1334.44       1385.36        16.64 o                         
  -7   7  -8        669.45        692.18        40.70 o                         
  -4   7  -8      10968.03      11199.24       141.51 o                         
  -1   7  -8       5931.26       6108.35       124.87 o                         
  -6   8  -8       5762.94       5808.69        78.44 o                         
  -3   8  -8       3020.79       3122.07        52.39 o                         
   0   8  -8       2335.86       2444.49        35.92 o                         
  -8   9  -8       4038.18       3823.47        76.71 o                         
  -5   9  -8       1713.68       1750.27        26.70 o                         
  -2   9  -8       2308.74       2429.02        50.33 o                         
  -7  10  -8       1700.60       1567.44       185.50 o                         
  -4  10  -8       6293.06       6308.54        40.29 o                         
  -1   3  -7       1422.60       1466.57        16.62 o                         
  -3   4  -7      10496.11      10501.56       237.64 o                         
  -2   5  -7      11196.45      11758.48       139.06 o                         
  -4   6  -7        143.66        162.01        11.38 o                         
  -1   6  -7       5023.63       5052.86        29.85 o                         
  -6   7  -7        862.32        894.55        25.99 o                         
  -3   7  -7       2341.56       2209.19        35.23 o                         
  -5   8  -7       1309.69       1333.25        37.27 o                         
  -2   8  -7       1327.99       1281.89        17.82 o                         
  -7   9  -7        118.09        126.13        17.43 o                         
  -4   9  -7        797.28        793.26        17.26 o                         
  -1   9  -7       1705.61       1651.84        69.96 o                         
  -6  10  -7        124.24        154.59        28.61 o                         
  -3  10  -7        284.12        284.91        23.34 o                         
   0   0  -6       9767.98       9601.86        89.57 o                         
  -1   2  -6       2713.25       2632.48        17.95 o                         
  -3   3  -6      17173.97      17590.79       448.09 o                         
   0   3  -6       4345.70       4448.23       113.10 o                         
  -2   4  -6       1071.78       1061.43        14.94 o                         
  -4   5  -6       2300.92       2446.71        31.16 o                         
  -1   5  -6       1798.67       1821.24        36.70 o                         
  -6   6  -6       9388.45       9114.03       167.70 o                         
  -3   6  -6       1433.83       1451.46        37.04 o                         
   0   6  -6       1220.87       1165.05        33.54 o                         
  -5   7  -6       1449.94       1442.81        15.12 o                         
  -2   7  -6        746.30        792.83        40.02 o                         
  -7   8  -6        205.03        215.14        11.57 o                         
  -4   8  -6       1431.03       1467.58        16.68 o                         
  -1   8  -6        322.13        299.93        17.35 o                         
  -9   9  -6        389.25        364.70        32.76 o                         
  -6   9  -6       1621.30       1585.11        67.99 o                         
  -3   9  -6        193.42        199.29        30.55 o                         
   0   9  -6        961.35        927.74        39.82 o                         
  -8  10  -6        172.25        165.79        19.98 o                         
  -5  10  -6        142.39        138.95        15.96 o                         
  -2  10  -6        899.82        920.85        67.23 o                         
  -2   3  -5      47189.61      45748.36       474.15 o                         
  -1   4  -5       1176.94       1192.15        19.02 o                         
  -3   5  -5       1182.57       1123.33        18.12 o                         
  -5   6  -5         89.38        112.63        10.97 o                         
  -2   6  -5        383.29        408.65        13.08 o                         
  -4   7  -5        691.40        665.18        15.66 o                         
  -1   7  -5        592.63        626.26        26.00 o                         
  -6   8  -5       3242.78       3146.24        42.90 o                         
  -3   8  -5       3377.63       3425.75        78.11 o                         
  -8   9  -5         10.82         26.04        11.95 o                         
  -5   9  -5        443.58        423.90        13.37 o                         
  -2   9  -5       1617.49       1508.58        20.84 o                         
  -7  10  -5        361.53        440.19        32.93 o                         
  -4  10  -5        461.35        466.79        16.72 o                         
   0   1  -4      28712.98      29887.95       679.15 o                         
  -2   2  -4     101820.35     104825.18      3612.21 o                         
  -1   3  -4      52184.86      51509.71       320.77 o                         
  -3   4  -4       2516.85       2583.55        45.48 o                         
   0   4  -4      16720.47      16624.15       405.95 o                         
  -5   5  -4       5488.48       5614.18       137.07 o                         
  -2   5  -4      20028.52      20265.30       173.05 o                         
  -4   6  -4      11054.01      11026.04       198.99 o                         
  -1   6  -4      17310.75      17580.71       129.51 o                         
  -6   7  -4      21847.29      22166.70       216.10 o                         
  -3   7  -4      16170.49      16799.64       223.95 o                         
   0   7  -4       7624.17       8061.46       118.73 o                         
  -8   8  -4       2354.44       2298.73       102.92 o                         
  -5   8  -4       4306.29       4307.06       301.53 o                         
  -2   8  -4       6116.57       6521.81        73.53 o                         
  -7   9  -4        723.44        741.11        21.80 o                         
  -4   9  -4       1118.28       1083.73        24.03 o                         
  -1   9  -4       1783.25       1821.60        33.60 o                         
  -6  10  -4       5011.21       4833.71        75.84 o                         
  -3  10  -4       2483.66       2499.21        51.23 o                         
  -1   2  -3       2446.81       2528.07        23.98 o                         
  -2   4  -3       1194.10       1258.45        17.16 o                         
  -4   5  -3       7997.49       7960.33        76.38 o                         
  -1   5  -3       4155.14       4221.37        64.66 o                         
  -3   6  -3        131.61        204.76        20.94 o                         
  -5   7  -3       1878.82       1853.43        37.42 o                         
  -2   7  -3       1774.86       1723.16        45.70 o                         
  -7   8  -3       2138.58       2204.05        33.98 o                         
  -4   8  -3       1289.85       1234.90        14.77 o                         
  -1   8  -3       1613.40       1587.83        32.41 o                         
  -6   9  -3       1001.65        950.10        22.73 o                         
  -3   9  -3       1562.97       1450.24        47.85 o                         
  -8  10  -3        332.42        323.18        13.72 o                         
  -5  10  -3        711.81        730.44        15.26 o                         
  -2  10  -3        399.52        311.35        33.65 o                         
  -1   1  -2        671.26        641.96        35.56 o                         
   0   2  -2       3330.98       3163.54        40.60 o                         
  -2   3  -2      10813.51      10634.55       166.78 o                         
  -4   4  -2       1350.39       1189.54        16.96 o                         
  -1   4  -2       9522.82      10046.05       160.45 o                         
  -3   5  -2       3435.84       3419.82        21.24 o                         
   0   5  -2       4087.31       4251.63        62.95 o                         
  -5   6  -2        717.17        726.99        13.48 o                         
  -2   6  -2       5140.72       5210.50        77.41 o                         
  -7   7  -2        283.96        302.27        16.44 o                         
  -4   7  -2        641.71        648.87        18.88 o                         
  -1   7  -2       2391.13       2275.95        21.23 o                         
  -6   8  -2        422.68        398.90        16.86 o                         
  -3   8  -2        400.59        402.66        24.95 o                         
   0   8  -2       1524.69       1636.08        62.07 o                         
  -8   9  -2         61.59        110.11        21.04 o                         
  -5   9  -2        510.18        498.94        13.39 o                         
  -2   9  -2        579.15        550.86        19.15 o                         
  -7  10  -2        365.92        402.46        34.79 o                         
  -4  10  -2       1008.34        915.03        23.15 o                         
  -1   3  -1       8390.89       8204.62        95.91 o                         
  -3   4  -1       9734.49       9565.38       113.02 o                         
  -2   5  -1      19267.00      19418.23       171.52 o                         
  -4   6  -1       5981.98       5555.29        69.52 o                         
  -1   6  -1        577.54        586.70        14.41 o                         
  -6   7  -1       2329.40       2332.74        33.53 o                         
  -3   7  -1        914.05        933.69        25.42 o                         
  -5   8  -1       1987.68       1950.34        45.60 o                         
  -2   8  -1        381.67        396.07        16.27 o                         
  -7   9  -1       1246.10       1271.61        31.42 o                         
  -4   9  -1        368.64        414.46        18.94 o                         
  -1   9  -1       1080.36       1014.30       178.91 o                         
  -6  10  -1        729.65        788.69        45.50 o                         
  -3  10  -1        143.63        165.17        13.22 o                         
  -1   2   0      32742.33      32088.56       659.73 o                         
  -3   3   0      24112.37      20821.76       419.07 o                         
   0   3   0      23983.39      21080.65       749.83 o                         
  -2   4   0       1783.46       1697.92        25.22 o                         
  -4   5   0      52303.44      52037.59       388.88 o                         
  -1   5   0      52415.09      53587.13       644.37 o                         
  -6   6   0      10307.72      10559.91       193.97 o                         
  -3   6   0       7411.13       7731.67        61.37 o                         
   0   6   0      10275.69      10789.62        84.56 o                         
  -5   7   0      11032.03      11211.64       190.93 o                         
  -2   7   0      11089.30      11246.00       254.60 o                         
  -7   8   0       8617.80       8579.27       111.28 o                         
  -4   8   0      16617.59      16492.18       200.39 o                         
  -1   8   0       8479.21       8605.91        90.05 o                         
  -9   9   0       2853.78       2965.65       161.18 o                         
  -6   9   0       6922.75       7037.34       101.77 o                         
  -3   9   0       7013.72       6848.52       179.77 o                         
   0   9   0       2913.05       2881.78        33.96 o                         
  -8  10   0       4290.11       4167.51        41.65 o                         
  -5  10   0       1814.79       1749.81        67.21 o                         
  -2  10   0       4310.82       4211.41        53.13 o                         
  -2   3   1       8439.23       8085.23       140.10 o                         
  -1   4   1       9736.82       9626.27       179.98 o                         
  -3   5   1      19267.67      20113.67       384.33 o                         
  -5   6   1        570.65        565.64        13.04 o                         
  -2   6   1       5983.34       5866.83        44.27 o                         
  -4   7   1        912.17        901.07        12.41 o                         
  -1   7   1       2328.15       2391.44        48.31 o                         
  -6   8   1        381.60        409.36        13.93 o                         
  -3   8   1       1991.85       2006.13        49.16 o                         
  -8   9   1       1082.23       1133.74       141.11 o                         
  -5   9   1        365.95        373.83        13.82 o                         
  -2   9   1       1239.46       1240.12        21.35 o                         
  -7  10   1        143.47        150.83        22.06 o                         
  -4  10   1        729.52        773.15        40.45 o                         
   0   1   2        673.82        644.28        27.24 o                         
  -2   2   2       3353.60       3121.28        48.31 o                         
  -1   3   2      10812.97      10547.59       251.60 o                         
  -3   4   2       9514.06       9769.87       125.03 o                         
   0   4   2       1335.99       1264.74        26.55 o                         
  -5   5   2       4089.56       4034.86        71.34 o                         
  -2   5   2       3423.11       3499.96        71.25 o                         
  -4   6   2       5144.07       5164.75        51.17 o                         
  -1   6   2        722.18        763.35        16.22 o                         
  -6   7   2       2387.81       2254.33        27.71 o                         
  -3   7   2        647.14        603.34        13.75 o                         
   0   7   2        280.94        234.38        41.77 o                         
  -8   8   2       1518.98       1502.11        18.96 o                         
  -5   8   2        405.79        417.61        15.58 o                         
  -2   8   2        424.56        379.70        13.31 o                         
  -7   9   2        583.28        581.41        20.41 o                         
  -4   9   2        506.49        509.00        93.02 o                         
  -1   9   2         60.10         69.47        12.26 o                         
  -6  10   2       1002.28        927.45        14.13 o                         
  -3  10   2        365.46        373.42        14.72 o                         
  -1   2   3       2449.78       2487.57        25.38 o                         
  -2   4   3       1194.19       1269.52        24.58 o                         
  -4   5   3       4163.40       4170.01        51.41 o                         
  -1   5   3       7979.98       8058.29       111.62 o                         
  -3   6   3        134.74        160.83        11.73 o                         
  -5   7   3       1795.22       1711.25        26.93 o                         
  -2   7   3       1882.57       1911.04        21.12 o                         
  -7   8   3       1600.60       1567.02       178.61 o                         
  -4   8   3       1290.02       1267.03        24.93 o                         
  -1   8   3       2135.57       2199.10        42.40 o                         
  -6   9   3       1562.42       1493.74        32.49 o                         
  -3   9   3       1005.46        982.10        16.51 o                         
  -8  10   3        399.14        408.41        24.65 o                         
  -5  10   3        711.67        717.82        20.25 o                         
  -2  10   3        332.23        313.04        17.78 o                         
  -1   1   4      28680.75      28595.27       231.37 o                         
   0   2   4     101726.93     100509.05      2052.77 o                         
  -2   3   4      51423.07      48517.95       729.15 o                         
  -4   4   4      16217.46      15814.80       217.09 o                         
  -1   4   4       2287.45       2343.13        28.24 o                         
  -3   5   4      19804.92      19690.80       165.68 o                         
   0   5   4       5348.68       5645.81        39.03 o                         
  -5   6   4      17388.45      17263.35       197.65 o                         
  -2   6   4      10927.24      11048.76       141.48 o                         
  -7   7   4       7434.36       7115.28       316.84 o                         
  -4   7   4      16106.86      16365.28       163.25 o                         
  -1   7   4      21810.59      22754.22       159.56 o                         
  -6   8   4       6054.22       6137.03       104.44 o                         
  -3   8   4       4126.66       4248.59        51.74 o                         
   0   8   4       2295.11       2321.81        25.35 o                         
  -8   9   4       1725.06       1727.42        42.87 o                         
  -5   9   4       1108.06       1082.34        26.19 o                         
  -2   9   4        703.62        704.39        17.81 o                         
  -7  10   4       2427.64       2344.08        22.73 o                         
  -4  10   4       4974.83       4871.14       518.12 o                         
  -1   3   5      47232.07      45352.41       543.91 o                         
  -3   4   5       1184.38       1218.11        14.53 o                         
  -2   5   5       1202.45       1123.04        13.06 o                         
  -4   6   5        383.00        422.01         9.50 o                         
  -1   6   5         88.60         96.77        10.37 o                         
  -6   7   5        593.86        670.70        17.20 o                         
  -3   7   5        684.09        697.32        22.76 o                         
  -5   8   5       3364.15       3396.47        19.83 o                         
  -2   8   5       3243.86       3169.74        40.25 o                         
  -7   9   5       1617.83       1519.97        46.93 o                         
  -4   9   5        439.10        420.43        11.36 o                         
  -1   9   5         11.96         28.18        10.22 o                         
  -6  10   5        461.58        541.64        66.49 o                         
  -3  10   5        362.21        404.13        19.45 o                         
   0   0   6       9763.76       8704.85        91.11 o                         
  -1   2   6       2706.87       2537.09        24.67 o                         
  -3   3   6       4321.43       4288.03        39.26 o                         
   0   3   6      17161.58      17430.79       277.11 o                         
  -2   4   6       1067.80       1038.19        13.96 o                         
  -4   5   6       1812.92       1796.19        32.05 o                         
  -1   5   6       2302.36       2449.14        22.43 o                         
  -6   6   6       1225.88       1243.62        14.83 o                         
  -3   6   6       1433.73       1449.43        17.33 o                         
   0   6   6       9391.54       9208.26       104.65 o                         
  -5   7   6        744.70        835.41        20.83 o                         
  -2   7   6       1439.52       1487.29        14.18 o                         
  -7   8   6        324.88        345.98        16.09 o                         
  -4   8   6       1420.00       1477.27        29.53 o                         
  -1   8   6        208.81        236.40        10.22 o                         
  -9   9   6        954.64        993.58        39.25 o                         
  -6   9   6        195.48        188.68        11.08 o                         
  -3   9   6       1626.43       1591.18        26.71 o                         
   0   9   6        386.08        352.15        16.34 o                         
  -8  10   6        904.23        928.58        41.20 o                         
  -5  10   6        141.51        189.56        21.61 o                         
  -2  10   6        172.87        201.23        15.06 o                         
  -2   3   7       1443.97       1449.78        16.77 o                         
  -1   4   7      10514.31      10558.40        73.84 o                         
  -3   5   7      11210.38      11736.38       156.65 o                         
  -5   6   7       5020.58       4952.84        68.35 o                         
  -2   6   7        143.57        153.97         8.95 o                         
  -4   7   7       2331.58       2274.39        29.53 o                         
  -1   7   7        865.13        918.94        11.84 o                         
  -6   8   7       1327.69       1291.40        33.64 o                         
  -3   8   7       1300.71       1297.41        20.50 o                         
  -8   9   7       1706.36       1675.77        99.46 o                         
  -5   9   7        793.34        809.95        17.12 o                         
  -2   9   7        120.07        118.72        11.99 o                         
  -7  10   7        284.27        277.64        36.86 o                         
  -4  10   7        124.07        154.51        18.54 o                         
   0   1   8      82422.64      82498.24       966.55 o                         
  -2   2   8       9884.08       8712.69       132.19 o                         
  -1   3   8      10634.80      11284.91        91.42 o                         
  -3   4   8       8779.59       8422.14        91.89 o                         
   0   4   8      16834.07      16618.53       153.15 o                         
  -5   5   8      24024.93      24113.21       703.93 o                         
  -2   5   8       8484.04       8757.39       117.39 o                         
  -4   6   8       1204.85       1247.50        18.04 o                         
  -1   6   8       6581.69       6735.08        70.81 o                         
  -6   7   8       6052.74       6151.60        94.51 o                         
  -3   7   8      11135.87      11032.14       703.64 o                         
   0   7   8        587.44        605.99        18.16 o                         
  -8   8   8       2408.02       2369.18        76.81 o                         
  -5   8   8       2957.03       3058.57        49.04 o                         
  -2   8   8       5772.43       5882.30        21.37 o                         
  -7   9   8       2233.27       2228.00        35.69 o                         
  -4   9   8       1674.45       1646.92        32.39 o                         
  -1   9   8       3981.09       3801.74        71.68 o                         
  -6  10   8       6195.30       6091.65       480.99 o                         
  -3  10   8       1642.70       1540.40        36.07 o                         
  -1   2   9      28069.51      25910.44       374.99 o                         
  -2   4   9       2146.57       2259.28        28.02 o                         
  -4   5   9       5441.81       5429.91        98.71 o                         
  -1   5   9        492.12        529.99         8.81 o                         
  -3   6   9       6316.80       6274.79        55.40 o                         
  -5   7   9       2497.09       2492.76        32.89 o                         
  -2   7   9       7206.09       7390.61        41.61 o                         
  -7   8   9        257.37        320.90        13.78 o                         
  -4   8   9        852.10        845.69        24.98 o                         
  -1   8   9       1303.33       1342.46        18.33 o                         
  -6   9   9        120.82        158.26        16.63 o                         
  -3   9   9         77.03        117.56        16.99 o                         
  -5  10   9        664.02        694.32        26.16 o                         
  -1   1  10        914.52        826.72        18.78 o                         
   0   2  10       7599.27       7234.71       127.37 o                         
  -2   3  10       2065.38       1880.84        20.64 o                         
  -4   4  10      10279.94      10024.10       149.66 o                         
  -1   4  10        658.84        697.81        11.54 o                         
  -3   5  10       2182.57       2104.15        30.19 o                         
   0   5  10       2431.10       2453.85        71.41 o                         
  -5   6  10       1555.78       1630.91        24.43 o                         
  -2   6  10       1415.54       1421.58        28.86 o                         
  -7   7  10       2049.31       2222.38        69.55 o                         
  -4   7  10       1848.18       1852.38        58.15 o                         
  -1   7  10         26.06          8.29         9.78 o                         
  -6   8  10        978.58        883.61        42.40 o                         
  -3   8  10        494.20        471.58        16.10 o                         
   0   8  10         97.25         82.07        24.50 o                         
  -8   9  10        172.59        166.91        24.73 o                         
  -5   9  10        302.29        372.94        25.36 o                         
  -2   9  10         46.16         77.75        14.70 o                         
  -7  10  10        287.98        237.65        69.66 o                         
  -4  10  10        801.92        783.51        23.96 o                         
  -1   3  11      21313.52      21018.44       188.52 o                         
  -3   4  11       1418.75       1373.39        27.36 o                         
  -2   5  11         23.60         25.71         9.31 o                         
  -4   6  11       1606.30       1535.56       210.62 o                         
  -1   6  11       5052.40       5141.12        33.99 o                         
  -6   7  11        168.27        156.43        10.37 o                         
  -3   7  11        462.80        476.44        28.44 o                         
  -5   8  11       2405.63       2307.92        43.05 o                         
  -2   8  11        131.03        117.76        10.50 o                         
  -7   9  11        358.88        351.63        10.54 o                         
  -4   9  11        747.12        731.11        18.61 o                         
  -1   9  11        260.94        245.45        11.21 o                         
  -6  10  11        568.72        575.46        16.81 o                         
  -3  10  11         70.63         58.87        22.50 o                         
   0   0  12      56516.91      62060.44       162.14 o                         
  -1   2  12      10914.62      10141.17        97.68 o                         
  -3   3  12      12658.84      12668.71       218.53 o                         
   0   3  12       9825.44       9639.96       187.66 o                         
  -2   4  12       3909.83       3950.60        54.20 o                         
  -4   5  12       7937.52       7953.83       120.81 o                         
  -1   5  12        184.65        174.79        12.46 o                         
  -6   6  12        888.61        885.47        63.41 o                         
  -3   6  12       4699.52       4552.17        40.96 o                         
   0   6  12      24008.43      24936.85       246.55 o                         
  -5   7  12      11054.46      11103.86       150.89 o                         
  -2   7  12        770.11        764.86        50.20 o                         
  -7   8  12       2394.39       2514.31        76.51 o                         
  -4   8  12       3852.24       3838.20        36.15 o                         
  -1   8  12       4007.44       3991.04        25.21 o                         
  -6   9  12       1190.92       1145.04        35.02 o                         
  -3   9  12       1421.74       1495.90        14.55 o                         
  -5  10  12       1485.24       1493.07        44.71 o                         
  -2   3  13      37801.71      37879.95       334.36 o                         
  -1   4  13        722.94        698.27        16.20 o                         
  -3   5  13        714.51        695.95        10.37 o                         
  -5   6  13       3147.90       3142.98        67.04 o                         
  -2   6  13       3878.00       3838.57        37.97 o                         
  -4   7  13        571.89        538.34        24.89 o                         
  -1   7  13        551.24        524.40        11.83 o                         
  -6   8  13        535.07        559.51        12.02 o                         
  -3   8  13         63.00         54.25         9.89 o                         
  -8   9  13        189.75        204.14        14.88 o                         
  -5   9  13        136.46        143.64        39.17 o                         
  -2   9  13        779.97        769.65        12.88 o                         
  -4  10  13        402.97        341.21        13.49 o                         
   0   1  14       4232.69       3932.77       100.64 o                         
  -2   2  14       9992.49       9505.69       171.51 o                         
  -1   3  14       1002.93        992.62        12.83 o                         
  -3   4  14       2651.61       2702.88        46.39 o                         
   0   4  14      11548.90      11726.14       202.32 o                         
  -5   5  14        189.85        230.34        24.20 o                         
  -2   5  14       1663.00       1695.58        29.16 o                         
  -4   6  14        359.63        375.45        15.27 o                         
  -1   6  14       1535.33       1529.97        25.04 o                         
  -6   7  14        370.39        376.34        10.71 o                         
  -3   7  14       1410.34       1443.54        32.54 o                         
   0   7  14        224.24        136.22        29.47 o                         
  -8   8  14        447.57        502.55        26.37 o                         
  -5   8  14        888.06        898.04        11.90 o                         
  -2   8  14        236.64        219.57         9.98 o                         
  -7   9  14        279.19        290.50        15.63 o                         
  -4   9  14        888.39        867.73       103.71 o                         
  -1   9  14        402.08        420.75        15.41 o                         
  -6  10  14        971.98       1043.75        43.45 o                         
  -1   2  15       6761.01       6422.64        65.36 o                         
  -2   4  15       2821.42       2869.68        29.94 o                         
  -4   5  15       1257.58       1267.24        21.31 o                         
  -1   5  15       1300.13       1313.84        20.54 o                         
  -3   6  15       2181.36       2237.41        25.02 o                         
  -5   7  15       4263.67       4262.92        30.13 o                         
  -2   7  15       1153.15       1171.72        14.04 o                         
  -7   8  15       1506.72       1487.23        34.66 o                         
  -4   8  15        437.39        437.18        19.34 o                         
  -1   8  15        282.79        276.08        12.61 o                         
  -6   9  15          4.72         27.84        16.40 o                         
  -3   9  15        354.93        371.80        43.83 o                         
  -1   1  16      29433.77      31041.94        59.11 o                         
   0   2  16       5462.96       5238.70       117.63 o                         
  -2   3  16      27248.52      26763.62       334.20 o                         
  -4   4  16       5189.94       5113.66        63.69 o                         
  -1   4  16       4203.93       4175.96        35.81 o                         
  -3   5  16       7802.58       7899.35        41.56 o                         
   0   5  16       4102.81       4200.98        67.54 o                         
  -5   6  16       8923.53       8725.70        90.95 o                         
  -2   6  16      23141.65      23449.34       221.37 o                         
  -7   7  16      12486.87      12344.90       222.80 o                         
  -4   7  16       2895.24       2760.60        41.02 o                         
  -1   7  16       4418.72       4542.84        52.91 o                         
  -6   8  16       2699.11       2611.54        48.33 o                         
  -3   8  16       6049.87       6022.47       111.94 o                         
   0   8  16       1910.83       1930.33        50.95 o                         
  -8   9  16       1489.98       1414.46        36.94 o                         
  -5   9  16       4135.49       4236.99        60.59 o                         
  -2   9  16       5002.72       5002.96        76.05 o                         
  -1   3  17       1912.10       1841.05        18.14 o                         
  -3   4  17        292.96        320.04        13.77 o                         
  -2   5  17       9616.25       9442.98       149.77 o                         
  -4   6  17       1556.34       1572.77        18.03 o                         
  -1   6  17        611.52        673.84        18.28 o                         
  -6   7  17        448.56        440.27        18.86 o                         
  -3   7  17       1694.55       1800.53        33.25 o                         
  -5   8  17        644.64        682.49        27.19 o                         
  -2   8  17       2534.11       2443.80        34.37 o                         
  -7   9  17         75.45         69.55        15.45 o                         
  -4   9  17        522.74        500.58        19.23 o                         
   0   0  18      27344.50      27234.43        92.04 o                         
  -1   2  18       1739.13       1616.63        24.52 o                         
  -3   3  18       2905.40       2899.82        57.86 o                         
   0   3  18       2031.44       2086.92        75.47 o                         
  -2   4  18        442.75        425.40        16.10 o                         
  -4   5  18       2179.73       2105.54        41.21 o                         
  -1   5  18        594.13        602.80        13.43 o                         
  -6   6  18       3474.34       3786.46        26.50 o                         
  -3   6  18        146.16        159.33        10.10 o                         
   0   6  18        357.25        369.01        14.08 o                         
  -5   7  18        504.43        534.21        22.57 o                         
  -2   7  18        285.07        274.78        23.33 o                         
  -7   8  18        239.67        235.62        15.06 o                         
  -4   8  18       1387.98       1428.42        52.39 o                         
  -1   8  18        481.25        501.34        13.46 o                         
  -6   9  18         38.01         50.64        18.96 o                         
  -3   9  18        410.04        412.30        64.72 o                         
  -2   3  19       9527.71       9525.08        69.52 o                         
  -1   4  19        774.21        784.66        13.86 o                         
  -3   5  19        956.89       1024.17        24.14 o                         
  -5   6  19        116.87        130.73        15.86 o                         
  -2   6  19        793.26        811.05        19.30 o                         
  -4   7  19       1187.90       1167.07        23.80 o                         
  -1   7  19        423.38        437.85        13.69 o                         
  -6   8  19        377.23        416.64        26.44 o                         
  -3   8  19        484.89        480.80        17.36 o                         
  -5   9  19        231.53        247.35        23.09 o                         
   0   1  20      30392.63      30858.01       509.34 o                         
  -2   2  20       6666.05       6535.43       103.82 o                         
  -1   3  20      16800.73      16889.83       148.76 o                         
  -3   4  20      23494.92      23466.65       239.47 o                         
   0   4  20      30732.07      31215.67       630.44 o                         
  -5   5  20      10934.53      11369.49       264.80 o                         
  -2   5  20       6087.73       6063.43       107.62 o                         
  -4   6  20       9976.25       9894.00        89.52 o                         
  -1   6  20       4397.99       4411.72        65.78 o                         
  -6   7  20       1763.87       1730.67        33.98 o                         
  -3   7  20       4873.48       5031.36        55.24 o                         
   0   7  20      11271.03      11323.10       192.39 o                         
  -8   8  20       4871.51       4178.02       268.85 o                         
  -5   8  20      10034.00       9938.01        66.45 o                         
  -2   8  20       4040.59       3943.83        37.56 o                         
  -4   9  20       5089.61       5123.87        92.45 o                         
  -1   2  21       2368.15       2435.24        22.21 o                         
  -2   4  21       2323.19       2284.52        27.68 o                         
  -4   5  21       4898.07       4830.77       101.88 o                         
  -1   5  21       3458.66       3545.80        41.67 o                         
  -3   6  21        287.97        261.10        18.14 o                         
  -5   7  21        468.71        456.56        21.81 o                         
  -2   7  21         88.92        105.15        19.28 o                         
  -7   8  21        748.41        805.58        36.55 o                         
  -4   8  21        252.35        247.27        22.45 o                         
  -1   8  21       1188.29       1136.66        15.43 o                         
  -1   1  22       1793.38       1805.62        50.99 o                         
   0   2  22       1794.92       1754.76        54.98 o                         
  -2   3  22       2946.64       2934.73        38.10 o                         
  -4   4  22       5313.26       5293.33        64.12 o                         
  -1   4  22       1607.34       1642.78        42.02 o                         
  -3   5  22       1119.85       1157.18        20.47 o                         
   0   5  22       2427.18       2386.58        82.97 o                         
  -5   6  22        159.81        170.67        11.14 o                         
  -2   6  22        489.74        442.99        18.49 o                         
  -7   7  22        494.01        535.27        62.12 o                         
  -4   7  22        175.08        194.16        15.34 o                         
  -1   7  22       1122.69       1127.17        76.20 o                         
  -6   8  22        105.89        144.87        40.51 o                         
  -3   8  22        493.75        483.18        24.57 o                         
  -1   3  23       1087.49       1081.58        12.01 o                         
  -3   4  23        166.10        179.09         9.99 o                         
  -2   5  23       3619.05       3588.61        37.34 o                         
  -4   6  23        143.17        144.96        11.56 o                         
  -1   6  23         23.71          5.56        11.10 o                         
  -6   7  23        874.02        904.38        49.73 o                         
  -3   7  23        430.04        497.10        29.77 o                         
  -5   8  23        284.12        334.56        32.76 o                         
  -2   8  23         56.04         60.24        16.99 o                         
   0   0  24       9452.39       8824.29        51.21 o                         
  -1   2  24      12610.61      12846.53       179.32 o                         
  -3   3  24      12251.64      12391.93       231.91 o                         
   0   3  24       6958.81       7173.47       141.94 o                         
  -2   4  24      15529.32      15437.95       134.39 o                         
  -4   5  24       4431.91       4580.65        70.76 o                         
  -1   5  24       4797.80       4663.33        29.78 o                         
  -6   6  24       5470.31       5287.82       107.77 o                         
  -3   6  24       7453.84       7368.39       133.55 o                         
   0   6  24       4682.09       4726.70       110.73 o                         
  -5   7  24       2622.72       2529.96        88.61 o                         
  -2   7  24       5053.61       4821.99        33.28 o                         
  -4   8  24       1530.34       1554.09        33.39 o                         
  -2   3  25        514.50        534.02        10.85 o                         
  -1   4  25       3666.65       3593.55        49.75 o                         
  -3   5  25        765.67        726.74        26.30 o                         
  -5   6  25        277.62        264.36        17.00 o                         
  -2   6  25        762.84        740.79        33.45 o                         
  -4   7  25        216.20        226.73        18.58 o                         
  -1   7  25        316.37        250.23        16.44 o                         
  -3   8  25       2725.45       2630.24        68.15 o                         
   0   1  26        782.24        832.70        17.45 o                         
  -2   2  26        244.66        219.24        29.18 o                         
  -1   3  26       2632.25       2627.52        48.00 o                         
  -3   4  26       1950.25       1958.62        13.40 o                         
   0   4  26       1566.85       1558.87        56.70 o                         
  -5   5  26       1092.41        974.57        21.42 o                         
  -2   5  26         61.23         57.86        12.09 o                         
  -4   6  26        994.27       1016.09        34.67 o                         
  -1   6  26        117.06        125.96        15.44 o                         
  -6   7  26        243.32        273.90        21.71 o                         
  -3   7  26        810.94        792.94        14.60 o                         
  -1   2  27       1506.05       1442.97        26.24 o                         
  -2   4  27        706.51        699.34        14.19 o                         
  -4   5  27         99.53        123.94        15.74 o                         
  -1   5  27          1.99         23.19        12.08 o                         
  -3   6  27        169.34        201.80        16.22 o                         
  -5   7  27       1815.24       1730.48        61.31 o                         
  -2   7  27        406.66        435.60        19.06 o                         
  -1   1  28       2420.99       2688.11        89.03 o                         
   0   2  28       4452.86       4403.65        36.74 o                         
  -2   3  28       5303.06       5172.52        71.03 o                         
  -4   4  28      11393.51      11071.03        33.14 o                         
  -1   4  28       9599.86       9588.82        61.27 o                         
  -3   5  28       2641.67       2532.94        23.87 o                         
   0   5  28       2204.33       2150.07        41.49 o                         
  -5   6  28       1797.32       1838.59        36.36 o                         
  -2   6  28       1784.31       1740.19        25.14 o                         
  -4   7  28       1790.75       1622.62        29.39 o                         
  -1   3  29       1333.53       1312.22        25.35 o                         
  -3   4  29       1357.64       1378.53        22.26 o                         
  -2   5  29         39.68         46.35        18.05 o                         
  -4   6  29       1298.62       1298.45        32.40 o                         
  -1   6  29        842.86        826.36        18.76 o                         
  -3   7  29         35.59         41.06        17.54 o                         
   0   0  30       1312.03       1320.90        29.77 o                         
  -1   2  30        460.16        486.76        20.09 o                         
  -3   3  30        631.60        628.85        39.47 o                         
   0   3  30        220.07        252.75        18.79 o                         
  -2   4  30        327.15        347.38        17.64 o                         
  -4   5  30        413.29        397.67        19.30 o                         
  -1   5  30        709.40        691.54        22.59 o                         
  -3   6  30        525.97        491.53        20.17 o                         
  -2   3  31        646.84        620.92        18.07 o                         
  -1   4  31       1038.78        987.60        24.50 o                         
  -3   5  31        504.56        517.42        18.39 o                         
  -5   6  31        473.11        500.53        13.87 o                         
  -2   6  31        210.12        225.73        17.61 o                         
   0   1  32        414.43        434.52        16.51 o                         
  -2   2  32       2369.88       2410.61        47.16 o                         
  -1   3  32       5298.27       5362.55        53.75 o                         
  -3   4  32       2896.78       2936.16        34.88 o                         
   0   4  32       2008.23       1975.07        22.89 o                         
  -5   5  32         67.65        120.77        16.97 o                         
  -2   5  32       1575.12       1607.59        37.81 o                         
  -4   6  32       1810.85       1874.89        72.26 o                         
  -1   2  33       2178.89       2189.66        13.81 o                         
  -2   4  33       1444.89       1361.31        25.11 o                         
  -4   5  33        520.42        537.20        31.44 o                         
  -1   5  33        150.66        156.74        11.53 o                         
  -1   1  34         35.19         92.46        41.93 o                         
   0   2  34        905.75        836.99        44.99 o                         
  -2   3  34        548.11        541.79        17.49 o                         
  -4   4  34        738.83        767.08        33.88 o                         
  -1   4  34        211.77        245.61        22.97 o                         
  -3   5  34         78.87         96.87        19.48 o                         
  -1   3  35        747.98        758.12        16.70 o                         
  -3   4  35        438.54        432.03        33.54 o                         
   0   0  36       1819.84       1920.34        31.88 o                         
  -1   2  36       3018.80       2968.86        59.43 o                         
  -3   3  36       5197.59       4828.78      1374.01 o                         
   0   3  36       4572.04       4279.78        82.62 o                         
  -2   4  36       4597.78       4446.98       124.37 o                         
  -2   3  37       1558.35       1443.09        46.75 o                         
   0   1  38        390.34        367.70        29.30 o                         
                                                                                
