# Supplementary material for: LiNa3(SO4)2·6H2O: a lithium double salt causing trouble in the industrial conversion of Li2SO4 into LiOH
Source: Acta Crystallogr E Crystallogr Commun. 2021 Aug 10;77(Pt 9):924–9. doi: 10.1107/S2056989021008057 (PMC8423005; doi:10.1107/S2056989021008057)
Supplement: Supplementary file 5 [file e-77-00924-Na3_Li_2SO4_6H2O-273Ksup5.hkl]

data_Na3_Li_2SO4_6H2O-273K                                                      
_shelx_title ' na-li-so4-273K in R3c'                                           
_shelx_refln_list_code          4                                               
_shelx_F_calc_maximum      235.16                                               
_exptl_crystal_F_000      1152.00                                               
_reflns_d_resolution_high  0.7205                                               
                                                                                
loop_                                                                           
 _space_group_symop_operation_xyz                                               
 'x, y, z'                                                                      
 '-y, x-y, z'                                                                   
 '-x+y, -x, z'                                                                  
 '-y, -x, z+1/2'                                                                
 '-x+y, y, z+1/2'                                                               
 'x, x-y, z+1/2'                                                                
 'x+2/3, y+1/3, z+1/3'                                                          
 '-y+2/3, x-y+1/3, z+1/3'                                                       
 '-x+y+2/3, -x+1/3, z+1/3'                                                      
 '-y+2/3, -x+1/3, z+5/6'                                                        
 '-x+y+2/3, y+1/3, z+5/6'                                                       
 'x+2/3, x-y+1/3, z+5/6'                                                        
 'x+1/3, y+2/3, z+2/3'                                                          
 '-y+1/3, x-y+2/3, z+2/3'                                                       
 '-x+y+1/3, -x+2/3, z+2/3'                                                      
 '-y+1/3, -x+2/3, z+7/6'                                                        
 '-x+y+1/3, y+2/3, z+7/6'                                                       
 'x+1/3, x-y+2/3, z+7/6'                                                        
                                                                                
_cell_length_a     8.4337                                                       
_cell_length_b     8.4337                                                       
_cell_length_c    30.2348                                                       
_cell_angle_alpha  90.000                                                       
_cell_angle_beta   90.000                                                       
_cell_angle_gamma 120.000                                                       
                                                                                
_shelx_F_squared_multiplier     1.000                                           
                                                                                
loop_                                                                           
 _refln_index_h                                                                 
 _refln_index_k                                                                 
 _refln_index_l                                                                 
 _refln_F_squared_calc                                                          
 _refln_F_squared_meas                                                          
 _refln_F_squared_sigma                                                         
 _refln_observed_status                                                         
   0   1 -40       2961.40       2959.54        58.94 o                         
  -2   2 -40       3941.39       3578.55       117.79 o                         
  -1   3 -40       3695.12       3413.26       137.99 o                         
  -1   2 -39        310.01        293.85        23.78 o                         
  -2   4 -39        157.84        138.36        11.36 o                         
  -1   1 -38        402.91        404.43        79.05 o                         
   0   2 -38        105.11        134.96        26.64 o                         
  -2   3 -38         95.60        102.90        10.60 o                         
  -4   4 -38        229.08        246.76        14.30 o                         
  -1   4 -38        474.01        406.37        19.59 o                         
  -1   3 -37       1524.87       1499.50        66.08 o                         
  -3   4 -37         78.17         74.56        16.63 o                         
  -2   5 -37        835.82        785.35        19.40 o                         
   0   0 -36       1786.56       2034.59        23.20 o                         
  -1   2 -36       3102.28       3107.49       119.56 o                         
  -3   3 -36       4708.48       4869.52        82.39 o                         
   0   3 -36       5226.38       5340.47        66.73 o                         
  -2   4 -36       4670.33       4667.26        38.62 o                         
  -4   5 -36       3798.98       3643.33        32.88 o                         
  -1   5 -36       2458.22       2294.11        80.79 o                         
  -3   6 -36       2087.95       1925.93        24.52 o                         
  -2   3 -35        759.19        783.93        14.63 o                         
  -1   4 -35        441.94        431.55        10.12 o                         
  -3   5 -35        465.22        449.31        19.33 o                         
  -5   6 -35        161.01        220.07        19.41 o                         
  -2   6 -35         86.24        110.01        12.09 o                         
   0   1 -34         37.16         38.83        26.82 o                         
  -2   2 -34        914.78        878.15        53.38 o                         
  -1   3 -34        560.26        584.88        10.63 o                         
  -3   4 -34        216.58        218.81        13.91 o                         
   0   4 -34        735.46        745.24        22.26 o                         
  -5   5 -34        454.49        460.81        11.13 o                         
  -2   5 -34         81.25         75.58         8.50 o                         
  -4   6 -34        565.21        588.83        11.36 o                         
  -1   6 -34        148.10        165.70        15.33 o                         
  -1   2 -33       2169.36       2227.93        24.19 o                         
  -2   4 -33       1457.22       1428.23        13.96 o                         
  -4   5 -33        140.26        168.86        15.76 o                         
  -1   5 -33        503.75        513.98        14.28 o                         
  -3   6 -33        750.90        736.25        13.94 o                         
  -2   7 -33        627.06        625.11        20.21 o                         
  -1   1 -32        420.02        439.25        11.21 o                         
   0   2 -32       2442.02       2601.76        28.88 o                         
  -2   3 -32       5362.07       5577.08       108.89 o                         
  -4   4 -32       2117.11       2115.69        47.42 o                         
  -1   4 -32       3050.61       3078.51        21.28 o                         
  -3   5 -32       1672.91       1682.09        25.17 o                         
   0   5 -32         90.51        135.61        26.35 o                         
  -5   6 -32       1074.25       1063.58        24.74 o                         
  -2   6 -32       1883.36       1900.50        22.75 o                         
  -4   7 -32        808.51        787.60        28.09 o                         
  -1   7 -32        897.45        702.30        20.50 o                         
  -1   3 -31        697.67        692.72        10.46 o                         
  -3   4 -31       1023.43        986.31        25.51 o                         
  -2   5 -31        508.87        517.24        18.83 o                         
  -4   6 -31        206.96        226.84         8.65 o                         
  -1   6 -31        469.99        450.87        21.24 o                         
  -6   7 -31        302.06        301.94        12.09 o                         
  -3   7 -31        184.19        205.66         8.05 o                         
   0   0 -30       1336.51       1389.32        19.41 o                         
  -1   2 -30        471.63        502.95        11.21 o                         
  -3   3 -30        192.23        207.95         8.34 o                         
   0   3 -30        617.43        625.05        10.17 o                         
  -2   4 -30        319.38        338.64         9.27 o                         
  -4   5 -30        752.14        707.03        10.48 o                         
  -1   5 -30        387.10        404.56        12.80 o                         
  -6   6 -30       2068.92       2089.78        37.30 o                         
  -3   6 -30        522.64        511.26         8.55 o                         
   0   6 -30        549.81        541.28        20.59 o                         
  -5   7 -30         19.10          1.44         6.46 o                         
  -2   7 -30        300.22        298.28        12.03 o                         
  -4   8 -30         75.05         99.70        10.93 o                         
  -2   3 -29       1317.13       1343.41        16.85 o                         
  -1   4 -29       1377.99       1399.09        20.02 o                         
  -3   5 -29         36.95         30.83         5.93 o                         
  -5   6 -29        838.97        855.53        21.83 o                         
  -2   6 -29       1317.55       1292.33        10.15 o                         
  -4   7 -29         36.53         61.27         7.99 o                         
  -1   7 -29         33.29         13.95        11.28 o                         
  -6   8 -29       1078.25        967.08        22.23 o                         
  -3   8 -29       1286.64       1243.17        30.06 o                         
   0   1 -28       2485.12       2673.06        53.86 o                         
  -2   2 -28       4459.97       4418.45        23.54 o                         
  -1   3 -28       5403.67       5358.75        26.20 o                         
  -3   4 -28       9721.44      10149.19       111.64 o                         
   0   4 -28      11529.26      11744.90       140.80 o                         
  -5   5 -28       2252.22       2268.91        24.04 o                         
  -2   5 -28       2683.77       2707.76        23.04 o                         
  -4   6 -28       1837.94       1863.13        25.62 o                         
  -1   6 -28       1843.80       1909.86        17.77 o                         
  -6   7 -28       1193.07       1150.23        17.80 o                         
  -3   7 -28       1847.36       1825.14        29.31 o                         
   0   7 -28        963.40        917.05        19.56 o                         
  -5   8 -28       1760.64       1689.37        28.53 o                         
  -2   8 -28       1745.21       1662.11        18.88 o                         
  -1   2 -27       1531.10       1507.40        15.32 o                         
  -2   4 -27        685.97        718.42         9.54 o                         
  -4   5 -27          3.24          1.64         6.84 o                         
  -1   5 -27         93.95        121.47         7.39 o                         
  -3   6 -27        170.15        178.74         7.99 o                         
  -5   7 -27        418.50        409.72        11.86 o                         
  -2   7 -27       1810.60       1649.99        34.96 o                         
  -7   8 -27        623.82        624.69        11.56 o                         
  -4   8 -27         42.03         46.07         7.98 o                         
  -1   8 -27        130.24        150.20        14.79 o                         
  -1   1 -26        814.87        811.64        18.90 o                         
   0   2 -26        234.63        245.82        11.07 o                         
  -2   3 -26       2700.78       2724.94        20.39 o                         
  -4   4 -26       1575.10       1585.42        34.06 o                         
  -1   4 -26       1926.68       1966.36        18.81 o                         
  -3   5 -26         60.85         70.88         9.04 o                         
   0   5 -26       1122.93       1054.43        10.46 o                         
  -5   6 -26        112.42        113.82         8.95 o                         
  -2   6 -26       1021.02       1038.46        12.38 o                         
  -7   7 -26        609.58        566.76        25.52 o                         
  -4   7 -26        804.78        785.37        17.72 o                         
  -1   7 -26        238.63        289.51         9.89 o                         
  -6   8 -26        243.78        238.79         7.66 o                         
  -3   8 -26        317.51        331.20        16.58 o                         
  -5   9 -26        298.08        294.44        13.44 o                         
  -1   3 -25        505.79        514.20         6.29 o                         
  -3   4 -25       3686.80       3723.47        29.19 o                         
  -2   5 -25        748.24        747.99        13.13 o                         
  -4   6 -25        727.00        757.35         8.87 o                         
  -1   6 -25        288.95        298.69         7.19 o                         
  -6   7 -25        316.07        327.77        12.76 o                         
  -3   7 -25        219.11        241.11        10.79 o                         
  -5   8 -25       2698.41       2654.21        39.64 o                         
  -2   8 -25        434.94        456.58        14.27 o                         
  -4   9 -25        603.17        542.79        26.25 o                         
   0   0 -24       9252.61       9317.88        38.71 o                         
  -1   2 -24      12731.03      13387.01        74.96 o                         
  -3   3 -24       7011.02       7248.83        92.25 o                         
   0   3 -24      12277.50      12659.66        28.20 o                         
  -2   4 -24      15597.43      15941.55       120.82 o                         
  -4   5 -24       4809.62       5000.09        31.94 o                         
  -1   5 -24       4534.10       4667.27        29.51 o                         
  -6   6 -24       4751.56       4678.75        57.70 o                         
  -3   6 -24       7564.12       7807.24        75.69 o                         
   0   6 -24       5492.55       5528.52        96.20 o                         
  -5   7 -24       5067.81       5008.91        40.11 o                         
  -2   7 -24       2647.80       2685.01        31.75 o                         
  -7   8 -24       1569.82       1561.14        24.07 o                         
  -4   8 -24       1539.48       1487.68        47.39 o                         
  -1   8 -24       3802.65       3695.73        56.39 o                         
  -6   9 -24       4883.72       4527.01        37.97 o                         
  -3   9 -24       2974.20       2896.58        36.59 o                         
  -2   3 -23       1118.62       1117.77        10.81 o                         
  -1   4 -23        162.21        205.01         8.77 o                         
  -3   5 -23       3545.75       3622.70        15.71 o                         
  -5   6 -23         16.97          8.09         6.80 o                         
  -2   6 -23        139.01        143.01        10.13 o                         
  -4   7 -23        421.88        416.96         8.71 o                         
  -1   7 -23        862.21        880.74        16.61 o                         
  -6   8 -23         63.57         89.37         7.31 o                         
  -3   8 -23        289.30        336.67         8.49 o                         
  -5   9 -23         29.87         67.97         9.20 o                         
  -2   9 -23        703.74        657.56        16.82 o                         
   0   1 -22       1830.86       1862.03        44.03 o                         
  -2   2 -22       1812.78       1812.73        14.67 o                         
  -1   3 -22       2924.46       2974.23        22.70 o                         
  -3   4 -22       1675.02       1693.22        16.35 o                         
   0   4 -22       5307.02       5420.66       104.41 o                         
  -5   5 -22       2457.04       2350.74        28.46 o                         
  -2   5 -22       1097.57       1152.28        12.47 o                         
  -4   6 -22        474.99        517.88         8.82 o                         
  -1   6 -22        160.65        162.62        10.20 o                         
  -6   7 -22       1102.29       1139.17        14.98 o                         
  -3   7 -22        193.44        191.59         7.49 o                         
   0   7 -22        505.69        537.60        14.08 o                         
  -8   8 -22        130.43        145.99        13.95 o                         
  -5   8 -22        496.66        504.19        18.21 o                         
  -2   8 -22        101.78        137.75         8.18 o                         
  -7   9 -22         40.27         68.45         9.91 o                         
  -4   9 -22        108.92        145.91        17.17 o                         
  -1   9 -22        377.29        360.52         9.11 o                         
  -1   2 -21       2431.86       2525.54        18.63 o                         
  -2   4 -21       2361.48       2410.66        21.75 o                         
  -4   5 -21       3405.22       3448.98        18.63 o                         
  -1   5 -21       4937.28       5047.28        43.44 o                         
  -3   6 -21        302.04        270.48         8.14 o                         
  -5   7 -21         88.29        103.31        11.73 o                         
  -2   7 -21        463.50        414.75         7.13 o                         
  -7   8 -21       1176.12       1174.41        12.59 o                         
  -4   8 -21        252.72        257.92        17.47 o                         
  -1   8 -21        760.43        759.91        18.58 o                         
  -6   9 -21        395.41        383.76         8.11 o                         
  -3   9 -21       1064.24        947.22        13.15 o                         
  -5  10 -21        430.71        429.57        12.69 o                         
  -1   1 -20      30432.68      31353.32       405.00 o                         
   0   2 -20       6724.22       6871.27       124.65 o                         
  -2   3 -20      16748.52      17505.55       122.38 o                         
  -4   4 -20      30659.80      31399.36       371.94 o                         
  -1   4 -20      23628.08      24391.48       161.83 o                         
  -3   5 -20       6128.78       6332.19        62.74 o                         
   0   5 -20      10986.00      10829.59       175.74 o                         
  -5   6 -20       4490.17       4538.99        33.07 o                         
  -2   6 -20       9988.31      10003.01       113.13 o                         
  -7   7 -20      11092.22      11355.21       149.96 o                         
  -4   7 -20       4893.10       4891.47       102.07 o                         
  -1   7 -20       1789.50       1809.34        28.31 o                         
  -6   8 -20       4065.33       4102.59        40.64 o                         
  -3   8 -20       9932.74      10088.18        53.14 o                         
   0   8 -20       4829.44       4836.96       121.00 o                         
  -8   9 -20       4308.41       4037.41        51.62 o                         
  -5   9 -20       5120.89       5087.58        81.78 o                         
  -2   9 -20       4837.26       4744.70        55.93 o                         
  -7  10 -20       1703.39       1563.30        92.04 o                         
  -4  10 -20       2212.61       2116.01       132.18 o                         
  -1   3 -19       9463.18       9668.10        59.59 o                         
  -3   4 -19        774.84        777.80        11.39 o                         
  -2   5 -19        938.06        982.12         6.46 o                         
  -4   6 -19        792.12        812.09         8.78 o                         
  -1   6 -19        117.72        125.80        15.11 o                         
  -6   7 -19        437.47        442.80        10.21 o                         
  -3   7 -19       1203.71       1237.28        14.12 o                         
  -5   8 -19        475.79        486.84         9.17 o                         
  -2   8 -19        368.97        380.70        10.22 o                         
  -7   9 -19        813.40        804.75        17.31 o                         
  -4   9 -19        231.39        243.54         8.39 o                         
  -1   9 -19         25.15         52.13         7.82 o                         
  -6  10 -19         17.39         28.46        10.52 o                         
  -3  10 -19        106.79        104.87        11.32 o                         
   0   0 -18      27042.76      26685.45       216.85 o                         
  -1   2 -18       1733.05       1742.09         8.56 o                         
  -3   3 -18       2006.65       2148.12        24.40 o                         
   0   3 -18       2830.03       2869.86        28.22 o                         
  -2   4 -18        463.87        431.43         6.61 o                         
  -4   5 -18        604.38        658.99        13.96 o                         
  -1   5 -18       2164.63       2195.31        14.94 o                         
  -6   6 -18        376.11        367.83        11.57 o                         
  -3   6 -18        157.08        179.62        12.98 o                         
   0   6 -18       3455.31       3472.63        63.71 o                         
  -5   7 -18        283.34        278.01         6.45 o                         
  -2   7 -18        486.07        494.89        12.38 o                         
  -7   8 -18        507.97        488.27         7.39 o                         
  -4   8 -18       1344.29       1380.20        22.99 o                         
  -1   8 -18        224.93        214.24         8.12 o                         
  -9   9 -18       2165.01       2044.33        22.74 o                         
  -6   9 -18        405.03        443.61        13.46 o                         
  -3   9 -18         38.66         34.94        15.04 o                         
   0   9 -18        461.34        510.06        13.54 o                         
  -5  10 -18        133.88        164.57        17.64 o                         
  -2   3 -17       1950.07       1960.54        20.19 o                         
  -1   4 -17        293.21        311.12         9.59 o                         
  -3   5 -17       9663.29       9750.96        84.22 o                         
  -5   6 -17        591.53        617.97         9.41 o                         
  -2   6 -17       1612.20       1592.65        19.78 o                         
  -4   7 -17       1663.69       1756.80        21.19 o                         
  -1   7 -17        452.25        425.61        10.03 o                         
  -6   8 -17       2505.23       2436.66        21.45 o                         
  -3   8 -17        628.00        669.25        24.28 o                         
  -8   9 -17        930.69        918.29        21.50 o                         
  -5   9 -17        530.00        512.29         6.95 o                         
  -2   9 -17         76.09        118.65        10.07 o                         
  -7  10 -17        252.38        287.55        10.33 o                         
  -4  10 -17        396.44        391.52        15.05 o                         
   0   1 -16      29672.64      30033.22       272.71 o                         
  -2   2 -16       5564.76       5560.01        55.51 o                         
  -1   3 -16      26950.93      27134.53       240.19 o                         
  -3   4 -16       4193.42       4248.53        43.51 o                         
   0   4 -16       5328.97       5318.88        68.63 o                         
  -5   5 -16       4200.33       4275.65        46.49 o                         
  -2   5 -16       7842.12       7962.92        84.43 o                         
  -4   6 -16      23058.02      23527.31       159.77 o                         
  -1   6 -16       8952.01       8978.16        74.92 o                         
  -6   7 -16       4423.20       4623.50        29.28 o                         
  -3   7 -16       2892.30       2871.43        33.24 o                         
   0   7 -16      12428.22      12437.97       340.74 o                         
  -8   8 -16       1894.15       1941.68        28.41 o                         
  -5   8 -16       6013.10       6092.68        55.78 o                         
  -2   8 -16       2649.41       2782.19        47.35 o                         
  -7   9 -16       4998.62       5093.08        47.08 o                         
  -4   9 -16       4141.11       4193.57        79.48 o                         
  -1   9 -16       1509.65       1510.88         9.75 o                         
  -6  10 -16       1661.84       1538.02        36.18 o                         
  -3  10 -16       5562.40       5463.91        80.05 o                         
  -1   2 -15       6760.26       6618.17        33.10 o                         
  -2   4 -15       2878.76       2984.28        34.93 o                         
  -4   5 -15       1312.44       1331.45         9.17 o                         
  -1   5 -15       1264.14       1272.66        14.13 o                         
  -3   6 -15       2137.10       2214.75        20.91 o                         
  -5   7 -15       1155.51       1160.15        18.38 o                         
  -2   7 -15       4177.65       4165.50        51.54 o                         
  -7   8 -15        279.91        300.11         9.08 o                         
  -4   8 -15        410.68        462.29        14.13 o                         
  -1   8 -15       1494.30       1494.19        28.76 o                         
  -6   9 -15        352.69        350.78         7.09 o                         
  -3   9 -15          8.11         21.18         8.81 o                         
  -8  10 -15        304.95        302.76        13.01 o                         
  -5  10 -15        145.57        152.99         7.26 o                         
  -2  10 -15        335.55        302.38        20.20 o                         
  -1   1 -14       4248.90       3995.02        27.61 o                         
   0   2 -14       9908.54       9304.27        69.92 o                         
  -2   3 -14        976.96       1000.98         7.25 o                         
  -4   4 -14      11503.20      11632.61        67.90 o                         
  -1   4 -14       2663.06       2694.52        23.52 o                         
  -3   5 -14       1638.65       1712.19        23.88 o                         
   0   5 -14        184.98        197.29        10.65 o                         
  -5   6 -14       1520.01       1537.04        19.78 o                         
  -2   6 -14        345.20        373.49         7.04 o                         
  -7   7 -14        202.94        184.36         9.35 o                         
  -4   7 -14       1389.15       1484.67        14.08 o                         
  -1   7 -14        357.54        336.52         8.82 o                         
  -6   8 -14        232.40        238.29         9.82 o                         
  -3   8 -14        893.37        887.57         7.90 o                         
   0   8 -14        469.51        536.14        11.66 o                         
  -8   9 -14        384.67        419.87        10.88 o                         
  -5   9 -14        879.58        897.08        13.90 o                         
  -2   9 -14        279.97        309.89        13.71 o                         
  -7  10 -14        101.04         83.64        13.50 o                         
  -4  10 -14        948.50        918.17         9.22 o                         
  -1  10 -14        623.01        579.65        39.72 o                         
  -6  11 -14        185.99        164.50        48.73 o                         
  -1   3 -13      37500.11      36920.93       408.77 o                         
  -3   4 -13        716.69        724.85         9.64 o                         
  -2   5 -13        712.45        684.29         9.46 o                         
  -4   6 -13       3847.83       3829.51        31.09 o                         
  -1   6 -13       3110.18       3034.74        26.66 o                         
  -6   7 -13        561.01        541.93         9.72 o                         
  -3   7 -13        580.73        567.12         9.35 o                         
  -5   8 -13         69.51         51.94         9.40 o                         
  -2   8 -13        540.14        561.28         7.56 o                         
  -7   9 -13        770.84        739.43        10.11 o                         
  -4   9 -13        142.40        150.33         7.31 o                         
  -1   9 -13        186.66        220.36        15.70 o                         
  -9  10 -13        591.27        518.94        18.78 o                         
  -6  10 -13        390.78        377.61        16.51 o                         
  -3  10 -13        157.84        163.17        10.57 o                         
  -5  11 -13         85.06         83.63        12.70 o                         
   0   0 -12      55301.17      57428.77       109.00 o                         
  -1   2 -12      11058.22      10514.46       131.24 o                         
  -3   3 -12       9726.60       9672.39        65.23 o                         
   0   3 -12      12688.02      12821.76       115.69 o                         
  -2   4 -12       3975.20       3961.87        45.74 o                         
  -4   5 -12        198.01        182.07         5.84 o                         
  -1   5 -12       7942.81       7986.30        93.00 o                         
  -6   6 -12      23981.99      24650.80       256.02 o                         
  -3   6 -12       4728.88       4736.06        64.28 o                         
   0   6 -12        893.75        829.02        20.21 o                         
  -5   7 -12        826.65        857.70         9.58 o                         
  -2   7 -12      11065.81      10940.05       147.66 o                         
  -7   8 -12       4001.44       4106.28        30.65 o                         
  -4   8 -12       3875.26       4034.08        68.96 o                         
  -1   8 -12       2456.58       2643.84        41.50 o                         
  -9   9 -12       2058.21       1934.66        32.16 o                         
  -6   9 -12       1488.93       1549.27        27.62 o                         
  -3   9 -12       1221.17       1202.91        18.62 o                         
   0   9 -12       1035.50       1035.56        29.21 o                         
  -8  10 -12         60.08         70.39         6.18 o                         
  -5  10 -12       1530.72       1576.72        20.03 o                         
  -2  10 -12       3222.84       3095.97        32.34 o                         
  -7  11 -12       2970.39       2759.18       114.71 o                         
  -4  11 -12        892.98        820.15        19.15 o                         
  -2   3 -11      20963.67      20623.11       131.14 o                         
  -1   4 -11       1452.77       1441.22        18.12 o                         
  -3   5 -11         25.54         36.51         6.44 o                         
  -5   6 -11       4996.27       5142.52        69.89 o                         
  -2   6 -11       1558.36       1519.80        19.90 o                         
  -4   7 -11        467.17        472.42         7.07 o                         
  -1   7 -11        149.80        148.73        11.60 o                         
  -6   8 -11        143.36        150.01         6.14 o                         
  -3   8 -11       2379.68       2329.20        18.27 o                         
  -8   9 -11        255.92        252.42         6.72 o                         
  -5   9 -11        764.82        795.92         9.23 o                         
  -2   9 -11        346.60        340.37         7.71 o                         
  -7  10 -11         66.08        103.46        10.20 o                         
  -4  10 -11        543.88        579.86        16.25 o                         
  -1  10 -11         18.38         28.07         9.07 o                         
  -6  11 -11        576.45        595.69        14.24 o                         
   0   1 -10        889.96        892.94        23.89 o                         
  -2   2 -10       7614.85       7305.67        93.47 o                         
  -1   3 -10       2131.22       1955.16        17.73 o                         
  -3   4 -10        633.47        687.29         9.13 o                         
   0   4 -10      10080.58      10192.09       183.94 o                         
  -5   5 -10       2420.10       2529.95        20.91 o                         
  -2   5 -10       2191.78       2108.22        32.30 o                         
  -4   6 -10       1417.20       1404.44        27.69 o                         
  -1   6 -10       1494.87       1571.55         9.46 o                         
  -6   7 -10         29.31         35.72         5.54 o                         
  -3   7 -10       1822.17       1820.73        22.78 o                         
   0   7 -10       2063.59       2256.40        24.37 o                         
  -8   8 -10        118.32        119.38         9.38 o                         
  -5   8 -10        488.08        454.18         7.80 o                         
  -2   8 -10        928.85        892.50        12.69 o                         
  -7   9 -10         43.25         31.71         7.37 o                         
  -4   9 -10        293.64        321.71         9.96 o                         
  -1   9 -10        158.84        213.22         9.26 o                         
  -9  10 -10       1546.29       1501.93        22.08 o                         
  -6  10 -10        769.12        770.76        14.95 o                         
  -3  10 -10        291.54        279.85        10.26 o                         
  -5  11 -10        549.07        508.38        14.55 o                         
  -1   2  -9      27769.27      25733.98       381.20 o                         
  -2   4  -9       2134.78       2265.06        22.69 o                         
  -4   5  -9        515.17        546.78         8.12 o                         
  -1   5  -9       5433.54       5509.26        45.02 o                         
  -3   6  -9       6238.02       6291.95        55.41 o                         
  -5   7  -9       7096.38       7286.43        72.24 o                         
  -2   7  -9       2494.10       2566.74        21.56 o                         
  -7   8  -9       1294.86       1324.61        12.36 o                         
  -4   8  -9        826.49        865.84        14.18 o                         
  -1   8  -9        243.84        257.59        12.02 o                         
  -6   9  -9         82.71        115.21         9.65 o                         
  -3   9  -9        125.36        157.34        11.94 o                         
  -8  10  -9        105.86        123.90        12.62 o                         
  -5  10  -9        656.95        668.92        15.64 o                         
  -2  10  -9        205.56        209.21        15.55 o                         
  -7  11  -9        349.18        334.42        10.26 o                         
  -4  11  -9         69.74         83.74        13.48 o                         
   0   2  -8       9858.97       8732.95        89.84 o                         
  -2   3  -8      10448.39      11208.39       125.19 o                         
  -4   4  -8      16711.92      16176.36       255.64 o                         
  -1   4  -8       8817.66       8375.88       131.80 o                         
  -3   5  -8       8511.17       8821.71        77.83 o                         
   0   5  -8      24137.58      24185.06       294.82 o                         
  -5   6  -8       6689.51       6808.71        74.79 o                         
  -2   6  -8       1208.36       1262.34        15.33 o                         
  -7   7  -8        594.37        602.46        16.21 o                         
  -4   7  -8      11115.86      11262.96       175.36 o                         
  -1   7  -8       6093.61       6204.76        53.30 o                         
  -6   8  -8       5787.09       5944.44        62.51 o                         
  -3   8  -8       2958.41       3179.36        33.85 o                         
   0   8  -8       2432.24       2404.05        35.29 o                         
  -8   9  -8       3949.73       3979.10        52.15 o                         
  -5   9  -8       1711.68       1674.12        18.77 o                         
  -2   9  -8       2234.14       2356.47        32.73 o                         
  -7  10  -8       1687.75       1594.83        35.27 o                         
  -4  10  -8       6199.63       6315.38        54.55 o                         
  -1  10  -8       2097.56       2068.64        33.15 o                         
  -6  11  -8        226.40        222.93        16.83 o                         
  -3  11  -8       1990.47       1826.11        61.42 o                         
  -1   3  -7       1375.25       1444.69        18.56 o                         
  -3   4  -7      10537.32      10590.91       125.48 o                         
  -2   5  -7      11142.05      11674.18       139.91 o                         
  -4   6  -7        120.24        148.56         9.66 o                         
  -1   6  -7       5011.97       4992.83        50.23 o                         
  -6   7  -7        854.77        859.58        14.41 o                         
  -3   7  -7       2338.20       2305.56        26.06 o                         
  -5   8  -7       1272.94       1315.49        17.54 o                         
  -2   8  -7       1309.87       1319.79         9.15 o                         
  -7   9  -7        124.42        136.69        14.57 o                         
  -4   9  -7        792.26        807.96        15.17 o                         
  -1   9  -7       1673.63       1644.28        15.48 o                         
  -9  10  -7        342.70        370.93        16.62 o                         
  -6  10  -7        119.31        134.22         8.66 o                         
  -3  10  -7        271.89        300.25         8.38 o                         
  -8  11  -7        344.96        343.26         9.45 o                         
  -5  11  -7         46.48         57.76        25.79 o                         
   0   0  -6       9476.71       9215.67       344.26 o                         
  -1   2  -6       2734.57       2668.67        25.50 o                         
  -3   3  -6      17004.38      17014.63       257.94 o                         
   0   3  -6       4200.33       4318.29        62.42 o                         
  -2   4  -6       1071.35       1033.46        18.31 o                         
  -4   5  -6       2330.83       2415.14        25.98 o                         
  -1   5  -6       1801.16       1831.84        23.74 o                         
  -6   6  -6       9345.79       9323.47       153.22 o                         
  -3   6  -6       1435.94       1429.33        17.54 o                         
   0   6  -6       1211.04       1196.60        14.84 o                         
  -5   7  -6       1429.94       1459.43         8.42 o                         
  -2   7  -6        762.39        769.09        16.64 o                         
  -7   8  -6        203.41        226.69         8.40 o                         
  -4   8  -6       1406.08       1394.50        14.09 o                         
  -1   8  -6        323.46        342.07         9.50 o                         
  -9   9  -6        392.41        409.09        17.74 o                         
  -6   9  -6       1607.61       1597.65        29.24 o                         
  -3   9  -6        201.55        193.96        14.09 o                         
   0   9  -6        945.27       1036.91        14.37 o                         
  -8  10  -6        169.43        205.57        10.02 o                         
  -5  10  -6        127.70        156.85        10.89 o                         
  -2  10  -6        868.87        882.17        17.52 o                         
  -7  11  -6        667.91        614.52        17.60 o                         
  -4  11  -6         53.38         65.04        11.18 o                         
  -2   3  -5      46936.90      42498.24       396.37 o                         
  -1   4  -5       1219.42       1193.19        19.76 o                         
  -3   5  -5       1135.71       1137.09        18.01 o                         
  -5   6  -5         87.49        116.44         6.42 o                         
  -2   6  -5        386.75        399.77         7.38 o                         
  -4   7  -5        677.80        664.28        13.13 o                         
  -1   7  -5        587.85        634.12        12.10 o                         
  -6   8  -5       3192.60       3216.00        45.10 o                         
  -3   8  -5       3298.04       3367.89        29.74 o                         
  -8   9  -5         15.04         14.68         7.39 o                         
  -5   9  -5        450.02        414.97        11.20 o                         
  -2   9  -5       1565.94       1612.28        22.17 o                         
  -7  10  -5        354.88        386.63        11.55 o                         
  -4  10  -5        462.47        449.49        10.37 o                         
  -1  10  -5        502.84        471.99        12.02 o                         
  -6  11  -5        349.34        331.13        10.44 o                         
  -3  11  -5        219.53        157.13        10.62 o                         
   0   1  -4      29067.72      27826.65       423.97 o                         
  -1   3  -4      51137.12      45250.11       424.89 o                         
  -3   4  -4       2253.07       2303.91        20.96 o                         
   0   4  -4      16064.21      15995.59       169.23 o                         
  -5   5  -4       5413.46       5517.43        68.34 o                         
  -2   5  -4      19676.91      19572.86       193.75 o                         
  -4   6  -4      10841.75      10773.81       109.56 o                         
  -1   6  -4      17240.91      17371.37       216.75 o                         
  -6   7  -4      21709.96      22074.26       291.25 o                         
  -3   7  -4      16112.95      16449.91       105.99 o                         
   0   7  -4       7553.15       7764.23       156.39 o                         
  -8   8  -4       2310.03       2441.54        22.59 o                         
  -5   8  -4       4182.75       4210.85        54.59 o                         
  -2   8  -4       6048.22       6375.78        36.77 o                         
  -7   9  -4        729.55        748.59        13.50 o                         
  -4   9  -4       1123.59       1126.07        16.90 o                         
  -1   9  -4       1737.41       1820.27        23.09 o                         
  -9  10  -4       2606.42       2512.91        31.82 o                         
  -6  10  -4       4966.65       4998.72        37.77 o                         
  -3  10  -4       2445.70       2495.34        34.44 o                         
   0  10  -4       2166.37       2054.06        35.14 o                         
  -8  11  -4       2073.38       1953.55        36.85 o                         
  -5  11  -4       2598.48       2545.25        44.61 o                         
  -1   2  -3       2526.16       2554.72        25.35 o                         
  -2   4  -3       1196.51       1224.43        14.95 o                         
  -4   5  -3       7958.08       7995.12        70.35 o                         
  -1   5  -3       4097.59       4184.94        49.97 o                         
  -3   6  -3        131.99        173.23         6.56 o                         
  -5   7  -3       1874.86       1902.11        25.07 o                         
  -2   7  -3       1751.98       1795.89        26.71 o                         
  -7   8  -3       2124.29       2178.83        24.22 o                         
  -4   8  -3       1287.43       1215.82        20.88 o                         
  -1   8  -3       1577.67       1591.00        41.96 o                         
  -6   9  -3        993.59        995.71        18.69 o                         
  -3   9  -3       1542.02       1504.47        28.35 o                         
  -8  10  -3        316.35        312.63        10.82 o                         
  -5  10  -3        703.67        747.26        15.32 o                         
  -2  10  -3        388.91        444.45        19.77 o                         
  -7  11  -3        176.44        194.14        13.79 o                         
  -4  11  -3       1015.45       1023.55        18.15 o                         
  -1   1  -2        667.57        682.84        19.22 o                         
   0   2  -2       3333.68       3218.05        49.79 o                         
  -2   3  -2      10877.95      10476.72       122.73 o                         
  -4   4  -2       1364.41       1188.10        19.60 o                         
  -1   4  -2       9516.55       9709.71       125.82 o                         
  -3   5  -2       3380.87       3316.38        49.53 o                         
   0   5  -2       4124.43       4225.48        69.79 o                         
  -5   6  -2        727.83        728.90        13.19 o                         
  -2   6  -2       5150.89       5015.22        32.07 o                         
  -7   7  -2        268.08        270.31         8.80 o                         
  -4   7  -2        641.38        655.28        11.03 o                         
  -1   7  -2       2316.03       2235.45        27.87 o                         
  -6   8  -2        431.63        379.32        13.51 o                         
  -3   8  -2        397.41        427.13         7.62 o                         
   0   8  -2       1483.57       1465.98        68.02 o                         
  -8   9  -2         52.15         45.31         9.30 o                         
  -5   9  -2        516.99        539.69        11.23 o                         
  -2   9  -2        568.55        561.60        11.70 o                         
 -10  10  -2       1278.64       1171.47        20.88 o                         
  -7  10  -2        365.69        417.14        12.15 o                         
  -4  10  -2        986.02        951.17        24.82 o                         
  -1  10  -2        390.47        428.09        20.92 o                         
  -6  11  -2         23.26         -4.24        12.42 o                         
  -3  11  -2        239.92        228.21        17.69 o                         
  -1   3  -1       8327.25       8077.98        92.95 o                         
  -3   4  -1       9728.97       9372.01       104.59 o                         
  -2   5  -1      19086.68      18835.86       217.93 o                         
  -4   6  -1       5968.21       5728.54        56.74 o                         
  -1   6  -1        562.68        563.11        13.84 o                         
  -6   7  -1       2312.67       2304.24        27.73 o                         
  -3   7  -1        889.26        884.94        15.88 o                         
  -5   8  -1       1956.40       1970.84        16.20 o                         
  -2   8  -1        377.42        419.12        10.18 o                         
  -7   9  -1       1230.53       1256.08        12.72 o                         
  -4   9  -1        350.96        405.18        16.10 o                         
  -1   9  -1       1054.76       1121.14        20.30 o                         
  -9  10  -1        231.56        259.48        12.32 o                         
  -6  10  -1        703.48        766.54        12.98 o                         
  -3  10  -1        143.08        127.00        14.20 o                         
  -8  11  -1         16.47         26.37        12.00 o                         
  -5  11  -1        503.09        503.32         9.20 o                         
  -1   2   0      32871.28      30553.57       516.35 o                         
  -3   3   0      23832.32      19728.53       282.36 o                         
   0   3   0      23960.92      20198.77       267.21 o                         
  -2   4   0       1847.16       1657.64        28.56 o                         
  -4   5   0      51975.08      49537.69       450.45 o                         
  -1   5   0      51864.63      49905.30       581.12 o                         
  -6   6   0      10327.18      10694.69        87.88 o                         
  -3   6   0       7337.03       7539.25        82.53 o                         
   0   6   0      10358.04      10802.65       155.06 o                         
  -5   7   0      11130.04      11333.61       135.51 o                         
  -2   7   0      11072.80      11532.32        74.62 o                         
  -7   8   0       8375.82       8569.90       101.60 o                         
  -4   8   0      16333.05      16309.95       156.91 o                         
  -1   8   0       8514.43       8722.18       132.45 o                         
  -9   9   0       2941.74       3018.21        26.84 o                         
  -6   9   0       7000.28       6963.04        71.12 o                         
  -3   9   0       6910.02       7149.72       116.89 o                         
   0   9   0       2881.66       2993.18        51.68 o                         
  -8  10   0       4292.36       4253.15        53.23 o                         
  -5  10   0       1861.44       1881.13        23.81 o                         
  -2  10   0       4271.78       3963.87       466.35 o                         
  -7  11   0       2344.58       2304.04        22.03 o                         
  -4  11   0       2359.91       2304.57        40.41 o                         
  -2   3   1       8279.44       8090.27       100.57 o                         
  -1   4   1       9726.40       9409.75       111.20 o                         
  -3   5   1      19086.69      18812.13       313.04 o                         
  -5   6   1        569.41        573.18         6.69 o                         
  -2   6   1       5966.41       5722.87        67.23 o                         
  -4   7   1        891.09        907.86        16.16 o                         
  -1   7   1       2314.26       2358.54        30.43 o                         
  -6   8   1        377.47        394.93         9.28 o                         
  -3   8   1       1952.40       1974.17        39.50 o                         
  -8   9   1       1052.97       1092.00        15.92 o                         
  -5   9   1        353.65        357.24        15.15 o                         
  -2   9   1       1237.08       1244.79        29.09 o                         
  -7  10   1        143.25        160.83        12.26 o                         
  -4  10   1        703.62        764.20        20.06 o                         
  -1  10   1        231.33        217.92        10.68 o                         
  -6  11   1        506.98        478.65        16.54 o                         
  -3  11   1         15.92         -5.87         8.54 o                         
   0   1   2        665.20        649.38        23.06 o                         
  -2   2   2       3310.81       3117.22        26.44 o                         
  -1   3   2      10877.97      10244.41       177.23 o                         
  -3   4   2       9525.12       9632.53       118.03 o                         
   0   4   2       1378.42       1202.85        47.90 o                         
  -5   5   2       4122.47       4111.28        37.43 o                         
  -2   5   2       3393.31       3331.34        47.04 o                         
  -4   6   2       5147.31       5021.66        42.33 o                         
  -1   6   2        722.90        751.59         8.56 o                         
  -6   7   2       2319.22       2220.57        33.04 o                         
  -3   7   2        636.09        632.36        12.99 o                         
   0   7   2        271.08        285.80        15.21 o                         
  -8   8   2       1489.68       1556.96        16.27 o                         
  -5   8   2        392.25        415.73        10.03 o                         
  -2   8   2        429.92        394.50         8.12 o                         
  -7   9   2        564.45        556.91        14.29 o                         
  -4   9   2        520.73        537.13        16.82 o                         
  -1   9   2         53.50         41.50        10.56 o                         
  -9  10   2        388.28        422.33        10.06 o                         
  -6  10   2        991.90        887.13        14.87 o                         
  -3  10   2        366.07        397.16        11.24 o                         
   0  10   2       1267.89       1188.95        92.85 o                         
  -8  11   2        237.96        234.48        17.74 o                         
  -5  11   2         24.10          8.91        10.65 o                         
  -1   2   3       2523.41       2567.32        40.30 o                         
  -2   4   3       1196.43       1218.63        16.92 o                         
  -4   5   3       4089.66       4100.35        37.76 o                         
  -1   5   3       7975.74       8023.31        67.06 o                         
  -3   6   3        128.96        168.03         9.52 o                         
  -5   7   3       1732.08       1706.40        19.28 o                         
  -2   7   3       1870.87       1986.36        44.35 o                         
  -7   8   3       1590.19       1574.79        20.88 o                         
  -4   8   3       1287.28       1239.67        18.91 o                         
  -1   8   3       2127.05       2251.07        32.86 o                         
  -6   9   3       1542.40       1512.22        31.29 o                         
  -3   9   3        989.80       1013.27        17.55 o                         
  -8  10   3        389.35        399.38         8.85 o                         
  -5  10   3        703.81        709.70        21.90 o                         
  -2  10   3        316.60        316.46        16.00 o                         
  -7  11   3       1013.52        947.42        10.39 o                         
  -4  11   3        175.97        182.82        18.69 o                         
  -1   1   4      29097.83      29100.95       458.80 o                         
  -2   3   4      51897.18      46479.10       557.15 o                         
  -4   4   4      16567.29      16215.79        90.71 o                         
  -1   4   4       2479.69       2565.32        37.17 o                         
  -3   5   4      19901.17      19760.11       260.55 o                         
   0   5   4       5554.41       5607.03        66.51 o                         
  -5   6   4      17162.32      17265.33       229.51 o                         
  -2   6   4      10966.70      10638.97       125.94 o                         
  -7   7   4       7742.78       7727.94       143.72 o                         
  -4   7   4      16174.71      16283.13       152.86 o                         
  -1   7   4      21745.29      22687.79       278.33 o                         
  -6   8   4       6108.31       6189.87        50.04 o                         
  -3   8   4       4363.09       4438.54        64.37 o                         
   0   8   4       2366.73       2539.23        59.89 o                         
  -8   9   4       1794.83       1866.90        29.19 o                         
  -5   9   4       1131.78       1138.33        21.65 o                         
  -2   9   4        748.33        759.46        17.66 o                         
 -10  10   4       2123.97       2014.89        33.76 o                         
  -7  10   4       2499.84       2536.84        46.77 o                         
  -4  10   4       5002.57       4959.62        57.17 o                         
  -1  10   4       2700.84       2572.46        80.58 o                         
  -6  11   4       2670.85       2559.09        24.43 o                         
  -3  11   4       2054.06       1871.88        20.28 o                         
  -1   3   5      46895.06      43321.15       479.79 o                         
  -3   4   5       1212.00       1178.40        13.79 o                         
  -2   5   5       1116.38       1071.95        16.14 o                         
  -4   6   5        387.07        400.59        10.30 o                         
  -1   6   5         88.57        112.65         8.26 o                         
  -6   7   5        586.62        665.28        10.90 o                         
  -3   7   5        685.05        691.56        14.51 o                         
  -5   8   5       3311.24       3324.28        25.93 o                         
  -2   8   5       3191.26       3197.14        54.30 o                         
  -7   9   5       1565.66       1567.60        14.95 o                         
  -4   9   5        454.57        461.72        21.14 o                         
  -1   9   5         13.73         54.96         7.99 o                         
  -9  10   5        502.98        460.68         7.36 o                         
  -6  10   5        462.22        479.10        17.69 o                         
  -3  10   5        354.24        411.58        14.93 o                         
  -8  11   5        216.34        223.10        21.42 o                         
  -5  11   5        351.46        358.05        11.42 o                         
   0   0   6       9482.07       9372.01       281.80 o                         
  -1   2   6       2740.96       2719.74        34.59 o                         
  -3   3   6       4223.88       4339.93        55.20 o                         
   0   3   6      17017.15      17552.54       755.25 o                         
  -2   4   6       1075.25       1040.24         8.22 o                         
  -4   5   6       1787.15       1778.38        16.45 o                         
  -1   5   6       2329.34       2444.45        42.53 o                         
  -6   6   6       1206.09       1257.80        32.63 o                         
  -3   6   6       1435.77       1441.73        23.85 o                         
   0   6   6       9343.23       9153.70       146.42 o                         
  -5   7   6        764.05        776.74        10.51 o                         
  -2   7   6       1440.24       1446.54        36.71 o                         
  -7   8   6        320.84        339.51        10.33 o                         
  -4   8   6       1416.86       1384.55        30.37 o                         
  -1   8   6        199.71        213.18        16.72 o                         
  -9   9   6        951.97       1044.93        20.73 o                         
  -6   9   6        199.45        191.20         9.64 o                         
  -3   9   6       1602.59       1582.24        10.62 o                         
   0   9   6        395.60        373.35        13.14 o                         
  -8  10   6        864.79        928.56        17.36 o                         
  -5  10   6        128.54        175.75        15.65 o                         
  -2  10   6        168.89        221.59        14.23 o                         
  -7  11   6         51.87         33.30        11.80 o                         
  -4  11   6        666.96        642.40        44.28 o                         
  -2   3   7       1354.25       1427.94        11.40 o                         
  -1   4   7      10518.43      10891.23       197.40 o                         
  -3   5   7      11128.84      11397.54       132.83 o                         
  -5   6   7       5015.04       4923.78        42.25 o                         
  -2   6   7        120.36        154.81        10.59 o                         
  -4   7   7       2348.13       2299.37        40.91 o                         
  -1   7   7        851.87        853.93        29.61 o                         
  -6   8   7       1310.08       1306.06        14.19 o                         
  -3   8   7       1281.76       1347.87        33.65 o                         
  -8   9   7       1672.82       1667.16        24.16 o                         
  -5   9   7        796.21        809.82        20.74 o                         
  -2   9   7        122.50        134.20         8.33 o                         
  -7  10   7        271.74        300.92         8.26 o                         
  -4  10   7        119.49        132.99        15.48 o                         
  -1  10   7        342.52        334.94         9.39 o                         
  -6  11   7         45.12         34.80         7.47 o                         
  -3  11   7        344.84        317.21        22.52 o                         
  -2   2   8       9892.80       9098.50       184.40 o                         
  -1   3   8      10857.12      11611.81        79.39 o                         
  -3   4   8       9006.44       8608.20        84.64 o                         
   0   4   8      16819.47      16404.86       247.92 o                         
  -5   5   8      24300.85      24171.36       292.03 o                         
  -2   5   8       8697.93       9010.68       122.27 o                         
  -4   6   8       1337.65       1376.51        12.81 o                         
  -1   6   8       6694.03       6893.00        74.82 o                         
  -6   7   8       5971.89       6091.42       101.83 o                         
  -3   7   8      10948.50      11034.08       128.41 o                         
   0   7   8        676.19        682.45        22.37 o                         
  -8   8   8       2359.51       2407.75        35.04 o                         
  -5   8   8       3021.49       3165.43        34.66 o                         
  -2   8   8       5777.40       5918.84        66.96 o                         
  -7   9   8       2308.43       2419.55        32.32 o                         
  -4   9   8       1750.10       1750.08        15.59 o                         
  -1   9   8       4005.50       4021.63        54.84 o                         
  -9  10   8       2191.82       2169.36        37.94 o                         
  -6  10   8       6296.06       6392.20        57.73 o                         
  -3  10   8       1746.24       1560.55        57.86 o                         
  -8  11   8       1981.09       1590.44       126.11 o                         
  -5  11   8        235.52        293.84        16.97 o                         
  -1   2   9      27737.18      25634.56       282.19 o                         
  -2   4   9       2134.60       2263.34        23.24 o                         
  -4   5   9       5457.21       5527.03        66.56 o                         
  -1   5   9        509.60        606.44        36.09 o                         
  -3   6   9       6235.31       6085.62        72.42 o                         
  -5   7   9       2488.18       2503.33        21.58 o                         
  -2   7   9       7091.90       7346.32        83.33 o                         
  -7   8   9        245.36        260.52         6.61 o                         
  -4   8   9        826.36        836.87        23.08 o                         
  -1   8   9       1306.25       1349.87        15.99 o                         
  -6   9   9        122.74        132.41         8.55 o                         
  -3   9   9         84.71        113.51        11.96 o                         
  -8  10   9        205.21        213.10         7.38 o                         
  -5  10   9        657.54        654.31        20.19 o                         
  -2  10   9        106.05        145.68        21.09 o                         
  -7  11   9         69.23         79.52        16.99 o                         
  -4  11   9        345.70        308.67        22.73 o                         
  -1   1  10        881.94        833.36        12.80 o                         
   0   2  10       7616.18       7130.45       232.21 o                         
  -2   3  10       2119.07       1969.48        22.14 o                         
  -4   4  10      10104.60      10371.06       138.43 o                         
  -1   4  10        628.61        693.50        21.93 o                         
  -3   5  10       2199.59       2103.90        21.60 o                         
   0   5  10       2403.38       2520.84        69.11 o                         
  -5   6  10       1493.34       1565.71        16.55 o                         
  -2   6  10       1419.51       1407.32        38.02 o                         
  -7   7  10       2071.03       2196.01        32.39 o                         
  -4   7  10       1818.89       1903.84        23.27 o                         
  -1   7  10         29.24         22.99        13.62 o                         
  -6   8  10        924.14        889.26        13.70 o                         
  -3   8  10        489.69        476.10         8.30 o                         
   0   8  10        121.41        106.00        72.59 o                         
  -8   9  10        160.33        199.93        11.31 o                         
  -5   9  10        296.07        310.59         7.80 o                         
  -2   9  10         42.89         45.99        17.28 o                         
  -7  10  10        293.25        282.17        14.09 o                         
  -4  10  10        768.90        770.83        16.85 o                         
  -1  10  10       1541.54       1567.08        43.85 o                         
  -6  11  10        551.60        539.92        15.07 o                         
  -1   3  11      20955.88      20334.06       124.90 o                         
  -3   4  11       1447.15       1411.75        10.91 o                         
  -2   5  11         23.54         36.99         7.42 o                         
  -4   6  11       1559.00       1511.21        14.43 o                         
  -1   6  11       4999.68       5160.87        67.12 o                         
  -6   7  11        146.53        156.73         6.31 o                         
  -3   7  11        468.74        498.63        16.72 o                         
  -5   8  11       2370.94       2273.22        18.67 o                         
  -2   8  11        143.41        156.37        21.28 o                         
  -7   9  11        351.50        353.31        11.99 o                         
  -4   9  11        766.73        786.26        15.39 o                         
  -1   9  11        256.82        263.32        13.37 o                         
  -9  10  11         18.23         33.02        11.49 o                         
  -6  10  11        543.51        579.99        13.15 o                         
  -3  10  11         66.40         87.15        21.58 o                         
  -5  11  11        581.40        539.63        13.84 o                         
   0   0  12      54008.92      56674.33       107.39 o                         
  -1   2  12      10770.50      10079.88       153.05 o                         
  -3   3  12      13220.89      13499.70       247.41 o                         
   0   3  12       9882.89       9807.25       148.17 o                         
  -2   4  12       4171.41       4175.12        56.07 o                         
  -4   5  12       7767.05       7859.74        77.27 o                         
  -1   5  12        154.81        159.26        19.66 o                         
  -6   6  12        787.70        723.21        15.90 o                         
  -3   6  12       4631.07       4733.73       101.25 o                         
   0   6  12      23696.18      23708.08        85.14 o                         
  -5   7  12      10925.05      10798.92       117.41 o                         
  -2   7  12        838.13        907.72        18.13 o                         
  -7   8  12       2553.15       2674.72        42.82 o                         
  -4   8  12       3936.84       4100.79        68.99 o                         
  -1   8  12       4026.09       4165.06        54.47 o                         
  -9   9  12       1032.43       1075.21        14.07 o                         
  -6   9  12       1184.44       1182.18        17.48 o                         
  -3   9  12       1457.36       1507.81        31.92 o                         
   0   9  12       2110.91       2122.89        27.71 o                         
  -8  10  12       3188.93       3182.38        45.50 o                         
  -5  10  12       1543.20       1578.72        30.26 o                         
  -2  10  12         63.59         54.12        21.84 o                         
  -7  11  12        936.69        887.28        18.14 o                         
  -4  11  12       2944.51       2759.43        68.04 o                         
  -2   3  13      37533.09      36481.90       534.02 o                         
  -1   4  13        719.64        706.13        11.71 o                         
  -3   5  13        709.94        645.91        11.39 o                         
  -5   6  13       3106.10       3167.75        45.69 o                         
  -2   6  13       3851.05       3798.55        49.16 o                         
  -4   7  13        580.45        548.10         7.22 o                         
  -1   7  13        555.73        539.21        19.18 o                         
  -6   8  13        539.95        548.23        11.55 o                         
  -3   8  13         66.51         41.77        16.19 o                         
  -8   9  13        190.78        203.62         8.45 o                         
  -5   9  13        139.95        144.60        10.69 o                         
  -2   9  13        765.58        766.39        24.45 o                         
  -7  10  13        157.90        145.60        10.21 o                         
  -4  10  13        390.28        419.09        15.01 o                         
  -1  10  13        591.81        575.71        35.57 o                         
  -6  11  13         83.96        127.17        14.35 o                         
   0   1  14       4232.93       4015.58        41.85 o                         
  -2   2  14       9941.35       9390.87        96.36 o                         
  -1   3  14        968.70        985.26        17.71 o                         
  -3   4  14       2652.21       2729.41        25.83 o                         
   0   4  14      11486.77      11271.40       313.07 o                         
  -5   5  14        184.19        201.51         9.44 o                         
  -2   5  14       1637.48       1713.07        26.19 o                         
  -4   6  14        347.79        368.46        10.28 o                         
  -1   6  14       1528.71       1617.33        18.27 o                         
  -6   7  14        354.48        315.14        10.05 o                         
  -3   7  14       1399.97       1461.89        38.30 o                         
   0   7  14        203.25        159.97        25.27 o                         
  -8   8  14        464.95        526.03        10.53 o                         
  -5   8  14        894.60        913.30        10.02 o                         
  -2   8  14        235.96        232.05        21.75 o                         
  -7   9  14        281.15        298.68         7.48 o                         
  -4   9  14        877.11        909.65        27.89 o                         
  -1   9  14        384.27        385.56        10.81 o                         
  -9  10  14        627.94        -26.96        17.98 o                         
  -6  10  14        944.72        919.69        17.33 o                         
  -3  10  14        103.03        149.54        28.56 o                         
  -5  11  14        186.34        199.45        19.70 o                         
  -1   2  15       6753.30       6523.94        51.98 o                         
  -2   4  15       2877.60       2957.87        47.84 o                         
  -4   5  15       1267.04       1262.82        18.27 o                         
  -1   5  15       1308.31       1278.83        14.07 o                         
  -3   6  15       2137.85       2215.39        26.09 o                         
  -5   7  15       4197.01       4245.04        59.91 o                         
  -2   7  15       1155.47       1175.16        12.00 o                         
  -7   8  15       1486.69       1476.54        14.53 o                         
  -4   8  15        411.27        440.19        24.56 o                         
  -1   8  15        276.79        303.61         9.77 o                         
  -6   9  15          8.81         20.78        14.40 o                         
  -3   9  15        355.33        351.63         9.10 o                         
  -8  10  15        335.65        361.59        13.95 o                         
  -5  10  15        145.40        171.22        14.01 o                         
  -2  10  15        304.29        298.42        26.27 o                         
  -1   1  16      29053.83      29340.29       297.56 o                         
   0   2  16       5413.02       5226.45        17.39 o                         
  -2   3  16      26672.80      26696.52       258.04 o                         
  -4   4  16       5274.83       5267.39        80.73 o                         
  -1   4  16       4158.91       4247.82        38.65 o                         
  -3   5  16       7844.59       7902.48        90.29 o                         
   0   5  16       4174.46       4344.86        44.28 o                         
  -5   6  16       8787.25       9051.08       133.29 o                         
  -2   6  16      22763.47      23423.65       294.64 o                         
  -7   7  16      12177.11      12416.53       184.72 o                         
  -4   7  16       2735.48       2674.64        28.33 o                         
  -1   7  16       4276.79       4547.50        63.44 o                         
  -6   8  16       2596.78       2669.14        40.91 o                         
  -3   8  16       5894.26       5891.77       115.83 o                         
   0   8  16       1849.26       1973.46        94.76 o                         
  -8   9  16       1542.26       1593.98        33.91 o                         
  -5   9  16       4147.98       4277.35        62.27 o                         
  -2   9  16       5002.62       4972.66        84.22 o                         
  -7  10  16       5568.43       5419.15        62.27 o                         
  -4  10  16       1722.59       1633.55        18.99 o                         
  -1   3  17       1970.36       1961.45        23.02 o                         
  -3   4  17        292.15        306.45         8.99 o                         
  -2   5  17       9672.32       9728.15       105.19 o                         
  -4   6  17       1611.02       1645.60        19.55 o                         
  -1   6  17        594.50        630.69         9.60 o                         
  -6   7  17        451.95        457.29        14.53 o                         
  -3   7  17       1661.90       1685.29        24.29 o                         
  -5   8  17        618.33        698.90        14.98 o                         
  -2   8  17       2507.88       2482.67        25.37 o                         
  -7   9  17         75.39         68.40         9.99 o                         
  -4   9  17        526.75        544.57        14.38 o                         
  -1   9  17        930.77        953.98        27.35 o                         
  -6  10  17        397.16        379.13        21.60 o                         
  -3  10  17        253.01        263.56        28.21 o                         
   0   0  18      27005.56      27459.82       849.23 o                         
  -1   2  18       1729.42       1704.79        15.00 o                         
  -3   3  18       2833.49       2911.42        45.89 o                         
   0   3  18       1988.02       2047.89        58.26 o                         
  -2   4  18        462.65        441.30        10.15 o                         
  -4   5  18       2173.22       2156.61        39.43 o                         
  -1   5  18        596.07        596.23        15.64 o                         
  -6   6  18       3472.91       3523.00        69.62 o                         
  -3   6  18        157.26        120.09         7.51 o                         
   0   6  18        368.74        380.74        17.63 o                         
  -5   7  18        481.79        475.45        16.83 o                         
  -2   7  18        284.46        299.31        13.80 o                         
  -7   8  18        220.93        220.30         8.99 o                         
  -4   8  18       1334.87       1308.75        14.69 o                         
  -1   8  18        513.46        559.45        14.76 o                         
  -9   9  18        460.57        446.40        39.41 o                         
  -6   9  18         39.32         88.57        13.79 o                         
  -3   9  18        408.66        447.86        16.05 o                         
   0   9  18       2156.61       2108.90        19.26 o                         
  -5  10  18        133.53        131.48        12.34 o                         
  -2   3  19       9473.48       9567.63       137.13 o                         
  -1   4  19        782.76        764.78        10.68 o                         
  -3   5  19        939.05        990.65        18.17 o                         
  -5   6  19        114.62         94.44         6.16 o                         
  -2   6  19        791.26        816.59        21.60 o                         
  -4   7  19       1196.96       1183.70        21.39 o                         
  -1   7  19        440.59        412.99        12.54 o                         
  -6   8  19        368.83        370.45        18.10 o                         
  -3   8  19        473.44        493.84        13.74 o                         
  -8   9  19         24.25         48.09         6.90 o                         
  -5   9  19        230.01        255.42        15.21 o                         
  -2   9  19        815.50        820.58        15.57 o                         
  -7  10  19        106.65        137.79        16.12 o                         
  -4  10  19         17.37         43.44         9.44 o                         
   0   1  20      29894.10      30473.19       477.29 o                         
  -2   2  20       6895.21       7046.61       102.90 o                         
  -1   3  20      16973.24      17519.21       228.00 o                         
  -3   4  20      23696.46      24322.72       327.69 o                         
   0   4  20      30619.46      30852.07       235.03 o                         
  -5   5  20      10848.50      11147.24       194.37 o                         
  -2   5  20       6211.33       6473.93        75.80 o                         
  -4   6  20       9883.65       9925.04       131.94 o                         
  -1   6  20       4381.24       4363.57        81.30 o                         
  -6   7  20       1841.66       1951.13        29.26 o                         
  -3   7  20       4955.38       5052.02        67.11 o                         
   0   7  20      11102.33      11215.25        47.92 o                         
  -8   8  20       4892.91       4794.65       162.03 o                         
  -5   8  20       9926.27      10123.15       132.06 o                         
  -2   8  20       4080.84       4150.31        76.85 o                         
  -7   9  20       4810.29       4748.74        64.56 o                         
  -4   9  20       5108.54       5047.97        81.72 o                         
  -1   9  20       4335.27       4126.71        40.00 o                         
  -6  10  20       2252.87       2156.70        37.94 o                         
  -3  10  20       1700.31       1699.03        22.97 o                         
  -1   2  21       2453.70       2533.18        42.61 o                         
  -2   4  21       2360.11       2295.93        31.98 o                         
  -4   5  21       4925.19       5090.86        81.96 o                         
  -1   5  21       3404.66       3422.02        38.44 o                         
  -3   6  21        306.26        305.29        12.04 o                         
  -5   7  21        468.28        452.13        18.67 o                         
  -2   7  21         84.71         82.03         9.45 o                         
  -7   8  21        760.04        716.80        22.94 o                         
  -4   8  21        252.49        291.38        12.19 o                         
  -1   8  21       1169.80       1196.66        44.99 o                         
  -6   9  21       1064.42       1010.32        37.24 o                         
  -3   9  21        393.06        381.66        20.01 o                         
  -5  10  21        430.01        377.63        25.99 o                         
  -1   1  22       1826.29       1776.37        17.82 o                         
   0   2  22       1806.21       1816.69        24.74 o                         
  -2   3  22       2943.68       2978.11        29.43 o                         
  -4   4  22       5287.05       5286.45       140.05 o                         
  -1   4  22       1671.95       1631.21        35.11 o                         
  -3   5  22       1098.18       1094.36        23.69 o                         
   0   5  22       2466.79       2457.43       137.89 o                         
  -5   6  22        160.79        167.34        15.50 o                         
  -2   6  22        477.99        522.21         9.94 o                         
  -7   7  22        502.60        522.59        43.08 o                         
  -4   7  22        192.03        190.84        12.67 o                         
  -1   7  22       1107.89       1131.93        37.89 o                         
  -6   8  22        101.32        147.36        13.04 o                         
  -3   8  22        494.89        519.98        14.00 o                         
   0   8  22        129.67        176.88        42.76 o                         
  -8   9  22        378.60        352.42        27.32 o                         
  -5   9  22        106.82        110.75        15.31 o                         
  -2   9  22         39.95         45.01        10.68 o                         
  -1   3  23       1112.49       1104.58         8.97 o                         
  -3   4  23        163.92        174.51        10.57 o                         
  -2   5  23       3552.10       3533.29        33.11 o                         
  -4   6  23        138.91        128.12         8.31 o                         
  -1   6  23         15.95         -4.76         9.43 o                         
  -6   7  23        866.40        872.63        21.01 o                         
  -3   7  23        421.25        469.15        15.39 o                         
  -5   8  23        295.44        318.68        15.23 o                         
  -2   8  23         63.08        107.08        22.15 o                         
  -7   9  23        701.32        675.35        12.38 o                         
  -4   9  23         28.86         56.61        17.64 o                         
   0   0  24       9546.16       9524.82       248.49 o                         
  -1   2  24      12704.46      13252.80       207.43 o                         
  -3   3  24      12343.61      12711.99       213.68 o                         
   0   3  24       7199.12       7439.62       226.53 o                         
  -2   4  24      15670.50      15746.31       160.03 o                         
  -4   5  24       4676.80       4763.56        79.88 o                         
  -1   5  24       4949.44       4976.31        59.50 o                         
  -6   6  24       5416.61       5375.74       153.63 o                         
  -3   6  24       7534.44       7616.41       122.11 o                         
   0   6  24       4728.98       4604.31       100.62 o                         
  -5   7  24       2642.42       2700.08        25.63 o                         
  -2   7  24       5023.09       4982.03        76.17 o                         
  -7   8  24       3852.87       3693.17        70.64 o                         
  -4   8  24       1583.09       1626.51        20.03 o                         
  -1   8  24       1559.94       1506.95        33.89 o                         
  -6   9  24       3009.25       2970.19        45.48 o                         
  -3   9  24       4977.12       4699.73        76.79 o                         
  -2   3  25        498.54        523.83         7.66 o                         
  -1   4  25       3683.73       3600.75        33.16 o                         
  -3   5  25        748.78        721.45        10.19 o                         
  -5   6  25        290.57        271.82        12.37 o                         
  -2   6  25        725.48        739.92        12.81 o                         
  -4   7  25        219.28        216.20        14.16 o                         
  -1   7  25        320.11        319.39        15.62 o                         
  -6   8  25        435.24        436.43        26.91 o                         
  -3   8  25       2703.16       2633.20        36.42 o                         
  -5   9  25        604.21        572.00        22.31 o                         
   0   1  26        815.55        884.88        20.14 o                         
  -2   2  26        234.86        261.42        14.00 o                         
  -1   3  26       2703.22       2701.84        15.79 o                         
  -3   4  26       1931.52       1892.76        45.27 o                         
   0   4  26       1562.95       1484.53        44.60 o                         
  -5   5  26       1128.73       1088.69        11.99 o                         
  -2   5  26         62.95         73.95         8.32 o                         
  -4   6  26       1017.48        976.20        14.91 o                         
  -1   6  26        112.70        134.29        12.44 o                         
  -6   7  26        241.03        267.20        24.64 o                         
  -3   7  26        795.44        821.01        43.75 o                         
   0   7  26        608.76        577.76        18.85 o                         
  -5   8  26        311.81        311.98        17.53 o                         
  -2   8  26        244.36        236.67        21.78 o                         
  -4   9  26        299.25        260.10        20.77 o                         
  -1   2  27       1534.59       1490.20        25.01 o                         
  -2   4  27        686.43        724.90         9.54 o                         
  -4   5  27         93.29         96.35         9.97 o                         
  -1   5  27          2.88         28.71        11.71 o                         
  -3   6  27        168.89        175.43         7.16 o                         
  -5   7  27       1798.62       1670.70        14.16 o                         
  -2   7  27        420.10        393.98        14.62 o                         
  -7   8  27        133.22        162.98        21.20 o                         
  -4   8  27         41.92         54.55         9.75 o                         
  -1   8  27        626.08        591.35        17.30 o                         
  -1   1  28       2405.53       2561.99        59.36 o                         
   0   2  28       4665.49       4649.69        89.98 o                         
  -2   3  28       5583.34       5595.29        83.95 o                         
  -4   4  28      11427.52      11635.88       225.09 o                         
  -1   4  28       9809.59       9998.89       175.02 o                         
  -3   5  28       2747.42       2788.55        45.69 o                         
   0   5  28       2216.14       2238.54        68.51 o                         
  -5   6  28       1913.09       1933.01        33.63 o                         
  -2   6  28       1910.07       1957.03        20.59 o                         
  -7   7  28       1023.57       1063.25        14.42 o                         
  -4   7  28       1902.72       1876.97        46.98 o                         
  -1   7  28       1256.88       1179.76        27.33 o                         
  -6   8  28       1776.41       1646.28        49.17 o                         
  -3   8  28       1760.32       1640.28        41.15 o                         
  -1   3  29       1308.28       1320.71        24.54 o                         
  -3   4  29       1381.58       1440.45        26.77 o                         
  -2   5  29         34.62         59.96        19.76 o                         
  -4   6  29       1318.97       1322.55        29.80 o                         
  -1   6  29        835.43        800.27        20.20 o                         
  -6   7  29         33.88         16.64         8.65 o                         
  -3   7  29         35.26         10.66        11.52 o                         
  -5   8  29       1290.27       1217.16        28.50 o                         
  -2   8  29       1076.18        997.68        25.58 o                         
   0   0  30       1354.22       1443.90        94.41 o                         
  -1   2  30        474.51        482.98         9.27 o                         
  -3   3  30        617.37        611.51        11.84 o                         
   0   3  30        195.66        207.62        15.87 o                         
  -2   4  30        322.04        339.81        12.01 o                         
  -4   5  30        385.09        410.84        16.17 o                         
  -1   5  30        753.69        696.16        27.86 o                         
  -6   6  30        540.26        554.80        23.63 o                         
  -3   6  30        522.69        486.89        20.14 o                         
   0   6  30       2076.59       1979.23       111.29 o                         
  -5   7  30        299.52        306.97         9.78 o                         
  -2   7  30         19.56          3.04        12.23 o                         
  -4   8  30         76.91         94.35        13.45 o                         
  -2   3  31        691.96        676.28        23.21 o                         
  -1   4  31       1022.16       1002.25        35.70 o                         
  -3   5  31        510.62        520.08        12.83 o                         
  -5   6  31        471.05        459.21        21.33 o                         
  -2   6  31        207.82        224.70        18.72 o                         
  -4   7  31        186.98        164.54        13.83 o                         
  -1   7  31        299.88        325.75        21.60 o                         
   0   1  32        509.00        496.23        17.62 o                         
  -2   2  32       2371.90       2509.59        43.74 o                         
  -1   3  32       5253.62       5386.72        61.83 o                         
  -3   4  32       3039.73       3128.09        39.85 o                         
   0   4  32       2217.07       2142.06        59.59 o                         
  -5   5  32        102.87         90.02        18.69 o                         
  -2   5  32       1650.80       1690.97        38.65 o                         
  -4   6  32       1813.97       1805.72        28.39 o                         
  -1   6  32       1045.26        988.12        21.53 o                         
  -3   7  32        824.23        791.45        21.38 o                         
  -1   2  33       2159.25       2224.23        40.44 o                         
  -2   4  33       1457.73       1500.35        63.72 o                         
  -4   5  33        508.76        521.85        19.21 o                         
  -1   5  33        141.00        157.73        20.33 o                         
  -3   6  33        748.04        742.16        22.92 o                         
  -1   1  34         39.15         31.52        18.94 o                         
   0   2  34        921.30        859.23        15.20 o                         
  -2   3  34        554.84        547.18        12.10 o                         
  -4   4  34        745.75        730.18        18.54 o                         
  -1   4  34        211.87        204.46        10.77 o                         
  -3   5  34         82.71         97.53        17.42 o                         
   0   5  34        454.68        398.46        32.17 o                         
  -5   6  34        152.17        155.98        26.31 o                         
  -2   6  34        562.67        504.76        14.06 o                         
  -1   3  35        764.86        748.43        18.78 o                         
  -3   4  35        440.78        441.09        15.13 o                         
  -2   5  35        460.19        468.05        31.71 o                         
  -4   6  35         85.75        130.56        10.41 o                         
   0   0  36       1707.45       1626.27        35.78 o                         
  -1   2  36       3079.35       3106.60        82.37 o                         
  -3   3  36       5079.55       5223.39       133.84 o                         
   0   3  36       4667.55       4532.95        99.09 o                         
  -2   4  36       4596.34       4420.35       104.67 o                         
  -4   5  36       2413.59       2348.58        28.91 o                         
  -1   5  36       3726.50       3483.79        84.59 o                         
  -2   3  37       1525.32       1449.48        10.92 o                         
  -1   4  37         79.53        109.73        15.79 o                         
  -3   5  37        836.47        765.91        11.85 o                         
   0   1  38        398.26        416.38        13.79 o                         
  -2   2  38        104.08        139.84        21.24 o                         
  -1   3  38         97.51        101.99         9.20 o                         
  -3   4  38        470.11        458.31        19.38 o                         
   0   4  38        231.79        206.51        28.38 o                         
  -1   2  39        310.06        303.38        10.72 o                         
  -2   4  39        157.78        165.98        35.94 o                         
  -1   1  40       3024.77       2835.02       133.61 o                         
   0   2  40       3894.58       3645.09       185.64 o                         
  -2   3  40       3668.45       3439.55        92.84 o                         
                                                                                
