# Supplementary material for: LiNa3(SO4)2·6H2O: a lithium double salt causing trouble in the industrial conversion of Li2SO4 into LiOH
Source: Acta Crystallogr E Crystallogr Commun. 2021 Aug 10;77(Pt 9):924–9. doi: 10.1107/S2056989021008057 (PMC8423005; doi:10.1107/S2056989021008057)
Supplement: Supplementary file 6 [file e-77-00924-Na3_Li_2SO4_6H2O-293Ksup6.hkl]

data_Na3_Li_2SO4_6H2O-293K                                                      
_shelx_title ' Li-Na-SO4 293K in R3c'                                           
_shelx_refln_list_code          4                                               
_shelx_F_calc_maximum      285.00                                               
_exptl_crystal_F_000      1152.00                                               
_reflns_d_resolution_high  0.7802                                               
                                                                                
loop_                                                                           
 _space_group_symop_operation_xyz                                               
 'x, y, z'                                                                      
 '-y, x-y, z'                                                                   
 '-x+y, -x, z'                                                                  
 '-y, -x, z+1/2'                                                                
 '-x+y, y, z+1/2'                                                               
 'x, x-y, z+1/2'                                                                
 'x+2/3, y+1/3, z+1/3'                                                          
 '-y+2/3, x-y+1/3, z+1/3'                                                       
 '-x+y+2/3, -x+1/3, z+1/3'                                                      
 '-y+2/3, -x+1/3, z+5/6'                                                        
 '-x+y+2/3, y+1/3, z+5/6'                                                       
 'x+2/3, x-y+1/3, z+5/6'                                                        
 'x+1/3, y+2/3, z+2/3'                                                          
 '-y+1/3, x-y+2/3, z+2/3'                                                       
 '-x+y+1/3, -x+2/3, z+2/3'                                                      
 '-y+1/3, -x+2/3, z+7/6'                                                        
 '-x+y+1/3, y+2/3, z+7/6'                                                       
 'x+1/3, x-y+2/3, z+7/6'                                                        
                                                                                
_cell_length_a     8.4570                                                       
_cell_length_b     8.4570                                                       
_cell_length_c    30.3317                                                       
_cell_angle_alpha  90.000                                                       
_cell_angle_beta   90.000                                                       
_cell_angle_gamma 120.000                                                       
                                                                                
_shelx_F_squared_multiplier     1.000                                           
                                                                                
loop_                                                                           
 _refln_index_h                                                                 
 _refln_index_k                                                                 
 _refln_index_l                                                                 
 _refln_F_squared_calc                                                          
 _refln_F_squared_meas                                                          
 _refln_F_squared_sigma                                                         
 _refln_observed_status                                                         
  -1   1 -38        221.66        245.00        21.30 o                         
  -1   3 -37        923.68        902.68        44.87 o                         
   0   0 -36       1312.12       1037.49        25.14 o                         
  -1   2 -36       2296.64       2289.82       105.36 o                         
  -3   3 -36       3414.94       3623.31       203.72 o                         
   0   3 -36       3559.77       3819.88       248.56 o                         
  -2   4 -36       3231.30       3360.53       129.36 o                         
  -2   3 -35        500.18        464.96        11.81 o                         
  -1   4 -35        247.04        223.30        14.16 o                         
   0   1 -34         25.27         18.03        10.40 o                         
  -2   2 -34        595.70        613.15        35.23 o                         
  -1   3 -34        390.34        324.42         9.52 o                         
  -3   4 -34        116.48        100.85         7.52 o                         
   0   4 -34        473.35        413.89        35.30 o                         
  -2   5 -34         33.71         15.13         8.41 o                         
  -1   2 -33       1531.91       1562.68        41.66 o                         
  -2   4 -33        956.82       1018.35        19.73 o                         
  -4   5 -33         84.21         49.24         9.82 o                         
  -1   5 -33        292.94        275.70        18.35 o                         
  -1   1 -32        295.50        277.93         8.72 o                         
   0   2 -32       1882.97       1969.84       119.01 o                         
  -2   3 -32       4044.52       4125.96       113.37 o                         
  -4   4 -32       1557.35       1590.01        51.18 o                         
  -1   4 -32       2252.97       2340.28       123.93 o                         
  -3   5 -32       1304.80       1295.07        52.55 o                         
   0   5 -32         86.79         28.87        22.15 o                         
  -2   6 -32       1317.85       1283.98       104.06 o                         
  -1   3 -31        502.90        466.53        14.30 o                         
  -3   4 -31        709.85        681.69        23.54 o                         
  -2   5 -31        335.64        292.64        20.11 o                         
  -4   6 -31        105.33         79.62        10.00 o                         
  -1   6 -31        262.37        227.21        17.35 o                         
   0   0 -30       1138.50       1114.32        22.06 o                         
  -1   2 -30        366.01        383.01         7.54 o                         
  -3   3 -30        104.12         97.25        10.05 o                         
   0   3 -30        466.46        425.67        47.08 o                         
  -2   4 -30        241.48        210.05        12.66 o                         
  -4   5 -30        441.32        455.37        12.31 o                         
  -1   5 -30        274.38        228.11        10.23 o                         
  -3   6 -30        313.50        274.24        16.07 o                         
  -2   3 -29        961.71       1018.70        25.07 o                         
  -1   4 -29        977.39        925.44        23.56 o                         
  -3   5 -29         33.99         11.20         6.57 o                         
  -5   6 -29        563.27        558.24        25.56 o                         
  -2   6 -29        875.77        766.66        31.24 o                         
  -4   7 -29         18.23          0.75        16.18 o                         
   0   1 -28       2127.97       2234.37        50.71 o                         
  -2   2 -28       3735.20       3707.93       199.18 o                         
  -1   3 -28       4484.02       4521.47       191.49 o                         
  -3   4 -28       7743.73       7855.84       331.39 o                         
   0   4 -28       8600.78       8072.81       176.99 o                         
  -5   5 -28       1796.71       1811.49        65.90 o                         
  -2   5 -28       2104.88       1958.76        34.42 o                         
  -4   6 -28       1453.74       1557.40       122.77 o                         
  -1   6 -28       1421.63       1262.88        24.27 o                         
  -3   7 -28       1377.32       1349.08        23.60 o                         
  -1   2 -27       1136.93       1161.26        37.47 o                         
  -2   4 -27        478.20        504.46        25.78 o                         
  -4   5 -27          3.65         10.36         6.74 o                         
  -1   5 -27         81.56         77.62        31.47 o                         
  -3   6 -27        107.82         72.68        11.17 o                         
  -5   7 -27        220.97        207.72        14.09 o                         
  -2   7 -27       1080.86       1128.68        24.49 o                         
  -1   1 -26        713.51        694.83        34.03 o                         
   0   2 -26        134.25        167.56        15.27 o                         
  -2   3 -26       1955.48       2206.43        79.99 o                         
  -4   4 -26       1225.70       1306.44        15.42 o                         
  -1   4 -26       1487.47       1317.42        36.41 o                         
  -3   5 -26         31.84         23.24        11.00 o                         
   0   5 -26        711.34        635.25        16.72 o                         
  -5   6 -26         55.75         42.21         8.33 o                         
  -2   6 -26        657.03        672.16        20.82 o                         
  -4   7 -26        501.80        523.33        22.29 o                         
  -1   7 -26        143.98        123.12        16.58 o                         
  -1   3 -25        412.19        395.97         9.82 o                         
  -3   4 -25       2760.42       3140.72       123.61 o                         
  -2   5 -25        483.15        453.50        27.97 o                         
  -4   6 -25        466.76        493.49        21.59 o                         
  -1   6 -25        194.25        157.21        10.07 o                         
  -6   7 -25        163.11        193.01        14.03 o                         
  -3   7 -25        138.49        100.58        19.08 o                         
  -5   8 -25       1605.88       1852.60        26.17 o                         
   0   0 -24       7073.99       7168.13        45.44 o                         
  -1   2 -24      11350.42      11410.38       324.52 o                         
  -3   3 -24       6348.72       6099.10       416.01 o                         
   0   3 -24      10219.93       9383.93       108.53 o                         
  -2   4 -24      13072.23      11756.68       365.42 o                         
  -4   5 -24       4076.08       4426.13       207.99 o                         
  -1   5 -24       3695.81       3308.24       174.54 o                         
  -6   6 -24       3582.33       4040.50        27.64 o                         
  -3   6 -24       5929.06       5544.78       265.46 o                         
   0   6 -24       4105.40       3541.26        32.18 o                         
  -5   7 -24       3773.28       3956.41       306.52 o                         
  -2   7 -24       2115.66       1789.35        25.10 o                         
  -4   8 -24       1175.02       1171.89        23.46 o                         
  -2   3 -23        925.39        962.12        36.64 o                         
  -1   4 -23        132.25        137.75        13.89 o                         
  -3   5 -23       2608.02       2725.45        51.99 o                         
  -5   6 -23         10.05          1.22        11.51 o                         
  -2   6 -23         86.87         64.73        11.84 o                         
  -4   7 -23        274.70        268.83        15.18 o                         
  -1   7 -23        523.40        482.80        17.23 o                         
  -6   8 -23         35.39         22.60        21.45 o                         
  -3   8 -23        153.62        136.25        21.19 o                         
   0   1 -22       1681.16       1588.87        51.29 o                         
  -2   2 -22       1446.69       1532.68        90.62 o                         
  -1   3 -22       2333.60       2191.40        35.36 o                         
  -3   4 -22       1351.86       1311.64        39.92 o                         
   0   4 -22       4078.10       3879.64        33.63 o                         
  -5   5 -22       1750.07       2081.95        36.71 o                         
  -2   5 -22        773.62        747.10        20.40 o                         
  -4   6 -22        323.52        358.71        11.87 o                         
  -1   6 -22        111.77         80.64        11.44 o                         
  -6   7 -22        696.08        782.77        16.35 o                         
  -3   7 -22        119.30         99.81        13.25 o                         
  -5   8 -22        301.32        319.55        21.13 o                         
  -2   8 -22         57.95         32.59        20.55 o                         
  -1   2 -21       2128.09       2197.52        77.55 o                         
  -2   4 -21       1836.06       1783.80        86.60 o                         
  -4   5 -21       2501.79       2827.69        32.77 o                         
  -1   5 -21       3685.57       3555.95        43.94 o                         
  -3   6 -21        195.16        200.01        21.74 o                         
  -5   7 -21         58.98         43.28        13.76 o                         
  -2   7 -21        263.36        258.20        18.96 o                         
  -7   8 -21        683.60        867.95        90.77 o                         
  -4   8 -21        160.65        144.96        18.12 o                         
  -1   1 -20      27788.38      28818.96       759.41 o                         
   0   2 -20       6223.33       5737.79        37.00 o                         
  -2   3 -20      14677.64      14115.06       791.25 o                         
  -4   4 -20      25486.35      28697.75        88.05 o                         
  -1   4 -20      19911.19      18767.74       484.85 o                         
  -3   5 -20       5113.03       5270.36        67.51 o                         
   0   5 -20       9120.39       7890.87        48.61 o                         
  -5   6 -20       3666.87       3903.41        41.16 o                         
  -2   6 -20       7797.02       7629.93        48.44 o                         
  -7   7 -20       7808.44       9564.34        51.34 o                         
  -4   7 -20       3798.71       3997.04        36.75 o                         
  -1   7 -20       1449.98       1348.07        25.66 o                         
  -6   8 -20       2892.26       3106.18        32.77 o                         
  -3   8 -20       6871.32       6869.62        48.11 o                         
  -5   9 -20       3490.19       3589.33        37.74 o                         
  -1   3 -19       7992.07       7432.44       167.83 o                         
  -3   4 -19        632.51        664.25        15.15 o                         
  -2   5 -19        754.07        749.41        31.12 o                         
  -4   6 -19        591.36        665.45        28.42 o                         
  -1   6 -19         73.10         77.08        16.45 o                         
  -6   7 -19        279.16        314.03        13.93 o                         
  -3   7 -19        840.03        764.35        21.98 o                         
  -5   8 -19        263.12        239.88        20.04 o                         
  -2   8 -19        213.63        197.67        16.01 o                         
  -7   9 -19        437.85        465.12        25.88 o                         
  -4   9 -19        132.89        105.13        16.71 o                         
   0   0 -18      24459.44      25799.62        93.98 o                         
  -1   2 -18       1609.47       1530.87        51.87 o                         
  -3   3 -18       1621.28       1705.24       239.47 o                         
   0   3 -18       2447.60       2162.62        80.40 o                         
  -2   4 -18        355.28        359.46        14.34 o                         
  -4   5 -18        482.18        554.97        18.39 o                         
  -1   5 -18       1728.33       1496.04        55.85 o                         
  -6   6 -18        243.34        323.45        17.80 o                         
  -3   6 -18        114.00        121.33        16.90 o                         
   0   6 -18       2388.98       2346.49        30.06 o                         
  -5   7 -18        197.63        187.42        13.64 o                         
  -2   7 -18        325.84        301.46        19.34 o                         
  -7   8 -18        331.02        360.61        17.14 o                         
  -4   8 -18        880.69        821.89        22.88 o                         
  -6   9 -18        224.81        207.40        20.75 o                         
  -3   9 -18         13.92         -1.60        19.27 o                         
  -2   3 -17       1750.68       1644.44        98.15 o                         
  -1   4 -17        217.04        208.12        10.04 o                         
  -3   5 -17       7744.71       8326.29       428.45 o                         
  -5   6 -17        416.45        481.53        14.71 o                         
  -2   6 -17       1260.84       1236.09        22.64 o                         
  -4   7 -17       1218.14       1319.25        22.12 o                         
  -1   7 -17        251.24        252.43        20.49 o                         
  -6   8 -17       1566.37       1705.28        27.65 o                         
  -3   8 -17        416.49        369.44        20.50 o                         
  -5   9 -17        324.23        328.78        22.29 o                         
   0   1 -16      27750.83      28872.62        74.31 o                         
  -2   2 -16       5250.16       5055.88       392.41 o                         
  -1   3 -16      24346.93      22391.51       618.21 o                         
  -3   4 -16       3874.12       3946.43       105.94 o                         
   0   4 -16       4547.95       4153.42        36.22 o                         
  -2   5 -16       6795.29       6446.32        47.04 o                         
  -4   6 -16      18429.48      20073.90      1057.70 o                         
  -1   6 -16       7260.07       6531.65        47.26 o                         
  -6   7 -16       3550.20       4021.69        68.78 o                         
  -3   7 -16       2349.53       2112.85        27.82 o                         
  -8   8 -16       1384.45       1496.88       172.59 o                         
  -5   8 -16       4328.71       4541.31        40.76 o                         
  -2   8 -16       2073.79       1819.33        29.08 o                         
  -7   9 -16       3408.62       3883.30        40.82 o                         
  -4   9 -16       2833.68       2837.18        36.36 o                         
  -1   2 -15       6289.42       6022.05       200.86 o                         
  -2   4 -15       2522.24       2564.49       132.24 o                         
  -4   5 -15       1016.97       1175.71        28.76 o                         
  -1   5 -15       1036.30        968.50        64.36 o                         
  -3   6 -15       1765.68       1797.54        28.06 o                         
  -5   7 -15        815.14        881.46        21.53 o                         
  -2   7 -15       2888.62       2738.82        33.17 o                         
  -7   8 -15        154.07        188.18        17.80 o                         
  -4   8 -15        267.07        290.86        19.98 o                         
  -6   9 -15        206.75        207.40        19.27 o                         
  -3   9 -15          6.35         -2.37        18.24 o                         
  -5  10 -15         69.95         42.57        23.43 o                         
  -1   1 -14       4106.44       4233.82       171.63 o                         
   0   2 -14       9043.34       8320.39       140.05 o                         
  -2   3 -14        888.33        943.23        51.27 o                         
  -1   4 -14       2351.79       2194.04       176.78 o                         
  -3   5 -14       1337.60       1486.81        94.18 o                         
   0   5 -14        144.75        139.97        15.75 o                         
  -5   6 -14       1166.92       1298.17        22.26 o                         
  -2   6 -14        253.37        282.17        18.89 o                         
  -4   7 -14       1003.77       1169.10        22.38 o                         
  -6   8 -14        144.04        137.85        17.16 o                         
  -3   8 -14        573.89        585.75        23.13 o                         
  -8   9 -14        192.57        184.33        16.72 o                         
  -5   9 -14        556.78        583.59        22.10 o                         
  -1   3 -13      34114.27      32531.42       876.58 o                         
  -3   4 -13        609.61        704.40        16.48 o                         
  -2   5 -13        600.08        552.13        20.96 o                         
  -4   6 -13       2942.82       3082.91        33.97 o                         
  -1   6 -13       2358.01       2091.46        30.53 o                         
  -6   7 -13        429.15        465.26        38.27 o                         
  -3   7 -13        395.70        430.63        20.75 o                         
  -5   8 -13         53.80         14.60        16.45 o                         
  -7   9 -13        445.12        497.03        21.84 o                         
  -4   9 -13         91.70         79.64        18.05 o                         
  -6  10 -13        209.78        187.74        23.56 o                         
   0   0 -12      52974.59      60429.47       176.66 o                         
  -1   2 -12      10752.18       9974.84       407.30 o                         
   0   3 -12      11325.18      10519.70        61.96 o                         
  -2   4 -12       3524.12       3671.91       135.83 o                         
  -4   5 -12        190.10        187.50        16.71 o                         
  -1   5 -12       7028.58       6316.45        47.29 o                         
  -3   6 -12       3848.78       3922.53        40.47 o                         
  -5   7 -12        745.79        801.68        21.79 o                         
  -2   7 -12       8404.03       7759.94        53.88 o                         
  -7   8 -12       2929.17       3470.22       149.97 o                         
  -4   8 -12       2918.26       2990.22        37.28 o                         
  -6   9 -12       1068.78       1104.70        26.92 o                         
  -5  10 -12       1057.24       1059.21        30.70 o                         
  -2   3 -11      19339.74      19035.07      1716.81 o                         
  -1   4 -11       1358.19       1148.67        95.87 o                         
  -3   5 -11         34.12         52.16        19.91 o                         
  -5   6 -11       3785.74       4608.57        41.88 o                         
  -2   6 -11       1125.04       1047.95        27.26 o                         
  -4   7 -11        323.33        352.13        16.46 o                         
  -6   8 -11        103.01        123.31        17.35 o                         
  -3   8 -11       1736.49       1456.63        28.49 o                         
  -8   9 -11        134.22        106.02        15.39 o                         
  -5   9 -11        480.48        480.03        22.74 o                         
  -7  10 -11         32.14          8.39        19.78 o                         
   0   1 -10        864.62        839.99        50.77 o                         
  -2   2 -10       6975.50       5926.62        51.77 o                         
  -1   3 -10       1965.65       1852.53       118.25 o                         
  -3   4 -10        559.28        678.43        20.77 o                         
   0   4 -10       8752.47       7549.62        53.10 o                         
  -2   5 -10       1824.44       1734.87        30.97 o                         
  -4   6 -10       1130.15       1241.65        26.36 o                         
  -1   6 -10       1164.79       1036.05        26.30 o                         
  -6   7 -10         24.52         12.72        12.68 o                         
  -3   7 -10       1400.57       1341.19        27.78 o                         
  -8   8 -10         67.11         59.41        23.37 o                         
  -5   8 -10        299.66        315.28        21.33 o                         
  -7   9 -10         23.89         18.18        17.09 o                         
  -4   9 -10        180.57        137.22        18.95 o                         
  -6  10 -10        416.20        396.52        27.48 o                         
  -1   2  -9      27141.22      25376.20      1194.67 o                         
  -2   4  -9       1866.34       2165.62       220.27 o                         
  -4   5  -9        440.48        575.50        19.80 o                         
  -1   5  -9       4503.47       4086.07        42.77 o                         
  -3   6  -9       5099.92       5059.69        48.72 o                         
  -5   7  -9       5200.04       6372.90        52.99 o                         
  -2   7  -9       1837.44       1653.87        30.95 o                         
  -7   8  -9        809.16        962.84        64.33 o                         
  -4   8  -9        607.74        598.30        22.49 o                         
  -6   9  -9         47.94         38.80        20.17 o                         
  -1   1  -8      81223.37      84775.49       253.93 o                         
   0   2  -8       9676.20       8615.03       520.70 o                         
  -2   3  -8       9664.78      12013.56        76.45 o                         
  -1   4  -8       8488.47       7787.30        59.81 o                         
  -3   5  -8       7609.04       8404.33        62.20 o                         
  -5   6  -8       5623.17       5231.34        78.81 o                         
  -2   6  -8       1062.62       1034.07        28.93 o                         
  -7   7  -8        520.61        469.14        23.38 o                         
  -4   7  -8       8927.75       9170.77        66.19 o                         
  -6   8  -8       4443.27       5068.02        49.03 o                         
  -8   9  -8       2688.57       2977.24       211.81 o                         
  -5   9  -8       1310.48       1177.27        30.20 o                         
  -7  10  -8       1187.01       1144.31        20.84 o                         
  -1   3  -7       1347.07       1342.50        71.78 o                         
  -2   5  -7       9525.56       9474.32        69.33 o                         
  -4   6  -7         72.17        111.78        17.29 o                         
  -6   7  -7        633.46        729.94        52.13 o                         
  -3   7  -7       1659.83       1659.81        34.54 o                         
  -5   8  -7        969.86        925.38        28.14 o                         
  -7   9  -7         61.89         54.59        12.79 o                         
  -6  10  -7         60.72         41.04        27.91 o                         
   0   0  -6       9899.96      11268.11       100.78 o                         
  -1   2  -6       2625.90       2785.46       190.13 o                         
   0   3  -6       3639.46       3546.91        45.31 o                         
  -2   4  -6       1019.29       1003.06        27.99 o                         
  -4   5  -6       1826.56       1764.40        48.97 o                         
  -1   5  -6       1579.32       1370.31        30.12 o                         
  -6   6  -6       6888.35       6678.66        64.24 o                         
  -3   6  -6       1162.90       1131.75        28.74 o                         
  -5   7  -6       1147.66       1219.60        28.03 o                         
  -7   8  -6        125.56        140.34        10.71 o                         
  -4   8  -6        938.84        890.81        28.59 o                         
  -9   9  -6        189.82        184.02        28.24 o                         
  -6   9  -6       1042.32       1102.28        32.44 o                         
  -8  10  -6         77.58         51.64        22.09 o                         
  -2   3  -5      44129.94      47607.66       180.31 o                         
  -1   4  -5       1024.05        970.30        30.94 o                         
  -3   5  -5       1021.63       1017.18        27.78 o                         
  -5   6  -5         89.44         95.21        22.92 o                         
  -2   6  -5        327.24        284.53        21.97 o                         
  -4   7  -5        519.06        515.26        24.35 o                         
  -6   8  -5       2263.19       2608.32        40.78 o                         
  -8   9  -5          8.68          0.91        12.34 o                         
  -5   9  -5        300.69        269.16        25.68 o                         
  -7  10  -5        211.35        208.08        17.09 o                         
   0   1  -4      29016.44      28406.04       834.98 o                         
  -1   3  -4      49189.03      46535.80       189.35 o                         
  -3   4  -4       2162.88       1946.19        56.99 o                         
  -5   5  -4       4779.21       4118.68        51.90 o                         
  -2   5  -4      17859.91      16010.68       103.02 o                         
  -4   6  -4       9377.11       9833.74        76.89 o                         
  -6   7  -4      17160.82      17212.42      1290.35 o                         
  -3   7  -4      13194.05      11308.33        88.54 o                         
  -8   8  -4       1891.16       1812.01        34.66 o                         
  -5   8  -4       3302.94       3252.64        51.60 o                         
  -7   9  -4        594.92        537.36        17.39 o                         
  -6  10  -4       3245.42       3233.38        36.00 o                         
  -1   2  -3       2385.07       3033.18        59.84 o                         
  -2   4  -3       1026.07       1167.80        33.51 o                         
  -4   5  -3       6850.99       6723.57        81.75 o                         
  -3   6  -3        119.41        141.89        22.28 o                         
  -5   7  -3       1377.82       1627.93        35.29 o                         
  -7   8  -3       1445.04       1705.10        97.44 o                         
  -6   9  -3        632.09        596.45        34.63 o                         
  -8  10  -3        172.89        140.81        17.39 o                         
  -2   3  -2      10175.33      10488.42       150.91 o                         
  -4   4  -2       1103.71        803.45        31.26 o                         
  -3   5  -2       2965.24       3184.35        52.53 o                         
  -5   6  -2        510.63        589.77        34.54 o                         
  -7   7  -2        279.45        245.02        19.79 o                         
  -4   7  -2        513.21        474.96        29.28 o                         
  -6   8  -2        279.22        299.97        34.93 o                         
  -8   9  -2         27.73         15.93        11.90 o                         
  -7  10  -2        217.61        193.63        20.11 o                         
  -1   3  -1       8167.22       7471.93        93.03 o                         
  -3   4  -1       8786.00       9279.72        98.11 o                         
  -4   6  -1       4761.70       5266.02        68.62 o                         
  -6   7  -1       1661.71       1789.38       122.27 o                         
  -5   8  -1       1291.32       1360.16        52.02 o                         
  -7   9  -1        702.15        796.10        27.07 o                         
  -6  10  -1        399.19        394.53        20.82 o                         
  -1   2   0      32737.38      36416.19       302.48 o                         
  -3   3   0      23058.37      17937.19       117.01 o                         
  -2   4   0       1777.52       1512.96        49.87 o                         
  -4   5   0      46059.91      42577.30      3887.18 o                         
  -6   6   0       8765.37       8713.31        66.42 o                         
  -5   7   0       9149.83       8635.65       878.80 o                         
  -7   8   0       6321.50       6995.29       413.45 o                         
  -9   9   0       2128.46       2439.93        39.54 o                         
  -6   9   0       5090.97       4706.60        40.80 o                         
  -8  10   0       2865.95       2707.40        40.60 o                         
  -5  10   0       1379.96       1241.76        26.04 o                         
  -2   3   1       8121.06       9097.88        99.41 o                         
  -3   5   1      16958.03      17202.89       168.96 o                         
  -5   6   1        446.89        434.68        46.29 o                         
  -6   8   1        272.95        282.59        17.61 o                         
  -8   9   1        647.42        772.37        23.16 o                         
  -5   9   1        247.66        234.69        20.75 o                         
  -7  10   1         73.35         41.74        21.38 o                         
  -2   2   2       3357.84       3079.57        56.54 o                         
  -3   4   2       8706.78       8776.21       822.05 o                         
  -5   5   2       3354.13       3311.34        42.41 o                         
  -4   6   2       4317.21       3710.30       235.04 o                         
  -6   7   2       1593.33       1644.82       156.63 o                         
  -8   8   2        904.49       1114.52        26.92 o                         
  -5   8   2        303.11        312.86        16.20 o                         
  -7   9   2        373.59        341.18        16.14 o                         
  -6  10   2        519.99        515.53        22.36 o                         
  -1   2   3       2384.21       2240.82        44.93 o                         
  -4   5   3       3520.26       3626.88       313.21 o                         
  -5   7   3       1279.80       1247.95        25.79 o                         
  -7   8   3       1078.78       1292.48        63.27 o                         
  -4   8   3        946.95        879.04        20.39 o                         
  -6   9   3       1041.11       1070.69        21.41 o                         
  -8  10   3        252.59        236.29        23.56 o                         
  -5  10   3        418.35        447.64        18.25 o                         
  -1   1   4      29042.75      30625.85       179.37 o                         
  -2   3   4      49916.37      48063.94      4681.32 o                         
  -4   4   4      14734.77      14986.41        85.89 o                         
  -3   5   4      18060.86      15100.24        76.29 o                         
  -5   6   4      14435.81      14575.03      1350.17 o                         
  -7   7   4       6055.02       6827.20        53.87 o                         
  -4   7   4      13245.81      12260.36        61.85 o                         
  -6   8   4       4728.02       4635.67        41.45 o                         
  -8   9   4       1341.82       1500.81        73.84 o                         
  -5   9   4        913.88        948.03        23.46 o                         
  -7  10   4       1655.06       1735.42        30.28 o                         
  -4  10   4       3271.20       3478.20        33.81 o                         
  -1   3   5      44091.54      38921.68       137.25 o                         
  -3   4   5       1017.15       1086.43        72.08 o                         
  -4   6   5        327.63        351.15        20.82 o                         
  -6   7   5        430.53        474.99        25.89 o                         
  -3   7   5        524.45        457.98        17.75 o                         
  -5   8   5       2280.65       2326.75        29.61 o                         
  -7   9   5        944.48       1006.29        23.27 o                         
  -4   9   5        303.64        270.77        18.76 o                         
  -6  10   5        268.95        275.80        19.27 o                         
  -3  10   5        210.96        185.75        21.26 o                         
  -1   2   6       2631.80       2530.12        30.16 o                         
  -3   3   6       3660.63       3896.96       410.46 o                         
  -2   4   6       1023.30        903.51        26.32 o                         
  -4   5   6       1568.02       1663.70        90.98 o                         
  -6   6   6       1006.21       1008.42        24.30 o                         
  -3   6   6       1163.02       1091.58        21.94 o                         
  -5   7   6        552.43        642.59        20.63 o                         
  -7   8   6        200.46        259.68        11.99 o                         
  -4   8   6        945.01        886.97        19.94 o                         
  -9   9   6        552.52        644.00        71.26 o                         
  -6   9   6         95.77         87.65        13.32 o                         
  -3   9   6       1040.48        999.39        20.13 o                         
  -8  10   6        530.15        501.81        47.43 o                         
  -5  10   6         84.85         81.31        20.74 o                         
  -2  10   6         77.20         23.50        16.07 o                         
  -2   3   7       1327.12       1393.65       134.81 o                         
  -1   4   7       9777.94       8456.37        56.03 o                         
  -3   5   7       9514.39       9383.27        57.96 o                         
  -5   6   7       3934.75       4103.44       143.83 o                         
  -2   6   7         72.24         51.28        14.34 o                         
  -4   7   7       1666.92       1692.76        27.28 o                         
  -6   8   7        860.96        934.05        23.14 o                         
  -3   8   7        976.19        981.49        21.99 o                         
  -8   9   7        934.61       1143.67       101.43 o                         
  -5   9   7        479.37        558.64        20.43 o                         
  -2   9   7         60.96         41.48        14.15 o                         
  -7  10   7        145.11        144.70        16.39 o                         
  -4  10   7         60.84         42.89        16.13 o                         
   0   1   8      81114.05      81784.71       246.99 o                         
  -2   2   8       9709.98       9716.29        68.96 o                         
  -1   3   8      10051.14       9912.34        47.04 o                         
  -3   4   8       8667.01       8346.80       535.67 o                         
   0   4   8      15360.51      12597.07        65.46 o                         
  -5   5   8      20847.98      20750.32      1290.01 o                         
  -2   5   8       7777.49       7086.75        49.66 o                         
  -4   6   8       1171.48       1182.73        26.11 o                         
  -1   6   8       5630.98       4924.89        39.76 o                         
  -6   7   8       4705.58       5166.37       233.41 o                         
  -3   7   8       8793.79       8515.83        50.07 o                         
  -8   8   8       1716.86       1957.11       180.07 o                         
  -5   8   8       2386.83       2385.16        29.94 o                         
  -2   8   8       4440.60       4139.08        33.18 o                         
  -7   9   8       1709.55       1610.24       115.61 o                         
  -4   9   8       1340.54       1326.22        23.60 o                         
  -1   9   8       2723.10       2546.27        27.56 o                         
  -6  10   8       4023.46       4770.45        39.82 o                         
  -3  10   8       1224.89       1166.63        22.57 o                         
  -1   2   9      27108.44      25151.96       532.65 o                         
  -2   4   9       1866.54       1870.85        24.02 o                         
  -4   5   9       4523.24       5079.28        90.32 o                         
  -1   5   9        435.80        418.40        35.40 o                         
  -3   6   9       5098.23       4656.60        38.32 o                         
  -5   7   9       1833.20       1831.43       105.13 o                         
  -2   7   9       5197.24       5099.83        40.34 o                         
  -7   8   9        160.29        174.40        10.79 o                         
  -4   8   9        607.74        593.44        20.25 o                         
  -1   8   9        816.26        878.44        21.08 o                         
  -6   9   9         73.78         53.62        12.72 o                         
  -3   9   9         49.07         57.87        13.06 o                         
  -5  10   9        378.87        368.39        17.29 o                         
  -1   1  10        856.08        916.86        32.50 o                         
   0   2  10       6976.78       6733.92        55.37 o                         
  -2   3  10       1954.63       2036.78       140.55 o                         
  -4   4  10       8773.45       8764.24       229.82 o                         
  -1   4  10        554.74        563.79        15.50 o                         
  -3   5  10       1830.74       1590.04        19.01 o                         
   0   5  10       1883.94       1867.35        28.97 o                         
  -5   6  10       1164.01       1291.08        80.16 o                         
  -2   6  10       1132.90        963.16        15.88 o                         
  -7   7  10       1402.80       1723.15        85.22 o                         
  -4   7  10       1397.07       1238.52        99.45 o                         
  -1   7  10         24.63          5.03        11.40 o                         
  -6   8  10        619.23        644.17        21.34 o                         
  -3   8  10        300.77        290.63        14.79 o                         
   0   8  10         69.11         52.88        14.15 o                         
  -8   9  10         87.93         75.72        11.71 o                         
  -5   9  10        182.19        151.06        12.79 o                         
  -2   9  10         23.87         17.65         9.55 o                         
  -7  10  10        141.86         33.81        17.86 o                         
  -4  10  10        415.03        448.22        79.90 o                         
  -1   3  11      19330.78      19406.01       487.80 o                         
  -3   4  11       1352.93       1341.41       134.14 o                         
  -2   5  11         31.40         40.36        10.32 o                         
  -4   6  11       1125.72       1090.95        16.78 o                         
  -1   6  11       3788.30       3586.45       185.23 o                         
  -6   7  11        110.07        109.29         8.31 o                         
  -3   7  11        324.60        328.53        28.44 o                         
  -5   8  11       1730.61       1675.62       170.61 o                         
  -2   8  11        103.03         79.87        18.82 o                         
  -7   9  11        208.32        196.84        16.01 o                         
  -4   9  11        481.81        484.02        64.92 o                         
  -1   9  11        134.86        117.10        12.29 o                         
  -6  10  11        309.76        294.67        57.70 o                         
  -3  10  11         32.32         17.80        14.89 o                         
  -1   2  12      10482.20      10197.16       185.84 o                         
  -3   3  12      11813.24      13202.82        67.82 o                         
   0   3  12       8716.29       8435.21        55.17 o                         
  -2   4  12       3700.53       3660.47       190.69 o                         
  -4   5  12       6870.98       7555.13       236.58 o                         
  -1   5  12        151.46        181.55        49.11 o                         
  -6   6  12        524.45        569.00        46.26 o                         
  -3   6  12       3773.04       3650.64       124.11 o                         
   0   6  12      18586.72      16572.29        65.88 o                         
  -5   7  12       8298.07       8344.64        48.82 o                         
  -2   7  12        755.65        762.08        72.10 o                         
  -7   8  12       1859.32       2247.20       159.44 o                         
  -4   8  12       2959.73       3002.78       226.22 o                         
  -1   8  12       2942.49       2872.05        20.86 o                         
  -6   9  12        843.24        782.68        66.42 o                         
  -3   9  12       1046.75        984.60        19.26 o                         
  -5  10  12       1065.96       1112.71       138.39 o                         
  -2   3  13      34145.68      34120.93       259.64 o                         
  -1   4  13        611.90        578.43        15.18 o                         
  -3   5  13        598.42        566.50        66.14 o                         
  -5   6  13       2355.05       2523.81       119.57 o                         
  -2   6  13       2945.70       2596.91       142.22 o                         
  -4   7  13        395.60        427.65        13.81 o                         
  -1   7  13        425.43        428.96        25.43 o                         
  -6   8  13        386.56        380.71        15.31 o                         
  -3   8  13         51.63         27.51        11.73 o                         
  -8   9  13         90.16         61.08        16.18 o                         
  -5   9  13         90.19         62.05        12.72 o                         
  -2   9  13        442.33        421.94        28.63 o                         
  -4  10  13        209.50        158.40        17.74 o                         
   0   1  14       4091.06       4314.67        42.55 o                         
  -2   2  14       9074.24       9348.69       176.94 o                         
  -1   3  14        881.26        851.01        30.98 o                         
  -3   4  14       2342.30       2507.43        89.11 o                         
   0   4  14       9517.79       8852.43        51.71 o                         
  -5   5  14        144.59        169.38        11.54 o                         
  -2   5  14       1336.50       1391.23        77.33 o                         
  -4   6  14        255.32        281.66        32.34 o                         
  -1   6  14       1173.76       1096.41        31.78 o                         
  -6   7  14        262.93        286.05        25.75 o                         
  -3   7  14       1011.05       1048.31        15.53 o                         
   0   7  14        105.18         82.85        13.77 o                         
  -8   8  14        285.19        300.24        16.38 o                         
  -5   8  14        574.41        559.45        28.64 o                         
  -2   8  14        146.29        127.70        10.60 o                         
  -7   9  14        175.26        145.98        21.77 o                         
  -4   9  14        555.58        538.64        15.21 o                         
  -1   9  14        192.07        133.89        15.09 o                         
  -6  10  14        515.06        463.92        58.74 o                         
  -1   2  15       6281.69       6495.43       103.99 o                         
  -2   4  15       2521.11       2518.17        55.27 o                         
  -4   5  15       1038.80       1138.24        70.10 o                         
  -1   5  15       1013.90        947.61        29.79 o                         
  -3   6  15       1766.47       1645.70        67.96 o                         
  -5   7  15       2902.31       3352.78        32.02 o                         
  -2   7  15        814.81        779.84        52.11 o                         
  -7   8  15        922.20       1098.96        66.76 o                         
  -4   8  15        267.49        299.73        12.71 o                         
  -1   8  15        152.37        132.99        25.48 o                         
  -6   9  15          6.82          4.27        13.60 o                         
  -3   9  15        208.22        201.28        24.36 o                         
  -5  10  15         69.82         17.67        20.36 o                         
   0   2  16       5105.66       4823.46        41.91 o                         
  -2   3  16      24085.19      25231.32       576.90 o                         
  -4   4  16       4504.78       5200.27        41.18 o                         
  -1   4  16       3850.21       3558.53        29.38 o                         
  -3   5  16       6793.85       6575.15        33.14 o                         
   0   5  16       3504.05       3369.55        33.16 o                         
  -5   6  16       7127.79       7772.97       435.89 o                         
  -2   6  16      18188.08      17875.79       557.62 o                         
  -7   7  16       8663.84      10163.54       376.58 o                         
  -4   7  16       2226.13       2088.51       142.71 o                         
  -1   7  16       3435.68       3183.83       112.96 o                         
  -6   8  16       2035.83       2178.75        28.69 o                         
  -3   8  16       4244.74       4189.52       141.77 o                         
   0   8  16       1353.41       1255.59        26.29 o                         
  -8   9  16       1067.59       1188.32        69.32 o                         
  -5   9  16       2840.44       3112.79       300.51 o                         
  -2   9  16       3409.94       3369.43        94.40 o                         
  -1   3  17       1769.03       1745.45        24.96 o                         
  -3   4  17        216.33        229.50        11.98 o                         
  -2   5  17       7753.12       7798.60        62.83 o                         
  -4   6  17       1259.88       1323.69        66.90 o                         
  -1   6  17        418.59        385.42        12.24 o                         
  -6   7  17        251.22        318.60        12.96 o                         
  -3   7  17       1216.89       1241.69        41.75 o                         
  -5   8  17        410.13        400.65        12.04 o                         
  -2   8  17       1568.05       1546.82        64.18 o                         
  -7   9  17         39.50         11.69        12.79 o                         
  -4   9  17        322.25        283.39        31.25 o                         
  -1   2  18       1605.44       1734.02        19.22 o                         
  -3   3  18       2450.68       2549.28        33.74 o                         
   0   3  18       1605.70       1673.35        26.20 o                         
  -2   4  18        354.22        378.95        13.10 o                         
  -4   5  18       1735.49       1902.11        26.51 o                         
  -1   5  18        475.90        472.80        12.20 o                         
  -6   6  18       2401.88       2933.73        27.53 o                         
  -3   6  18        114.16         99.46        10.12 o                         
   0   6  18        238.40        173.22        17.80 o                         
  -5   7  18        323.06        316.64        13.01 o                         
  -2   7  18        198.38        177.80        10.42 o                         
  -7   8  18        127.21        120.55        17.73 o                         
  -4   8  18        874.31        904.82        68.16 o                         
  -1   8  18        334.50        303.54        32.15 o                         
  -6   9  18         14.29          3.75        13.21 o                         
  -3   9  18        226.54        237.91        55.29 o                         
  -2   3  19       8000.74       8662.83       111.40 o                         
  -1   4  19        638.98        596.71        13.31 o                         
  -3   5  19        754.57        772.41        14.75 o                         
  -5   6  19         70.97         59.60        11.59 o                         
  -2   6  19        590.70        646.00        13.79 o                         
  -4   7  19        835.56        839.42        43.04 o                         
  -1   7  19        281.26        258.51        13.26 o                         
  -6   8  19        213.54        258.18        19.53 o                         
  -3   8  19        261.60        241.83        14.17 o                         
  -5   9  19        132.19         90.23        14.50 o                         
  -2   9  19        438.87        373.66        29.37 o                         
   0   1  20      27293.37      31620.73       100.49 o                         
  -1   3  20      14871.59      15758.15       455.51 o                         
  -3   4  20      19960.39      21870.87        58.00 o                         
   0   4  20      25445.69      25360.97        82.64 o                         
  -5   5  20       9005.90       9832.98        41.58 o                         
  -2   5  20       5180.13       5261.36        94.41 o                         
  -4   6  20       7714.74       8343.33       302.80 o                         
  -1   6  20       3585.13       3523.12        56.50 o                         
  -6   7  20       1487.74       1670.24       108.72 o                         
  -3   7  20       3844.66       3981.73       141.62 o                         
   0   7  20       7809.37       8136.67        46.30 o                         
  -8   8  20       3273.93       4181.32        38.05 o                         
  -5   8  20       6864.98       7556.27       534.51 o                         
  -2   8  20       2900.06       2936.73        36.69 o                         
  -4   9  20       3481.30       3606.58       305.68 o                         
  -1   2  21       2147.38       2528.23        20.81 o                         
  -2   4  21       1834.96       1996.64        36.15 o                         
  -4   5  21       3676.35       4300.48        68.92 o                         
  -1   5  21       2501.45       2526.68        37.53 o                         
  -3   6  21        197.90        196.36         9.48 o                         
  -5   7  21        266.08        279.43        12.79 o                         
  -2   7  21         56.70         38.43        11.29 o                         
  -7   8  21        458.30        492.77        28.25 o                         
  -4   8  21        160.46        138.68        25.26 o                         
  -1   8  21        680.12        638.67        20.92 o                         
   0   2  22       1441.86       1579.00        25.80 o                         
  -2   3  22       2350.42       2625.70        24.55 o                         
  -4   4  22       4063.08       4819.87        37.50 o                         
  -1   4  22       1348.62       1358.46        64.28 o                         
  -3   5  22        774.53        933.86        15.96 o                         
   0   5  22       1757.21       1870.07        22.98 o                         
  -5   6  22        112.00        104.62        12.80 o                         
  -2   6  22        325.58        355.44        12.16 o                         
  -7   7  22        326.58        376.11        16.52 o                         
  -4   7  22        118.37        108.55        10.75 o                         
  -1   7  22        699.68        653.44        13.62 o                         
  -6   8  22         57.72         51.22        20.74 o                         
  -3   8  22        300.47        256.01        13.80 o                         
  -1   3  23        920.46       1007.28        15.44 o                         
  -3   4  23        133.66        122.56        11.62 o                         
  -2   5  23       2613.11       2811.55        69.92 o                         
  -4   6  23         86.75         81.58        11.00 o                         
  -1   6  23          9.40          5.43         9.85 o                         
  -6   7  23        526.00        570.30        15.28 o                         
  -3   7  23        274.24        291.14        14.63 o                         
  -5   8  23        157.11        148.13        39.09 o                         
  -2   8  23         35.10         11.37        11.01 o                         
  -1   2  24      11324.78      12660.53        57.43 o                         
   0   3  24       6511.53       6304.42        40.56 o                         
  -2   4  24      13131.71      13913.42        50.40 o                         
  -4   5  24       3805.76       4195.67       291.91 o                         
  -1   5  24       4186.68       4238.29        69.78 o                         
  -6   6  24       4053.18       4883.60        37.45 o                         
  -3   6  24       5908.51       6121.43       275.68 o                         
   0   6  24       3563.13       3703.66        33.38 o                         
  -5   7  24       2111.92       2103.81       128.57 o                         
  -2   7  24       3740.58       3617.78        52.68 o                         
  -4   8  24       1205.90       1191.17       121.14 o                         
  -2   3  25        406.34        460.53        10.51 o                         
  -1   4  25       2757.94       3112.49        43.00 o                         
  -3   5  25        483.01        576.59        18.51 o                         
  -5   6  25        195.01        168.79        17.86 o                         
  -2   6  25        465.69        491.20        13.18 o                         
  -4   7  25        138.55        118.05        15.11 o                         
  -1   7  25        165.40        173.24        50.36 o                         
  -3   8  25       1608.72       1781.82       152.49 o                         
  -1   3  26       1956.01       2306.17        37.95 o                         
  -3   4  26       1492.04       1622.86        35.77 o                         
   0   4  26       1217.40       1196.55        22.19 o                         
  -2   5  26         32.98         18.62         9.19 o                         
  -4   6  26        654.50        739.41        36.58 o                         
  -1   6  26         55.90         33.36         9.53 o                         
  -6   7  26        145.18         76.16        28.56 o                         
  -3   7  26        495.72        472.46        13.45 o                         
  -2   4  27        478.45        525.41        12.02 o                         
  -4   5  27         81.11         55.44         9.63 o                         
  -1   5  27          3.36          2.37         9.61 o                         
  -3   6  27        106.88         72.77        10.55 o                         
  -5   7  27       1074.00       1136.89        53.33 o                         
  -2   7  27        221.85        198.75        14.34 o                         
  -1   4  28       7816.21       8449.65       297.02 o                         
  -3   5  28       2155.71       2327.01        19.39 o                         
   0   5  28       1774.57       1726.24        26.24 o                         
  -5   6  28       1470.56       1760.79        23.79 o                         
  -2   6  28       1508.18       1497.13        77.67 o                         
  -4   7  28       1417.89       1476.50       140.15 o                         
  -1   3  29        955.02       1135.75        33.40 o                         
  -2   5  29         32.21          4.60        12.18 o                         
  -4   6  29        876.87        916.14        49.09 o                         
  -1   6  29        560.99        519.41        29.85 o                         
  -3   7  29         17.54          1.38        12.43 o                         
   0   3  30        106.31         88.29        13.12 o                         
  -2   4  30        243.79        277.39        26.41 o                         
  -1   5  30        441.61        450.74        12.75 o                         
  -3   6  30        313.57        275.57        12.14 o                         
  -1   4  31        709.15        755.43        18.87 o                         
  -3   5  31        337.03        259.20        98.85 o                         
  -2   6  31        105.85         57.11        12.94 o                         
   0   4  32       1625.19       1741.78        25.66 o                         
  -2   5  32       1290.94       1124.13       296.35 o                         
  -4   6  32       1274.28       1448.95        27.57 o                         
  -1   5  33         84.71         37.12        15.16 o                         
  -1   4  34        113.22         85.22        14.73 o                         
                                                                                
